# Supplementary material for: Glycation of α-synuclein hampers its binding to synaptic-like vesicles and its driving effect on their fusion
Source: Cell Mol Life Sci. 2022 Jun 4;79(6):342. doi: 10.1007/s00018-022-04373-4 (PMC9167179; doi:10.1007/s00018-022-04373-4)
Supplement: Supplementary file 2 — Supplementary file1 (PDB 1615 KB) [file 18_2022_4373_MOESM2_ESM.pdb]

MODEL        1
ATOM      1  N   MET     1     -13.910  -5.913  20.780  1.00  0.00           N  
ATOM      5  CA  MET     1     -14.052  -4.663  21.579  1.00  0.00           C  
ATOM     18  C   MET     1     -13.787  -3.458  20.683  1.00  0.00           C  
ATOM     19  O   MET     1     -14.621  -2.555  20.584  1.00  0.00           O  
ATOM      7  CB  MET     1     -13.050  -4.686  22.737  1.00  0.00           C  
ATOM     10  CG  MET     1     -13.364  -3.547  23.709  1.00  0.00           C  
ATOM     13  SD  MET     1     -12.230  -3.627  25.118  1.00  0.00           S  
ATOM     14  CE  MET     1     -12.878  -2.194  26.013  1.00  0.00           C  
ATOM      6  HA  MET     1     -15.054  -4.603  21.974  1.00  0.00           H  
ATOM      8  HB1 MET     1     -12.050  -4.561  22.350  1.00  0.00           H  
ATOM      9  HB2 MET     1     -13.120  -5.632  23.254  1.00  0.00           H  
ATOM     11  HG1 MET     1     -14.380  -3.644  24.060  1.00  0.00           H  
ATOM     12  HG2 MET     1     -13.245  -2.600  23.205  1.00  0.00           H  
ATOM     15  HE1 MET     1     -12.791  -1.313  25.391  1.00  0.00           H  
ATOM     16  HE2 MET     1     -12.312  -2.048  26.919  1.00  0.00           H  
ATOM     17  HE3 MET     1     -13.916  -2.365  26.262  1.00  0.00           H  
ATOM      2  HT1 MET     1     -14.556  -5.879  19.966  1.00  0.00           H  
ATOM      3  HT2 MET     1     -14.143  -6.733  21.376  1.00  0.00           H  
ATOM      4  HT3 MET     1     -12.931  -5.998  20.439  1.00  0.00           H  
ATOM     20  N   ASP     2     -12.619  -3.454  20.037  1.00  0.00           N  
ATOM     22  CA  ASP     2     -12.238  -2.357  19.148  1.00  0.00           C  
ATOM     30  C   ASP     2     -13.218  -2.239  17.983  1.00  0.00           C  
ATOM     31  O   ASP     2     -13.572  -1.135  17.573  1.00  0.00           O  
ATOM     24  CB  ASP     2     -10.820  -2.590  18.607  1.00  0.00           C  
ATOM     27  CG  ASP     2      -9.762  -2.397  19.705  1.00  0.00           C  
ATOM     28  OD1 ASP     2     -10.073  -1.811  20.733  1.00  0.00           O  
ATOM     29  OD2 ASP     2      -8.646  -2.844  19.496  1.00  0.00           O1-
ATOM     21  HN  ASP     2     -12.000  -4.204  20.163  1.00  0.00           H  
ATOM     23  HA  ASP     2     -12.248  -1.434  19.708  1.00  0.00           H  
ATOM     25  HB1 ASP     2     -10.628  -1.892  17.805  1.00  0.00           H  
ATOM     26  HB2 ASP     2     -10.750  -3.597  18.223  1.00  0.00           H  
ATOM     32  N   VAL     3     -13.643  -3.384  17.452  1.00  0.00           N  
ATOM     34  CA  VAL     3     -14.583  -3.410  16.330  1.00  0.00           C  
ATOM     46  C   VAL     3     -15.974  -2.945  16.790  1.00  0.00           C  
ATOM     47  O   VAL     3     -16.669  -2.224  16.067  1.00  0.00           O  
ATOM     36  CB  VAL     3     -14.645  -4.840  15.745  1.00  0.00           C  
ATOM     38  CG1 VAL     3     -15.706  -4.941  14.636  1.00  0.00           C  
ATOM     42  CG2 VAL     3     -13.279  -5.207  15.159  1.00  0.00           C  
ATOM     33  HN  VAL     3     -13.317  -4.231  17.821  1.00  0.00           H  
ATOM     35  HA  VAL     3     -14.227  -2.737  15.563  1.00  0.00           H  
ATOM     37  HB  VAL     3     -14.892  -5.535  16.535  1.00  0.00           H  
ATOM     39 HG11 VAL     3     -15.720  -5.946  14.241  1.00  0.00           H  
ATOM     40 HG12 VAL     3     -15.465  -4.247  13.844  1.00  0.00           H  
ATOM     41 HG13 VAL     3     -16.676  -4.701  15.043  1.00  0.00           H  
ATOM     43 HG21 VAL     3     -12.960  -4.433  14.478  1.00  0.00           H  
ATOM     44 HG22 VAL     3     -13.355  -6.145  14.628  1.00  0.00           H  
ATOM     45 HG23 VAL     3     -12.559  -5.304  15.958  1.00  0.00           H  
ATOM     48  N   PHE     4     -16.377  -3.400  17.978  1.00  0.00           N  
ATOM     50  CA  PHE     4     -17.697  -3.078  18.526  1.00  0.00           C  
ATOM     66  C   PHE     4     -17.892  -1.564  18.705  1.00  0.00           C  
ATOM     67  O   PHE     4     -18.922  -1.020  18.287  1.00  0.00           O  
ATOM     52  CB  PHE     4     -17.862  -3.794  19.877  1.00  0.00           C  
ATOM     55  CG  PHE     4     -19.260  -3.585  20.424  1.00  0.00           C  
ATOM     56  CD1 PHE     4     -20.303  -4.417  20.002  1.00  0.00           C  
ATOM     58  CD2 PHE     4     -19.508  -2.564  21.348  1.00  0.00           C  
ATOM     60  CE1 PHE     4     -21.595  -4.228  20.504  1.00  0.00           C  
ATOM     62  CE2 PHE     4     -20.800  -2.374  21.851  1.00  0.00           C  
ATOM     64  CZ  PHE     4     -21.843  -3.206  21.428  1.00  0.00           C  
ATOM     49  HN  PHE     4     -15.785  -3.992  18.485  1.00  0.00           H  
ATOM     51  HA  PHE     4     -18.453  -3.446  17.849  1.00  0.00           H  
ATOM     53  HB1 PHE     4     -17.142  -3.400  20.579  1.00  0.00           H  
ATOM     54  HB2 PHE     4     -17.688  -4.851  19.744  1.00  0.00           H  
ATOM     57  HD1 PHE     4     -20.111  -5.205  19.289  1.00  0.00           H  
ATOM     59  HD2 PHE     4     -18.702  -1.922  21.674  1.00  0.00           H  
ATOM     61  HE1 PHE     4     -22.398  -4.870  20.178  1.00  0.00           H  
ATOM     63  HE2 PHE     4     -20.992  -1.586  22.564  1.00  0.00           H  
ATOM     65  HZ  PHE     4     -22.840  -3.061  21.815  1.00  0.00           H  
ATOM     68  N   MET     5     -16.920  -0.895  19.336  1.00  0.00           N  
ATOM     70  CA  MET     5     -17.034   0.548  19.571  1.00  0.00           C  
ATOM     83  C   MET     5     -17.028   1.328  18.255  1.00  0.00           C  
ATOM     84  O   MET     5     -17.691   2.363  18.149  1.00  0.00           O  
ATOM     72  CB  MET     5     -15.913   1.039  20.506  1.00  0.00           C  
ATOM     75  CG  MET     5     -14.532   0.771  19.900  1.00  0.00           C  
ATOM     78  SD  MET     5     -14.082   2.137  18.803  1.00  0.00           S  
ATOM     79  CE  MET     5     -13.806   3.379  20.089  1.00  0.00           C  
ATOM     69  HN  MET     5     -16.130  -1.378  19.658  1.00  0.00           H  
ATOM     71  HA  MET     5     -17.980   0.730  20.059  1.00  0.00           H  
ATOM     73  HB1 MET     5     -15.992   0.525  21.453  1.00  0.00           H  
ATOM     74  HB2 MET     5     -16.029   2.101  20.669  1.00  0.00           H  
ATOM     76  HG1 MET     5     -14.553  -0.151  19.343  1.00  0.00           H  
ATOM     77  HG2 MET     5     -13.803   0.693  20.693  1.00  0.00           H  
ATOM     80  HE1 MET     5     -14.755   3.814  20.377  1.00  0.00           H  
ATOM     81  HE2 MET     5     -13.159   4.154  19.712  1.00  0.00           H  
ATOM     82  HE3 MET     5     -13.343   2.911  20.947  1.00  0.00           H  
ATOM     85  N   LYS     6     -16.301   0.819  17.250  1.00  0.00           N  
ATOM     87  CA  LYS     6     -16.257   1.479  15.942  1.00  0.00           C  
ATOM    105  C   LYS     6     -17.644   1.491  15.309  1.00  0.00           C  
ATOM    106  O   LYS     6     -18.054   2.495  14.723  1.00  0.00           O  
ATOM     89  CB  LYS     6     -15.276   0.761  15.005  1.00  0.00           C  
ATOM     92  CG  LYS     6     -13.825   1.012  15.441  1.00  0.00           C  
ATOM     95  CD  LYS     6     -13.412   2.452  15.112  1.00  0.00           C  
ATOM     98  CE  LYS     6     -11.931   2.644  15.443  1.00  0.00           C  
ATOM    101  NZ  LYS     6     -11.526   4.041  15.118  1.00  0.00           N1+
ATOM     86  HN  LYS     6     -15.809  -0.017  17.386  1.00  0.00           H  
ATOM     88  HA  LYS     6     -15.929   2.497  16.078  1.00  0.00           H  
ATOM     90  HB1 LYS     6     -15.412   1.128  13.998  1.00  0.00           H  
ATOM     91  HB2 LYS     6     -15.476  -0.301  15.026  1.00  0.00           H  
ATOM     93  HG1 LYS     6     -13.171   0.326  14.923  1.00  0.00           H  
ATOM     94  HG2 LYS     6     -13.741   0.854  16.503  1.00  0.00           H  
ATOM     96  HD1 LYS     6     -14.000   3.141  15.697  1.00  0.00           H  
ATOM     97  HD2 LYS     6     -13.573   2.642  14.061  1.00  0.00           H  
ATOM     99  HE1 LYS     6     -11.338   1.953  14.861  1.00  0.00           H  
ATOM    100  HE2 LYS     6     -11.770   2.458  16.495  1.00  0.00           H  
ATOM    102  HZ1 LYS     6     -11.796   4.671  15.899  1.00  0.00           H  
ATOM    103  HZ2 LYS     6     -12.003   4.345  14.245  1.00  0.00           H  
ATOM    104  HZ3 LYS     6     -10.497   4.082  14.982  1.00  0.00           H  
ATOM    107  N   GLY     7     -18.361   0.368  15.438  1.00  0.00           N  
ATOM    109  CA  GLY     7     -19.708   0.257  14.879  1.00  0.00           C  
ATOM    112  C   GLY     7     -20.642   1.279  15.517  1.00  0.00           C  
ATOM    113  O   GLY     7     -21.412   1.948  14.821  1.00  0.00           O  
ATOM    108  HN  GLY     7     -17.977  -0.395  15.920  1.00  0.00           H  
ATOM    110  HA1 GLY     7     -20.090  -0.735  15.066  1.00  0.00           H  
ATOM    111  HA2 GLY     7     -19.665   0.429  13.813  1.00  0.00           H  
ATOM    114  N   LEU     8     -20.553   1.401  16.844  1.00  0.00           N  
ATOM    116  CA  LEU     8     -21.386   2.355  17.579  1.00  0.00           C  
ATOM    131  C   LEU     8     -20.992   3.788  17.226  1.00  0.00           C  
ATOM    132  O   LEU     8     -21.855   4.660  17.091  1.00  0.00           O  
ATOM    118  CB  LEU     8     -21.232   2.135  19.106  1.00  0.00           C  
ATOM    121  CG  LEU     8     -22.272   1.130  19.676  1.00  0.00           C  
ATOM    123  CD1 LEU     8     -23.705   1.653  19.482  1.00  0.00           C  
ATOM    127  CD2 LEU     8     -22.126  -0.244  19.003  1.00  0.00           C  
ATOM    115  HN  LEU     8     -19.912   0.843  17.337  1.00  0.00           H  
ATOM    117  HA  LEU     8     -22.416   2.201  17.302  1.00  0.00           H  
ATOM    119  HB1 LEU     8     -21.351   3.084  19.612  1.00  0.00           H  
ATOM    120  HB2 LEU     8     -20.240   1.758  19.305  1.00  0.00           H  
ATOM    122  HG  LEU     8     -22.090   1.019  20.736  1.00  0.00           H  
ATOM    124 HD11 LEU     8     -23.729   2.716  19.670  1.00  0.00           H  
ATOM    125 HD12 LEU     8     -24.367   1.152  20.171  1.00  0.00           H  
ATOM    126 HD13 LEU     8     -24.028   1.461  18.469  1.00  0.00           H  
ATOM    128 HD21 LEU     8     -22.696  -0.977  19.554  1.00  0.00           H  
ATOM    129 HD22 LEU     8     -21.084  -0.531  18.992  1.00  0.00           H  
ATOM    130 HD23 LEU     8     -22.495  -0.189  17.989  1.00  0.00           H  
ATOM    133  N   SER     9     -19.685   4.017  17.088  1.00  0.00           N  
ATOM    135  CA  SER     9     -19.169   5.341  16.759  1.00  0.00           C  
ATOM    142  C   SER     9     -19.709   5.815  15.415  1.00  0.00           C  
ATOM    143  O   SER     9     -20.118   6.970  15.282  1.00  0.00           O  
ATOM    137  CB  SER     9     -17.642   5.308  16.714  1.00  0.00           C  
ATOM    140  OG  SER     9     -17.154   6.602  16.387  1.00  0.00           O  
ATOM    134  HN  SER     9     -19.056   3.277  17.215  1.00  0.00           H  
ATOM    136  HA  SER     9     -19.480   6.036  17.525  1.00  0.00           H  
ATOM    138  HB1 SER     9     -17.321   4.592  15.969  1.00  0.00           H  
ATOM    139  HB2 SER     9     -17.258   5.017  17.677  1.00  0.00           H  
ATOM    141  HG  SER     9     -16.752   6.557  15.516  1.00  0.00           H  
ATOM    144  N   LYS    10     -19.697   4.921  14.422  1.00  0.00           N  
ATOM    146  CA  LYS    10     -20.182   5.265  13.087  1.00  0.00           C  
ATOM    164  C   LYS    10     -21.670   5.606  13.114  1.00  0.00           C  
ATOM    165  O   LYS    10     -22.099   6.564  12.465  1.00  0.00           O  
ATOM    148  CB  LYS    10     -19.947   4.095  12.129  1.00  0.00           C  
ATOM    151  CG  LYS    10     -18.449   3.942  11.864  1.00  0.00           C  
ATOM    154  CD  LYS    10     -18.218   2.767  10.911  1.00  0.00           C  
ATOM    157  CE  LYS    10     -16.720   2.616  10.640  1.00  0.00           C  
ATOM    160  NZ  LYS    10     -16.495   1.465   9.720  1.00  0.00           N1+
ATOM    145  HN  LYS    10     -19.352   4.019  14.591  1.00  0.00           H  
ATOM    147  HA  LYS    10     -19.635   6.122  12.727  1.00  0.00           H  
ATOM    149  HB1 LYS    10     -20.459   4.285  11.197  1.00  0.00           H  
ATOM    150  HB2 LYS    10     -20.331   3.186  12.570  1.00  0.00           H  
ATOM    152  HG1 LYS    10     -17.934   3.755  12.795  1.00  0.00           H  
ATOM    153  HG2 LYS    10     -18.069   4.850  11.416  1.00  0.00           H  
ATOM    155  HD1 LYS    10     -18.733   2.951   9.980  1.00  0.00           H  
ATOM    156  HD2 LYS    10     -18.596   1.860  11.360  1.00  0.00           H  
ATOM    158  HE1 LYS    10     -16.202   2.439  11.571  1.00  0.00           H  
ATOM    159  HE2 LYS    10     -16.343   3.520  10.185  1.00  0.00           H  
ATOM    161  HZ1 LYS    10     -17.032   0.642  10.057  1.00  0.00           H  
ATOM    162  HZ2 LYS    10     -15.480   1.233   9.698  1.00  0.00           H  
ATOM    163  HZ3 LYS    10     -16.815   1.718   8.764  1.00  0.00           H  
ATOM    166  N   ALA    11     -22.450   4.822  13.868  1.00  0.00           N  
ATOM    168  CA  ALA    11     -23.891   5.059  13.970  1.00  0.00           C  
ATOM    174  C   ALA    11     -24.170   6.408  14.625  1.00  0.00           C  
ATOM    175  O   ALA    11     -24.998   7.187  14.141  1.00  0.00           O  
ATOM    170  CB  ALA    11     -24.547   3.948  14.792  1.00  0.00           C  
ATOM    167  HN  ALA    11     -22.047   4.075  14.362  1.00  0.00           H  
ATOM    169  HA  ALA    11     -24.316   5.056  12.979  1.00  0.00           H  
ATOM    171  HB1 ALA    11     -24.675   3.072  14.175  1.00  0.00           H  
ATOM    172  HB2 ALA    11     -25.511   4.284  15.144  1.00  0.00           H  
ATOM    173  HB3 ALA    11     -23.919   3.706  15.636  1.00  0.00           H  
ATOM    176  N   LYS    12     -23.462   6.676  15.724  1.00  0.00           N  
ATOM    178  CA  LYS    12     -23.618   7.934  16.450  1.00  0.00           C  
ATOM    196  C   LYS    12     -23.165   9.108  15.584  1.00  0.00           C  
ATOM    197  O   LYS    12     -23.797  10.165  15.577  1.00  0.00           O  
ATOM    180  CB  LYS    12     -22.804   7.886  17.747  1.00  0.00           C  
ATOM    183  CG  LYS    12     -23.456   6.894  18.723  1.00  0.00           C  
ATOM    186  CD  LYS    12     -22.703   6.886  20.061  1.00  0.00           C  
ATOM    189  CE  LYS    12     -21.339   6.202  19.898  1.00  0.00           C  
ATOM    192  NZ  LYS    12     -20.657   6.130  21.222  1.00  0.00           N1+
ATOM    177  HN  LYS    12     -22.816   6.014  16.048  1.00  0.00           H  
ATOM    179  HA  LYS    12     -24.660   8.066  16.699  1.00  0.00           H  
ATOM    181  HB1 LYS    12     -22.785   8.868  18.196  1.00  0.00           H  
ATOM    182  HB2 LYS    12     -21.795   7.568  17.528  1.00  0.00           H  
ATOM    184  HG1 LYS    12     -23.438   5.903  18.297  1.00  0.00           H  
ATOM    185  HG2 LYS    12     -24.483   7.188  18.894  1.00  0.00           H  
ATOM    187  HD1 LYS    12     -23.284   6.346  20.795  1.00  0.00           H  
ATOM    188  HD2 LYS    12     -22.556   7.902  20.397  1.00  0.00           H  
ATOM    190  HE1 LYS    12     -20.730   6.772  19.210  1.00  0.00           H  
ATOM    191  HE2 LYS    12     -21.480   5.204  19.512  1.00  0.00           H  
ATOM    193  HZ1 LYS    12     -21.291   5.687  21.915  1.00  0.00           H  
ATOM    194  HZ2 LYS    12     -20.413   7.091  21.538  1.00  0.00           H  
ATOM    195  HZ3 LYS    12     -19.791   5.562  21.136  1.00  0.00           H  
ATOM    198  N   GLU    13     -22.069   8.900  14.851  1.00  0.00           N  
ATOM    200  CA  GLU    13     -21.520   9.923  13.970  1.00  0.00           C  
ATOM    211  C   GLU    13     -22.523  10.279  12.879  1.00  0.00           C  
ATOM    212  O   GLU    13     -22.675  11.450  12.534  1.00  0.00           O  
ATOM    202  CB  GLU    13     -20.218   9.418  13.335  1.00  0.00           C  
ATOM    205  CG  GLU    13     -19.508  10.564  12.594  1.00  0.00           C  
ATOM    208  CD  GLU    13     -20.126  10.789  11.210  1.00  0.00           C  
ATOM    209  OE1 GLU    13     -20.605   9.830  10.620  1.00  0.00           O  
ATOM    210  OE2 GLU    13     -20.108  11.922  10.758  1.00  0.00           O1-
ATOM    199  HN  GLU    13     -21.624   8.036  14.903  1.00  0.00           H  
ATOM    201  HA  GLU    13     -21.303  10.808  14.550  1.00  0.00           H  
ATOM    203  HB1 GLU    13     -20.444   8.628  12.634  1.00  0.00           H  
ATOM    204  HB2 GLU    13     -19.569   9.035  14.108  1.00  0.00           H  
ATOM    206  HG1 GLU    13     -18.462  10.315  12.478  1.00  0.00           H  
ATOM    207  HG2 GLU    13     -19.592  11.473  13.173  1.00  0.00           H  
ATOM    213  N   GLY    14     -23.205   9.261  12.341  1.00  0.00           N  
ATOM    215  CA  GLY    14     -24.197   9.481  11.290  1.00  0.00           C  
ATOM    218  C   GLY    14     -25.322  10.374  11.799  1.00  0.00           C  
ATOM    219  O   GLY    14     -25.764  11.290  11.101  1.00  0.00           O  
ATOM    214  HN  GLY    14     -23.037   8.350  12.660  1.00  0.00           H  
ATOM    216  HA1 GLY    14     -24.608   8.531  10.984  1.00  0.00           H  
ATOM    217  HA2 GLY    14     -23.720   9.953  10.443  1.00  0.00           H  
ATOM    220  N   VAL    15     -25.770  10.103  13.027  1.00  0.00           N  
ATOM    222  CA  VAL    15     -26.837  10.890  13.650  1.00  0.00           C  
ATOM    234  C   VAL    15     -26.352  12.335  13.835  1.00  0.00           C  
ATOM    235  O   VAL    15     -27.071  13.297  13.538  1.00  0.00           O  
ATOM    224  CB  VAL    15     -27.197  10.263  15.014  1.00  0.00           C  
ATOM    226  CG1 VAL    15     -28.226  11.121  15.767  1.00  0.00           C  
ATOM    230  CG2 VAL    15     -27.779   8.863  14.795  1.00  0.00           C  
ATOM    221  HN  VAL    15     -25.365   9.362  13.531  1.00  0.00           H  
ATOM    223  HA  VAL    15     -27.708  10.883  13.011  1.00  0.00           H  
ATOM    225  HB  VAL    15     -26.298  10.187  15.611  1.00  0.00           H  
ATOM    227 HG11 VAL    15     -27.752  12.028  16.114  1.00  0.00           H  
ATOM    228 HG12 VAL    15     -28.605  10.567  16.613  1.00  0.00           H  
ATOM    229 HG13 VAL    15     -29.041  11.370  15.104  1.00  0.00           H  
ATOM    231 HG21 VAL    15     -27.916   8.376  15.750  1.00  0.00           H  
ATOM    232 HG22 VAL    15     -27.101   8.282  14.188  1.00  0.00           H  
ATOM    233 HG23 VAL    15     -28.732   8.943  14.293  1.00  0.00           H  
ATOM    236  N   VAL    16     -25.123  12.456  14.331  1.00  0.00           N  
ATOM    238  CA  VAL    16     -24.505  13.751  14.576  1.00  0.00           C  
ATOM    250  C   VAL    16     -24.388  14.534  13.260  1.00  0.00           C  
ATOM    251  O   VAL    16     -24.653  15.740  13.222  1.00  0.00           O  
ATOM    240  CB  VAL    16     -23.127  13.517  15.235  1.00  0.00           C  
ATOM    242  CG1 VAL    16     -22.328  14.825  15.337  1.00  0.00           C  
ATOM    246  CG2 VAL    16     -23.337  12.958  16.647  1.00  0.00           C  
ATOM    237  HN  VAL    16     -24.617  11.644  14.541  1.00  0.00           H  
ATOM    239  HA  VAL    16     -25.127  14.311  15.259  1.00  0.00           H  
ATOM    241  HB  VAL    16     -22.568  12.797  14.650  1.00  0.00           H  
ATOM    243 HG11 VAL    16     -22.072  15.168  14.346  1.00  0.00           H  
ATOM    244 HG12 VAL    16     -21.425  14.651  15.903  1.00  0.00           H  
ATOM    245 HG13 VAL    16     -22.928  15.572  15.834  1.00  0.00           H  
ATOM    247 HG21 VAL    16     -24.090  12.183  16.622  1.00  0.00           H  
ATOM    248 HG22 VAL    16     -23.663  13.750  17.306  1.00  0.00           H  
ATOM    249 HG23 VAL    16     -22.409  12.545  17.012  1.00  0.00           H  
ATOM    252  N   ALA    17     -23.992  13.838  12.194  1.00  0.00           N  
ATOM    254  CA  ALA    17     -23.839  14.467  10.883  1.00  0.00           C  
ATOM    260  C   ALA    17     -25.169  15.050  10.417  1.00  0.00           C  
ATOM    261  O   ALA    17     -25.206  16.151   9.867  1.00  0.00           O  
ATOM    256  CB  ALA    17     -23.346  13.438   9.864  1.00  0.00           C  
ATOM    253  HN  ALA    17     -23.800  12.887  12.291  1.00  0.00           H  
ATOM    255  HA  ALA    17     -23.112  15.262  10.957  1.00  0.00           H  
ATOM    257  HB1 ALA    17     -24.184  12.864   9.497  1.00  0.00           H  
ATOM    258  HB2 ALA    17     -22.635  12.776  10.336  1.00  0.00           H  
ATOM    259  HB3 ALA    17     -22.870  13.948   9.040  1.00  0.00           H  
ATOM    262  N   ALA    18     -26.255  14.311  10.659  1.00  0.00           N  
ATOM    264  CA  ALA    18     -27.590  14.759  10.272  1.00  0.00           C  
ATOM    270  C   ALA    18     -27.918  16.080  10.959  1.00  0.00           C  
ATOM    271  O   ALA    18     -28.486  16.984  10.337  1.00  0.00           O  
ATOM    266  CB  ALA    18     -28.630  13.707  10.660  1.00  0.00           C  
ATOM    263  HN  ALA    18     -26.153  13.452  11.108  1.00  0.00           H  
ATOM    265  HA  ALA    18     -27.617  14.902   9.202  1.00  0.00           H  
ATOM    267  HB1 ALA    18     -28.486  12.819  10.061  1.00  0.00           H  
ATOM    268  HB2 ALA    18     -29.623  14.099  10.487  1.00  0.00           H  
ATOM    269  HB3 ALA    18     -28.519  13.458  11.705  1.00  0.00           H  
ATOM    272  N   ALA    19     -27.529  16.199  12.233  1.00  0.00           N  
ATOM    274  CA  ALA    19     -27.761  17.437  12.976  1.00  0.00           C  
ATOM    280  C   ALA    19     -27.041  18.586  12.272  1.00  0.00           C  
ATOM    281  O   ALA    19     -27.584  19.685  12.140  1.00  0.00           O  
ATOM    276  CB  ALA    19     -27.246  17.299  14.413  1.00  0.00           C  
ATOM    273  HN  ALA    19     -27.062  15.450  12.670  1.00  0.00           H  
ATOM    275  HA  ALA    19     -28.822  17.643  12.998  1.00  0.00           H  
ATOM    277  HB1 ALA    19     -26.846  18.246  14.749  1.00  0.00           H  
ATOM    278  HB2 ALA    19     -26.471  16.549  14.447  1.00  0.00           H  
ATOM    279  HB3 ALA    19     -28.059  17.005  15.059  1.00  0.00           H  
ATOM    282  N   GLU    20     -25.822  18.304  11.803  1.00  0.00           N  
ATOM    284  CA  GLU    20     -25.023  19.293  11.084  1.00  0.00           C  
ATOM    295  C   GLU    20     -25.709  19.675   9.774  1.00  0.00           C  
ATOM    296  O   GLU    20     -25.656  20.828   9.361  1.00  0.00           O  
ATOM    286  CB  GLU    20     -23.630  18.736  10.778  1.00  0.00           C  
ATOM    289  CG  GLU    20     -22.721  19.860  10.265  1.00  0.00           C  
ATOM    292  CD  GLU    20     -21.327  19.319   9.949  1.00  0.00           C  
ATOM    293  OE1 GLU    20     -20.845  18.484  10.700  1.00  0.00           O  
ATOM    294  OE2 GLU    20     -20.758  19.750   8.959  1.00  0.00           O1-
ATOM    283  HN  GLU    20     -25.459  17.401  11.931  1.00  0.00           H  
ATOM    285  HA  GLU    20     -24.920  20.176  11.698  1.00  0.00           H  
ATOM    287  HB1 GLU    20     -23.712  17.975  10.018  1.00  0.00           H  
ATOM    288  HB2 GLU    20     -23.206  18.309  11.674  1.00  0.00           H  
ATOM    290  HG1 GLU    20     -22.644  20.629  11.020  1.00  0.00           H  
ATOM    291  HG2 GLU    20     -23.151  20.283   9.367  1.00  0.00           H  
ATOM    297  N   LYS    21     -26.328  18.689   9.115  1.00  0.00           N  
ATOM    299  CA  LYS    21     -26.998  18.923   7.837  1.00  0.00           C  
ATOM    317  C   LYS    21     -28.115  19.950   7.989  1.00  0.00           C  
ATOM    318  O   LYS    21     -28.310  20.785   7.108  1.00  0.00           O  
ATOM    301  CB  LYS    21     -27.592  17.617   7.297  1.00  0.00           C  
ATOM    304  CG  LYS    21     -26.471  16.666   6.871  1.00  0.00           C  
ATOM    307  CD  LYS    21     -27.081  15.380   6.309  1.00  0.00           C  
ATOM    310  CE  LYS    21     -25.962  14.431   5.875  1.00  0.00           C  
ATOM    313  NZ  LYS    21     -26.559  13.177   5.331  1.00  0.00           N1+
ATOM    298  HN  LYS    21     -26.319  17.787   9.489  1.00  0.00           H  
ATOM    300  HA  LYS    21     -26.276  19.295   7.127  1.00  0.00           H  
ATOM    302  HB1 LYS    21     -28.218  17.834   6.444  1.00  0.00           H  
ATOM    303  HB2 LYS    21     -28.187  17.148   8.066  1.00  0.00           H  
ATOM    305  HG1 LYS    21     -25.861  16.421   7.727  1.00  0.00           H  
ATOM    306  HG2 LYS    21     -25.861  17.139   6.115  1.00  0.00           H  
ATOM    308  HD1 LYS    21     -27.700  15.618   5.457  1.00  0.00           H  
ATOM    309  HD2 LYS    21     -27.682  14.905   7.071  1.00  0.00           H  
ATOM    311  HE1 LYS    21     -25.340  14.194   6.725  1.00  0.00           H  
ATOM    312  HE2 LYS    21     -25.364  14.905   5.111  1.00  0.00           H  
ATOM    314  HZ1 LYS    21     -27.200  13.410   4.547  1.00  0.00           H  
ATOM    315  HZ2 LYS    21     -27.090  12.692   6.083  1.00  0.00           H  
ATOM    316  HZ3 LYS    21     -25.801  12.555   4.984  1.00  0.00           H  
ATOM    319  N   THR    22     -28.855  19.868   9.096  1.00  0.00           N  
ATOM    321  CA  THR    22     -29.959  20.793   9.346  1.00  0.00           C  
ATOM    331  C   THR    22     -29.432  22.190   9.702  1.00  0.00           C  
ATOM    332  O   THR    22     -29.910  23.186   9.162  1.00  0.00           O  
ATOM    323  CB  THR    22     -30.842  20.249  10.484  1.00  0.00           C  
ATOM    327  CG2 THR    22     -32.054  21.165  10.708  1.00  0.00           C  
ATOM    325  OG1 THR    22     -31.309  18.955  10.128  1.00  0.00           O  
ATOM    320  HN  THR    22     -28.659  19.176   9.752  1.00  0.00           H  
ATOM    322  HA  THR    22     -30.557  20.866   8.451  1.00  0.00           H  
ATOM    324  HB  THR    22     -30.266  20.189  11.394  1.00  0.00           H  
ATOM    326  HG1 THR    22     -30.694  18.310  10.485  1.00  0.00           H  
ATOM    328 HG21 THR    22     -32.450  21.483   9.754  1.00  0.00           H  
ATOM    329 HG22 THR    22     -31.752  22.031  11.277  1.00  0.00           H  
ATOM    330 HG23 THR    22     -32.818  20.627  11.251  1.00  0.00           H  
ATOM    333  N   LYS    23     -28.464  22.253  10.622  1.00  0.00           N  
ATOM    335  CA  LYS    23     -27.903  23.540  11.049  1.00  0.00           C  
ATOM    353  C   LYS    23     -27.197  24.231   9.881  1.00  0.00           C  
ATOM    354  O   LYS    23     -27.453  25.403   9.593  1.00  0.00           O  
ATOM    337  CB  LYS    23     -26.916  23.311  12.208  1.00  0.00           C  
ATOM    340  CG  LYS    23     -26.368  24.650  12.721  1.00  0.00           C  
ATOM    343  CD  LYS    23     -25.413  24.400  13.890  1.00  0.00           C  
ATOM    346  CE  LYS    23     -24.867  25.735  14.397  1.00  0.00           C  
ATOM    349  NZ  LYS    23     -23.946  25.492  15.543  1.00  0.00           N1+
ATOM    334  HN  LYS    23     -28.130  21.426  11.024  1.00  0.00           H  
ATOM    336  HA  LYS    23     -28.706  24.173  11.396  1.00  0.00           H  
ATOM    338  HB1 LYS    23     -26.096  22.700  11.862  1.00  0.00           H  
ATOM    339  HB2 LYS    23     -27.425  22.802  13.014  1.00  0.00           H  
ATOM    341  HG1 LYS    23     -27.187  25.271  13.054  1.00  0.00           H  
ATOM    342  HG2 LYS    23     -25.839  25.151  11.923  1.00  0.00           H  
ATOM    344  HD1 LYS    23     -24.593  23.780  13.559  1.00  0.00           H  
ATOM    345  HD2 LYS    23     -25.944  23.900  14.687  1.00  0.00           H  
ATOM    347  HE1 LYS    23     -25.687  26.360  14.721  1.00  0.00           H  
ATOM    348  HE2 LYS    23     -24.330  26.230  13.602  1.00  0.00           H  
ATOM    350  HZ1 LYS    23     -24.272  24.665  16.082  1.00  0.00           H  
ATOM    351  HZ2 LYS    23     -23.934  26.329  16.162  1.00  0.00           H  
ATOM    352  HZ3 LYS    23     -22.986  25.313  15.185  1.00  0.00           H  
ATOM    355  N   GLN    24     -26.321  23.484   9.215  1.00  0.00           N  
ATOM    357  CA  GLN    24     -25.575  24.001   8.071  1.00  0.00           C  
ATOM    370  C   GLN    24     -26.498  24.205   6.876  1.00  0.00           C  
ATOM    371  O   GLN    24     -26.376  25.196   6.153  1.00  0.00           O  
ATOM    359  CB  GLN    24     -24.446  23.027   7.702  1.00  0.00           C  
ATOM    362  CG  GLN    24     -23.370  23.028   8.798  1.00  0.00           C  
ATOM    365  CD  GLN    24     -22.700  24.399   8.894  1.00  0.00           C  
ATOM    367  NE2 GLN    24     -22.556  24.964  10.062  1.00  0.00           N  
ATOM    366  OE1 GLN    24     -22.300  24.968   7.879  1.00  0.00           O  
ATOM    356  HN  GLN    24     -26.175  22.563   9.498  1.00  0.00           H  
ATOM    358  HA  GLN    24     -25.141  24.951   8.337  1.00  0.00           H  
ATOM    360  HB1 GLN    24     -24.001  23.332   6.767  1.00  0.00           H  
ATOM    361  HB2 GLN    24     -24.846  22.028   7.599  1.00  0.00           H  
ATOM    363  HG1 GLN    24     -22.624  22.283   8.566  1.00  0.00           H  
ATOM    364  HG2 GLN    24     -23.828  22.789   9.746  1.00  0.00           H  
ATOM    368 HE21 GLN    24     -22.877  24.510  10.869  1.00  0.00           H  
ATOM    369 HE22 GLN    24     -22.129  25.843  10.131  1.00  0.00           H  
ATOM    372  N   GLY    25     -27.418  23.259   6.680  1.00  0.00           N  
ATOM    374  CA  GLY    25     -28.364  23.332   5.569  1.00  0.00           C  
ATOM    377  C   GLY    25     -29.249  24.565   5.688  1.00  0.00           C  
ATOM    378  O   GLY    25     -29.450  25.291   4.710  1.00  0.00           O  
ATOM    373  HN  GLY    25     -27.458  22.496   7.296  1.00  0.00           H  
ATOM    375  HA1 GLY    25     -28.986  22.450   5.573  1.00  0.00           H  
ATOM    376  HA2 GLY    25     -27.816  23.377   4.639  1.00  0.00           H  
ATOM    379  N   VAL    26     -29.769  24.797   6.896  1.00  0.00           N  
ATOM    381  CA  VAL    26     -30.630  25.956   7.145  1.00  0.00           C  
ATOM    393  C   VAL    26     -29.837  27.252   6.935  1.00  0.00           C  
ATOM    394  O   VAL    26     -30.331  28.189   6.301  1.00  0.00           O  
ATOM    383  CB  VAL    26     -31.221  25.875   8.575  1.00  0.00           C  
ATOM    385  CG1 VAL    26     -31.955  27.177   8.957  1.00  0.00           C  
ATOM    389  CG2 VAL    26     -32.223  24.711   8.639  1.00  0.00           C  
ATOM    380  HN  VAL    26     -29.563  24.176   7.634  1.00  0.00           H  
ATOM    382  HA  VAL    26     -31.444  25.935   6.435  1.00  0.00           H  
ATOM    384  HB  VAL    26     -30.423  25.697   9.281  1.00  0.00           H  
ATOM    386 HG11 VAL    26     -32.532  27.015   9.856  1.00  0.00           H  
ATOM    387 HG12 VAL    26     -32.614  27.467   8.154  1.00  0.00           H  
ATOM    388 HG13 VAL    26     -31.232  27.961   9.130  1.00  0.00           H  
ATOM    390 HG21 VAL    26     -32.403  24.450   9.672  1.00  0.00           H  
ATOM    391 HG22 VAL    26     -31.822  23.855   8.117  1.00  0.00           H  
ATOM    392 HG23 VAL    26     -33.154  25.007   8.176  1.00  0.00           H  
ATOM    395  N   ALA    27     -28.617  27.295   7.477  1.00  0.00           N  
ATOM    397  CA  ALA    27     -27.769  28.482   7.352  1.00  0.00           C  
ATOM    403  C   ALA    27     -27.456  28.774   5.887  1.00  0.00           C  
ATOM    404  O   ALA    27     -27.525  29.927   5.450  1.00  0.00           O  
ATOM    399  CB  ALA    27     -26.464  28.273   8.122  1.00  0.00           C  
ATOM    396  HN  ALA    27     -28.285  26.519   7.974  1.00  0.00           H  
ATOM    398  HA  ALA    27     -28.288  29.328   7.773  1.00  0.00           H  
ATOM    400  HB1 ALA    27     -25.864  29.170   8.065  1.00  0.00           H  
ATOM    401  HB2 ALA    27     -25.918  27.448   7.689  1.00  0.00           H  
ATOM    402  HB3 ALA    27     -26.687  28.054   9.156  1.00  0.00           H  
ATOM    405  N   GLU    28     -27.123  27.722   5.134  1.00  0.00           N  
ATOM    407  CA  GLU    28     -26.812  27.870   3.713  1.00  0.00           C  
ATOM    418  C   GLU    28     -28.041  28.347   2.945  1.00  0.00           C  
ATOM    419  O   GLU    28     -27.943  29.222   2.082  1.00  0.00           O  
ATOM    409  CB  GLU    28     -26.324  26.536   3.145  1.00  0.00           C  
ATOM    412  CG  GLU    28     -24.922  26.227   3.693  1.00  0.00           C  
ATOM    415  CD  GLU    28     -24.480  24.803   3.326  1.00  0.00           C  
ATOM    416  OE1 GLU    28     -25.334  23.977   3.028  1.00  0.00           O  
ATOM    417  OE2 GLU    28     -23.285  24.559   3.350  1.00  0.00           O1-
ATOM    406  HN  GLU    28     -27.096  26.831   5.540  1.00  0.00           H  
ATOM    408  HA  GLU    28     -26.028  28.604   3.603  1.00  0.00           H  
ATOM    410  HB1 GLU    28     -26.282  26.595   2.068  1.00  0.00           H  
ATOM    411  HB2 GLU    28     -27.005  25.750   3.439  1.00  0.00           H  
ATOM    413  HG1 GLU    28     -24.931  26.330   4.767  1.00  0.00           H  
ATOM    414  HG2 GLU    28     -24.218  26.932   3.277  1.00  0.00           H  
ATOM    420  N   ALA    29     -29.197  27.773   3.284  1.00  0.00           N  
ATOM    422  CA  ALA    29     -30.462  28.144   2.646  1.00  0.00           C  
ATOM    428  C   ALA    29     -30.794  29.607   2.924  1.00  0.00           C  
ATOM    429  O   ALA    29     -31.297  30.320   2.055  1.00  0.00           O  
ATOM    424  CB  ALA    29     -31.592  27.253   3.163  1.00  0.00           C  
ATOM    421  HN  ALA    29     -29.203  27.094   3.989  1.00  0.00           H  
ATOM    423  HA  ALA    29     -30.367  28.007   1.584  1.00  0.00           H  
ATOM    425  HB1 ALA    29     -32.540  27.747   3.010  1.00  0.00           H  
ATOM    426  HB2 ALA    29     -31.450  27.066   4.218  1.00  0.00           H  
ATOM    427  HB3 ALA    29     -31.584  26.315   2.628  1.00  0.00           H  
ATOM    430  N   ALA    30     -30.504  30.034   4.149  1.00  0.00           N  
ATOM    432  CA  ALA    30     -30.760  31.409   4.574  1.00  0.00           C  
ATOM    438  C   ALA    30     -29.958  32.380   3.717  1.00  0.00           C  
ATOM    439  O   ALA    30     -30.464  33.428   3.309  1.00  0.00           O  
ATOM    434  CB  ALA    30     -30.377  31.579   6.047  1.00  0.00           C  
ATOM    431  HN  ALA    30     -30.099  29.407   4.774  1.00  0.00           H  
ATOM    433  HA  ALA    30     -31.812  31.624   4.458  1.00  0.00           H  
ATOM    435  HB1 ALA    30     -29.581  30.890   6.293  1.00  0.00           H  
ATOM    436  HB2 ALA    30     -31.236  31.373   6.668  1.00  0.00           H  
ATOM    437  HB3 ALA    30     -30.041  32.591   6.221  1.00  0.00           H  
ATOM    440  N   GLY    31     -28.709  32.005   3.437  1.00  0.00           N  
ATOM    442  CA  GLY    31     -27.831  32.823   2.609  1.00  0.00           C  
ATOM    445  C   GLY    31     -28.426  33.002   1.216  1.00  0.00           C  
ATOM    446  O   GLY    31     -28.300  34.070   0.612  1.00  0.00           O  
ATOM    441  HN  GLY    31     -28.379  31.150   3.785  1.00  0.00           H  
ATOM    443  HA1 GLY    31     -26.870  32.340   2.523  1.00  0.00           H  
ATOM    444  HA2 GLY    31     -27.706  33.791   3.073  1.00  0.00           H  
ATOM    447  N   LYS    32     -29.063  31.940   0.712  1.00  0.00           N  
ATOM    449  CA  LYS    32     -29.669  31.969  -0.619  1.00  0.00           C  
ATOM    467  C   LYS    32     -30.742  33.055  -0.676  1.00  0.00           C  
ATOM    468  O   LYS    32     -30.824  33.815  -1.643  1.00  0.00           O  
ATOM    451  CB  LYS    32     -30.328  30.615  -0.933  1.00  0.00           C  
ATOM    454  CG  LYS    32     -29.297  29.468  -0.840  1.00  0.00           C  
ATOM    457  CD  LYS    32     -29.705  28.297  -1.756  1.00  0.00           C  
ATOM    460  CE  LYS    32     -30.935  27.572  -1.199  1.00  0.00           C  
ATOM    463  NZ  LYS    32     -31.325  26.474  -2.128  1.00  0.00           N1+
ATOM    448  HN  LYS    32     -29.117  31.119   1.243  1.00  0.00           H  
ATOM    450  HA  LYS    32     -28.907  32.175  -1.357  1.00  0.00           H  
ATOM    452  HB1 LYS    32     -30.739  30.650  -1.933  1.00  0.00           H  
ATOM    453  HB2 LYS    32     -31.126  30.436  -0.229  1.00  0.00           H  
ATOM    455  HG1 LYS    32     -29.254  29.118   0.192  1.00  0.00           H  
ATOM    456  HG2 LYS    32     -28.322  29.829  -1.138  1.00  0.00           H  
ATOM    458  HD1 LYS    32     -28.883  27.599  -1.828  1.00  0.00           H  
ATOM    459  HD2 LYS    32     -29.932  28.680  -2.740  1.00  0.00           H  
ATOM    461  HE1 LYS    32     -31.755  28.270  -1.102  1.00  0.00           H  
ATOM    462  HE2 LYS    32     -30.700  27.154  -0.235  1.00  0.00           H  
ATOM    464  HZ1 LYS    32     -32.220  26.050  -1.808  1.00  0.00           H  
ATOM    465  HZ2 LYS    32     -30.581  25.748  -2.137  1.00  0.00           H  
ATOM    466  HZ3 LYS    32     -31.450  26.857  -3.086  1.00  0.00           H  
ATOM    469  N   THR    33     -31.553  33.114   0.381  1.00  0.00           N  
ATOM    471  CA  THR    33     -32.629  34.100   0.485  1.00  0.00           C  
ATOM    481  C   THR    33     -32.045  35.513   0.611  1.00  0.00           C  
ATOM    482  O   THR    33     -32.586  36.468   0.048  1.00  0.00           O  
ATOM    473  CB  THR    33     -33.508  33.772   1.706  1.00  0.00           C  
ATOM    477  CG2 THR    33     -34.681  34.758   1.804  1.00  0.00           C  
ATOM    475  OG1 THR    33     -34.028  32.458   1.562  1.00  0.00           O  
ATOM    470  HN  THR    33     -31.422  32.478   1.114  1.00  0.00           H  
ATOM    472  HA  THR    33     -33.236  34.051  -0.406  1.00  0.00           H  
ATOM    474  HB  THR    33     -32.915  33.831   2.605  1.00  0.00           H  
ATOM    476  HG1 THR    33     -34.495  32.413   0.725  1.00  0.00           H  
ATOM    478 HG21 THR    33     -34.298  35.761   1.927  1.00  0.00           H  
ATOM    479 HG22 THR    33     -35.297  34.501   2.652  1.00  0.00           H  
ATOM    480 HG23 THR    33     -35.270  34.706   0.901  1.00  0.00           H  
ATOM    483  N   LYS    34     -30.959  35.629   1.375  1.00  0.00           N  
ATOM    485  CA  LYS    34     -30.310  36.919   1.610  1.00  0.00           C  
ATOM    503  C   LYS    34     -29.880  37.560   0.287  1.00  0.00           C  
ATOM    504  O   LYS    34     -30.032  38.772   0.109  1.00  0.00           O  
ATOM    487  CB  LYS    34     -29.092  36.716   2.525  1.00  0.00           C  
ATOM    490  CG  LYS    34     -28.438  38.064   2.859  1.00  0.00           C  
ATOM    493  CD  LYS    34     -27.246  37.838   3.792  1.00  0.00           C  
ATOM    496  CE  LYS    34     -26.595  39.181   4.124  1.00  0.00           C  
ATOM    499  NZ  LYS    34     -25.441  38.961   5.040  1.00  0.00           N1+
ATOM    484  HN  LYS    34     -30.593  34.829   1.807  1.00  0.00           H  
ATOM    486  HA  LYS    34     -31.011  37.575   2.105  1.00  0.00           H  
ATOM    488  HB1 LYS    34     -28.370  36.086   2.024  1.00  0.00           H  
ATOM    489  HB2 LYS    34     -29.409  36.237   3.440  1.00  0.00           H  
ATOM    491  HG1 LYS    34     -29.159  38.703   3.347  1.00  0.00           H  
ATOM    492  HG2 LYS    34     -28.099  38.535   1.947  1.00  0.00           H  
ATOM    494  HD1 LYS    34     -26.525  37.200   3.306  1.00  0.00           H  
ATOM    495  HD2 LYS    34     -27.587  37.367   4.703  1.00  0.00           H  
ATOM    497  HE1 LYS    34     -27.319  39.823   4.605  1.00  0.00           H  
ATOM    498  HE2 LYS    34     -26.248  39.648   3.214  1.00  0.00           H  
ATOM    500  HZ1 LYS    34     -25.633  38.142   5.650  1.00  0.00           H  
ATOM    501  HZ2 LYS    34     -25.298  39.807   5.628  1.00  0.00           H  
ATOM    502  HZ3 LYS    34     -24.584  38.779   4.480  1.00  0.00           H  
ATOM    505  N   GLU    35     -29.340  36.749  -0.625  1.00  0.00           N  
ATOM    507  CA  GLU    35     -28.888  37.260  -1.919  1.00  0.00           C  
ATOM    518  C   GLU    35     -30.053  37.874  -2.690  1.00  0.00           C  
ATOM    519  O   GLU    35     -29.913  38.940  -3.297  1.00  0.00           O  
ATOM    509  CB  GLU    35     -28.269  36.127  -2.740  1.00  0.00           C  
ATOM    512  CG  GLU    35     -26.928  35.714  -2.113  1.00  0.00           C  
ATOM    515  CD  GLU    35     -26.370  34.446  -2.774  1.00  0.00           C  
ATOM    516  OE1 GLU    35     -27.133  33.712  -3.388  1.00  0.00           O  
ATOM    517  OE2 GLU    35     -25.175  34.227  -2.654  1.00  0.00           O1-
ATOM    506  HN  GLU    35     -29.242  35.795  -0.423  1.00  0.00           H  
ATOM    508  HA  GLU    35     -28.139  38.020  -1.753  1.00  0.00           H  
ATOM    510  HB1 GLU    35     -28.101  36.465  -3.751  1.00  0.00           H  
ATOM    511  HB2 GLU    35     -28.940  35.281  -2.748  1.00  0.00           H  
ATOM    513  HG1 GLU    35     -27.075  35.528  -1.059  1.00  0.00           H  
ATOM    514  HG2 GLU    35     -26.218  36.518  -2.234  1.00  0.00           H  
ATOM    520  N   GLY    36     -31.206  37.203  -2.645  1.00  0.00           N  
ATOM    522  CA  GLY    36     -32.407  37.689  -3.322  1.00  0.00           C  
ATOM    525  C   GLY    36     -32.877  39.008  -2.715  1.00  0.00           C  
ATOM    526  O   GLY    36     -33.307  39.917  -3.429  1.00  0.00           O  
ATOM    521  HN  GLY    36     -31.255  36.372  -2.131  1.00  0.00           H  
ATOM    523  HA1 GLY    36     -33.194  36.956  -3.222  1.00  0.00           H  
ATOM    524  HA2 GLY    36     -32.190  37.837  -4.370  1.00  0.00           H  
ATOM    527  N   VAL    37     -32.784  39.094  -1.387  1.00  0.00           N  
ATOM    529  CA  VAL    37     -33.190  40.290  -0.656  1.00  0.00           C  
ATOM    541  C   VAL    37     -32.297  41.456  -1.076  1.00  0.00           C  
ATOM    542  O   VAL    37     -32.782  42.555  -1.343  1.00  0.00           O  
ATOM    531  CB  VAL    37     -33.090  40.028   0.863  1.00  0.00           C  
ATOM    533  CG1 VAL    37     -33.358  41.311   1.669  1.00  0.00           C  
ATOM    537  CG2 VAL    37     -34.123  38.969   1.259  1.00  0.00           C  
ATOM    528  HN  VAL    37     -32.422  38.337  -0.893  1.00  0.00           H  
ATOM    530  HA  VAL    37     -34.212  40.520  -0.909  1.00  0.00           H  
ATOM    532  HB  VAL    37     -32.101  39.664   1.096  1.00  0.00           H  
ATOM    534 HG11 VAL    37     -33.473  41.063   2.714  1.00  0.00           H  
ATOM    535 HG12 VAL    37     -34.261  41.780   1.310  1.00  0.00           H  
ATOM    536 HG13 VAL    37     -32.528  41.991   1.549  1.00  0.00           H  
ATOM    538 HG21 VAL    37     -34.081  38.146   0.562  1.00  0.00           H  
ATOM    539 HG22 VAL    37     -35.111  39.405   1.240  1.00  0.00           H  
ATOM    540 HG23 VAL    37     -33.907  38.610   2.254  1.00  0.00           H  
ATOM    543  N   LEU    38     -30.996  41.185  -1.144  1.00  0.00           N  
ATOM    545  CA  LEU    38     -30.022  42.188  -1.551  1.00  0.00           C  
ATOM    560  C   LEU    38     -30.284  42.625  -2.989  1.00  0.00           C  
ATOM    561  O   LEU    38     -30.099  43.795  -3.334  1.00  0.00           O  
ATOM    547  CB  LEU    38     -28.602  41.613  -1.448  1.00  0.00           C  
ATOM    550  CG  LEU    38     -28.211  41.418   0.023  1.00  0.00           C  
ATOM    552  CD1 LEU    38     -26.937  40.573   0.096  1.00  0.00           C  
ATOM    556  CD2 LEU    38     -27.941  42.782   0.676  1.00  0.00           C  
ATOM    544  HN  LEU    38     -30.688  40.280  -0.928  1.00  0.00           H  
ATOM    546  HA  LEU    38     -30.102  43.045  -0.899  1.00  0.00           H  
ATOM    548  HB1 LEU    38     -27.907  42.294  -1.915  1.00  0.00           H  
ATOM    549  HB2 LEU    38     -28.566  40.660  -1.957  1.00  0.00           H  
ATOM    551  HG  LEU    38     -29.010  40.914   0.547  1.00  0.00           H  
ATOM    553 HD11 LEU    38     -27.050  39.696  -0.524  1.00  0.00           H  
ATOM    554 HD12 LEU    38     -26.763  40.271   1.119  1.00  0.00           H  
ATOM    555 HD13 LEU    38     -26.098  41.156  -0.254  1.00  0.00           H  
ATOM    557 HD21 LEU    38     -27.325  43.378   0.020  1.00  0.00           H  
ATOM    558 HD22 LEU    38     -27.432  42.638   1.617  1.00  0.00           H  
ATOM    559 HD23 LEU    38     -28.879  43.289   0.848  1.00  0.00           H  
ATOM    562  N   TYR    39     -30.693  41.665  -3.825  1.00  0.00           N  
ATOM    564  CA  TYR    39     -30.956  41.943  -5.238  1.00  0.00           C  
ATOM    581  C   TYR    39     -32.056  43.002  -5.392  1.00  0.00           C  
ATOM    582  O   TYR    39     -31.892  43.963  -6.147  1.00  0.00           O  
ATOM    566  CB  TYR    39     -31.365  40.640  -5.948  1.00  0.00           C  
ATOM    569  CG  TYR    39     -31.563  40.881  -7.434  1.00  0.00           C  
ATOM    570  CD1 TYR    39     -30.453  40.933  -8.286  1.00  0.00           C  
ATOM    572  CD2 TYR    39     -32.854  41.051  -7.953  1.00  0.00           C  
ATOM    574  CE1 TYR    39     -30.633  41.155  -9.657  1.00  0.00           C  
ATOM    576  CE2 TYR    39     -33.032  41.273  -9.324  1.00  0.00           C  
ATOM    578  CZ  TYR    39     -31.922  41.325 -10.176  1.00  0.00           C  
ATOM    579  OH  TYR    39     -32.099  41.544 -11.527  1.00  0.00           O  
ATOM    563  HN  TYR    39     -30.809  40.745  -3.481  1.00  0.00           H  
ATOM    565  HA  TYR    39     -30.050  42.316  -5.694  1.00  0.00           H  
ATOM    567  HB1 TYR    39     -32.287  40.275  -5.519  1.00  0.00           H  
ATOM    568  HB2 TYR    39     -30.590  39.900  -5.809  1.00  0.00           H  
ATOM    571  HD1 TYR    39     -29.459  40.802  -7.886  1.00  0.00           H  
ATOM    573  HD2 TYR    39     -33.709  41.011  -7.296  1.00  0.00           H  
ATOM    575  HE1 TYR    39     -29.776  41.196 -10.314  1.00  0.00           H  
ATOM    577  HE2 TYR    39     -34.026  41.404  -9.725  1.00  0.00           H  
ATOM    580  HH  TYR    39     -31.514  40.950 -12.003  1.00  0.00           H  
ATOM    583  N   VAL    40     -33.172  42.811  -4.683  1.00  0.00           N  
ATOM    585  CA  VAL    40     -34.298  43.752  -4.760  1.00  0.00           C  
ATOM    597  C   VAL    40     -34.041  45.010  -3.925  1.00  0.00           C  
ATOM    598  O   VAL    40     -34.462  46.107  -4.302  1.00  0.00           O  
ATOM    587  CB  VAL    40     -35.604  43.076  -4.298  1.00  0.00           C  
ATOM    589  CG1 VAL    40     -35.932  41.906  -5.227  1.00  0.00           C  
ATOM    593  CG2 VAL    40     -35.461  42.552  -2.860  1.00  0.00           C  
ATOM    584  HN  VAL    40     -33.245  42.021  -4.107  1.00  0.00           H  
ATOM    586  HA  VAL    40     -34.420  44.050  -5.791  1.00  0.00           H  
ATOM    588  HB  VAL    40     -36.409  43.797  -4.338  1.00  0.00           H  
ATOM    590 HG11 VAL    40     -36.865  41.455  -4.923  1.00  0.00           H  
ATOM    591 HG12 VAL    40     -35.144  41.170  -5.174  1.00  0.00           H  
ATOM    592 HG13 VAL    40     -36.020  42.266  -6.242  1.00  0.00           H  
ATOM    594 HG21 VAL    40     -34.676  41.811  -2.822  1.00  0.00           H  
ATOM    595 HG22 VAL    40     -36.392  42.106  -2.547  1.00  0.00           H  
ATOM    596 HG23 VAL    40     -35.215  43.371  -2.201  1.00  0.00           H  
ATOM    599  N   GLY    41     -33.358  44.836  -2.794  1.00  0.00           N  
ATOM    601  CA  GLY    41     -33.048  45.954  -1.896  1.00  0.00           C  
ATOM    604  C   GLY    41     -31.950  46.866  -2.454  1.00  0.00           C  
ATOM    605  O   GLY    41     -31.757  47.976  -1.955  1.00  0.00           O  
ATOM    600  HN  GLY    41     -33.059  43.938  -2.554  1.00  0.00           H  
ATOM    602  HA1 GLY    41     -32.724  45.558  -0.945  1.00  0.00           H  
ATOM    603  HA2 GLY    41     -33.944  46.539  -1.745  1.00  0.00           H  
ATOM    606  N   SER    42     -31.233  46.391  -3.477  1.00  0.00           N  
ATOM    608  CA  SER    42     -30.148  47.167  -4.085  1.00  0.00           C  
ATOM    615  C   SER    42     -30.657  48.475  -4.701  1.00  0.00           C  
ATOM    616  O   SER    42     -29.879  49.412  -4.893  1.00  0.00           O  
ATOM    610  CB  SER    42     -29.462  46.333  -5.166  1.00  0.00           C  
ATOM    613  OG  SER    42     -30.389  46.059  -6.208  1.00  0.00           O  
ATOM    607  HN  SER    42     -31.431  45.497  -3.826  1.00  0.00           H  
ATOM    609  HA  SER    42     -29.422  47.404  -3.323  1.00  0.00           H  
ATOM    611  HB1 SER    42     -29.105  45.407  -4.733  1.00  0.00           H  
ATOM    612  HB2 SER    42     -28.627  46.880  -5.570  1.00  0.00           H  
ATOM    614  HG  SER    42     -30.398  46.812  -6.802  1.00  0.00           H  
ATOM    617  N   LYS    43     -31.956  48.528  -5.018  1.00  0.00           N  
ATOM    619  CA  LYS    43     -32.544  49.722  -5.624  1.00  0.00           C  
ATOM    637  C   LYS    43     -32.380  50.932  -4.696  1.00  0.00           C  
ATOM    638  O   LYS    43     -31.971  52.007  -5.142  1.00  0.00           O  
ATOM    621  CB  LYS    43     -34.035  49.467  -5.910  1.00  0.00           C  
ATOM    624  CG  LYS    43     -34.666  50.681  -6.609  1.00  0.00           C  
ATOM    627  CD  LYS    43     -36.139  50.389  -6.909  1.00  0.00           C  
ATOM    630  CE  LYS    43     -36.785  51.615  -7.562  1.00  0.00           C  
ATOM    633  NZ  LYS    43     -36.135  51.884  -8.876  1.00  0.00           N1+
ATOM    618  HN  LYS    43     -32.523  47.747  -4.849  1.00  0.00           H  
ATOM    620  HA  LYS    43     -32.041  49.926  -6.557  1.00  0.00           H  
ATOM    622  HB1 LYS    43     -34.550  49.285  -4.979  1.00  0.00           H  
ATOM    623  HB2 LYS    43     -34.133  48.600  -6.547  1.00  0.00           H  
ATOM    625  HG1 LYS    43     -34.145  50.876  -7.533  1.00  0.00           H  
ATOM    626  HG2 LYS    43     -34.593  51.545  -5.964  1.00  0.00           H  
ATOM    628  HD1 LYS    43     -36.656  50.160  -5.989  1.00  0.00           H  
ATOM    629  HD2 LYS    43     -36.209  49.545  -7.581  1.00  0.00           H  
ATOM    631  HE1 LYS    43     -36.660  52.474  -6.917  1.00  0.00           H  
ATOM    632  HE2 LYS    43     -37.837  51.429  -7.713  1.00  0.00           H  
ATOM    634  HZ1 LYS    43     -36.650  52.640  -9.370  1.00  0.00           H  
ATOM    635  HZ2 LYS    43     -36.150  51.018  -9.453  1.00  0.00           H  
ATOM    636  HZ3 LYS    43     -35.151  52.182  -8.723  1.00  0.00           H  
ATOM    639  N   THR    44     -32.705  50.749  -3.410  1.00  0.00           N  
ATOM    641  CA  THR    44     -32.590  51.837  -2.430  1.00  0.00           C  
ATOM    651  C   THR    44     -31.501  51.544  -1.401  1.00  0.00           C  
ATOM    652  O   THR    44     -31.301  50.391  -1.005  1.00  0.00           O  
ATOM    643  CB  THR    44     -33.928  52.036  -1.708  1.00  0.00           C  
ATOM    647  CG2 THR    44     -35.010  52.445  -2.712  1.00  0.00           C  
ATOM    645  OG1 THR    44     -34.304  50.823  -1.070  1.00  0.00           O  
ATOM    640  HN  THR    44     -33.026  49.871  -3.117  1.00  0.00           H  
ATOM    642  HA  THR    44     -32.342  52.750  -2.949  1.00  0.00           H  
ATOM    644  HB  THR    44     -33.822  52.812  -0.966  1.00  0.00           H  
ATOM    646  HG1 THR    44     -35.136  50.973  -0.613  1.00  0.00           H  
ATOM    648 HG21 THR    44     -35.114  51.676  -3.462  1.00  0.00           H  
ATOM    649 HG22 THR    44     -34.727  53.374  -3.185  1.00  0.00           H  
ATOM    650 HG23 THR    44     -35.950  52.575  -2.196  1.00  0.00           H  
ATOM    653  N   LYS    45     -30.815  52.604  -0.958  1.00  0.00           N  
ATOM    655  CA  LYS    45     -29.758  52.465   0.044  1.00  0.00           C  
ATOM    673  C   LYS    45     -30.343  51.962   1.361  1.00  0.00           C  
ATOM    674  O   LYS    45     -29.761  51.094   2.019  1.00  0.00           O  
ATOM    657  CB  LYS    45     -29.072  53.814   0.273  1.00  0.00           C  
ATOM    660  CG  LYS    45     -28.236  54.180  -0.960  1.00  0.00           C  
ATOM    663  CD  LYS    45     -27.654  55.594  -0.804  1.00  0.00           C  
ATOM    666  CE  LYS    45     -26.523  55.591   0.232  1.00  0.00           C  
ATOM    669  NZ  LYS    45     -25.386  54.775  -0.276  1.00  0.00           N1+
ATOM    654  HN  LYS    45     -31.035  53.495  -1.302  1.00  0.00           H  
ATOM    656  HA  LYS    45     -29.026  51.755  -0.311  1.00  0.00           H  
ATOM    658  HB1 LYS    45     -28.426  53.747   1.136  1.00  0.00           H  
ATOM    659  HB2 LYS    45     -29.821  54.575   0.440  1.00  0.00           H  
ATOM    661  HG1 LYS    45     -28.861  54.147  -1.839  1.00  0.00           H  
ATOM    662  HG2 LYS    45     -27.428  53.471  -1.068  1.00  0.00           H  
ATOM    664  HD1 LYS    45     -28.434  56.267  -0.480  1.00  0.00           H  
ATOM    665  HD2 LYS    45     -27.267  55.927  -1.756  1.00  0.00           H  
ATOM    667  HE1 LYS    45     -26.885  55.170   1.159  1.00  0.00           H  
ATOM    668  HE2 LYS    45     -26.191  56.604   0.404  1.00  0.00           H  
ATOM    670  HZ1 LYS    45     -25.336  54.855  -1.311  1.00  0.00           H  
ATOM    671  HZ2 LYS    45     -25.529  53.779  -0.011  1.00  0.00           H  
ATOM    672  HZ3 LYS    45     -24.498  55.121   0.140  1.00  0.00           H  
ATOM    675  N   GLU    46     -31.508  52.505   1.724  1.00  0.00           N  
ATOM    677  CA  GLU    46     -32.194  52.106   2.950  1.00  0.00           C  
ATOM    688  C   GLU    46     -32.715  50.672   2.832  1.00  0.00           C  
ATOM    689  O   GLU    46     -32.794  49.956   3.824  1.00  0.00           O  
ATOM    679  CB  GLU    46     -33.352  53.075   3.253  1.00  0.00           C  
ATOM    682  CG  GLU    46     -34.379  53.066   2.111  1.00  0.00           C  
ATOM    685  CD  GLU    46     -35.498  54.064   2.401  1.00  0.00           C  
ATOM    686  OE1 GLU    46     -35.974  54.084   3.525  1.00  0.00           O  
ATOM    687  OE2 GLU    46     -35.861  54.794   1.495  1.00  0.00           O1-
ATOM    676  HN  GLU    46     -31.920  53.176   1.149  1.00  0.00           H  
ATOM    678  HA  GLU    46     -31.487  52.148   3.767  1.00  0.00           H  
ATOM    680  HB1 GLU    46     -32.958  54.075   3.369  1.00  0.00           H  
ATOM    681  HB2 GLU    46     -33.836  52.775   4.171  1.00  0.00           H  
ATOM    683  HG1 GLU    46     -34.800  52.076   2.016  1.00  0.00           H  
ATOM    684  HG2 GLU    46     -33.889  53.337   1.187  1.00  0.00           H  
ATOM    690  N   GLY    47     -33.056  50.267   1.606  1.00  0.00           N  
ATOM    692  CA  GLY    47     -33.548  48.921   1.352  1.00  0.00           C  
ATOM    695  C   GLY    47     -32.474  47.889   1.668  1.00  0.00           C  
ATOM    696  O   GLY    47     -32.767  46.829   2.220  1.00  0.00           O  
ATOM    691  HN  GLY    47     -32.961  50.887   0.857  1.00  0.00           H  
ATOM    693  HA1 GLY    47     -33.828  48.833   0.313  1.00  0.00           H  
ATOM    694  HA2 GLY    47     -34.415  48.737   1.971  1.00  0.00           H  
ATOM    697  N   VAL    48     -31.227  48.205   1.295  1.00  0.00           N  
ATOM    699  CA  VAL    48     -30.107  47.292   1.529  1.00  0.00           C  
ATOM    711  C   VAL    48     -29.797  47.189   3.029  1.00  0.00           C  
ATOM    712  O   VAL    48     -29.688  46.086   3.565  1.00  0.00           O  
ATOM    701  CB  VAL    48     -28.859  47.790   0.760  1.00  0.00           C  
ATOM    703  CG1 VAL    48     -27.648  46.879   1.030  1.00  0.00           C  
ATOM    707  CG2 VAL    48     -29.153  47.802  -0.746  1.00  0.00           C  
ATOM    698  HN  VAL    48     -31.063  49.063   0.845  1.00  0.00           H  
ATOM    700  HA  VAL    48     -30.373  46.313   1.160  1.00  0.00           H  
ATOM    702  HB  VAL    48     -28.623  48.794   1.084  1.00  0.00           H  
ATOM    704 HG11 VAL    48     -27.906  45.858   0.790  1.00  0.00           H  
ATOM    705 HG12 VAL    48     -27.373  46.947   2.072  1.00  0.00           H  
ATOM    706 HG13 VAL    48     -26.816  47.195   0.416  1.00  0.00           H  
ATOM    708 HG21 VAL    48     -28.227  47.892  -1.297  1.00  0.00           H  
ATOM    709 HG22 VAL    48     -29.790  48.642  -0.979  1.00  0.00           H  
ATOM    710 HG23 VAL    48     -29.650  46.885  -1.024  1.00  0.00           H  
ATOM    713  N   VAL    49     -29.644  48.339   3.692  1.00  0.00           N  
ATOM    715  CA  VAL    49     -29.325  48.356   5.124  1.00  0.00           C  
ATOM    727  C   VAL    49     -30.483  47.761   5.936  1.00  0.00           C  
ATOM    728  O   VAL    49     -30.273  46.891   6.785  1.00  0.00           O  
ATOM    717  CB  VAL    49     -29.029  49.807   5.567  1.00  0.00           C  
ATOM    719  CG1 VAL    49     -28.816  49.892   7.088  1.00  0.00           C  
ATOM    723  CG2 VAL    49     -27.766  50.302   4.859  1.00  0.00           C  
ATOM    714  HN  VAL    49     -29.733  49.188   3.209  1.00  0.00           H  
ATOM    716  HA  VAL    49     -28.443  47.756   5.289  1.00  0.00           H  
ATOM    718  HB  VAL    49     -29.861  50.438   5.291  1.00  0.00           H  
ATOM    720 HG11 VAL    49     -29.739  49.650   7.594  1.00  0.00           H  
ATOM    721 HG12 VAL    49     -28.511  50.893   7.353  1.00  0.00           H  
ATOM    722 HG13 VAL    49     -28.050  49.191   7.383  1.00  0.00           H  
ATOM    724 HG21 VAL    49     -27.959  50.402   3.802  1.00  0.00           H  
ATOM    725 HG22 VAL    49     -26.965  49.593   5.013  1.00  0.00           H  
ATOM    726 HG23 VAL    49     -27.479  51.262   5.264  1.00  0.00           H  
ATOM    729  N   HIS    50     -31.693  48.248   5.668  1.00  0.00           N  
ATOM    731  CA  HIS    50     -32.886  47.779   6.372  1.00  0.00           C  
ATOM    744  C   HIS    50     -33.120  46.292   6.098  1.00  0.00           C  
ATOM    745  O   HIS    50     -33.386  45.518   7.020  1.00  0.00           O  
ATOM    733  CB  HIS    50     -34.108  48.602   5.924  1.00  0.00           C  
ATOM    736  CG  HIS    50     -35.336  48.198   6.704  1.00  0.00           C  
ATOM    738  CD2 HIS    50     -36.465  47.507   6.343  1.00  0.00           C  
ATOM    737  ND1 HIS    50     -35.496  48.512   8.045  1.00  0.00           N  
ATOM    740  CE1 HIS    50     -36.684  48.015   8.438  1.00  0.00           C  
ATOM    742  NE2 HIS    50     -37.316  47.393   7.439  1.00  0.00           N  
ATOM    730  HN  HIS    50     -31.784  48.942   4.983  1.00  0.00           H  
ATOM    732  HA  HIS    50     -32.743  47.919   7.433  1.00  0.00           H  
ATOM    734  HB1 HIS    50     -34.282  48.435   4.871  1.00  0.00           H  
ATOM    735  HB2 HIS    50     -33.910  49.651   6.090  1.00  0.00           H  
ATOM    739  HD2 HIS    50     -36.666  47.112   5.358  1.00  0.00           H  
ATOM    741  HE1 HIS    50     -37.078  48.108   9.440  1.00  0.00           H  
ATOM    743  HE2 HIS    50     -38.190  46.950   7.472  1.00  0.00           H  
ATOM    746  N   GLY    51     -33.035  45.916   4.822  1.00  0.00           N  
ATOM    748  CA  GLY    51     -33.258  44.530   4.415  1.00  0.00           C  
ATOM    751  C   GLY    51     -32.257  43.580   5.063  1.00  0.00           C  
ATOM    752  O   GLY    51     -32.630  42.497   5.508  1.00  0.00           O  
ATOM    747  HN  GLY    51     -32.834  46.590   4.136  1.00  0.00           H  
ATOM    749  HA1 GLY    51     -33.163  44.459   3.341  1.00  0.00           H  
ATOM    750  HA2 GLY    51     -34.258  44.236   4.701  1.00  0.00           H  
ATOM    753  N   VAL    52     -30.987  43.988   5.103  1.00  0.00           N  
ATOM    755  CA  VAL    52     -29.931  43.163   5.691  1.00  0.00           C  
ATOM    767  C   VAL    52     -30.154  42.978   7.200  1.00  0.00           C  
ATOM    768  O   VAL    52     -29.944  41.885   7.723  1.00  0.00           O  
ATOM    757  CB  VAL    52     -28.551  43.786   5.385  1.00  0.00           C  
ATOM    759  CG1 VAL    52     -27.434  43.055   6.155  1.00  0.00           C  
ATOM    763  CG2 VAL    52     -28.275  43.662   3.877  1.00  0.00           C  
ATOM    754  HN  VAL    52     -30.755  44.859   4.723  1.00  0.00           H  
ATOM    756  HA  VAL    52     -29.973  42.188   5.227  1.00  0.00           H  
ATOM    758  HB  VAL    52     -28.559  44.831   5.663  1.00  0.00           H  
ATOM    760 HG11 VAL    52     -27.474  43.335   7.197  1.00  0.00           H  
ATOM    761 HG12 VAL    52     -26.474  43.324   5.745  1.00  0.00           H  
ATOM    762 HG13 VAL    52     -27.581  41.987   6.065  1.00  0.00           H  
ATOM    764 HG21 VAL    52     -27.496  44.355   3.596  1.00  0.00           H  
ATOM    765 HG22 VAL    52     -29.173  43.885   3.321  1.00  0.00           H  
ATOM    766 HG23 VAL    52     -27.959  42.654   3.648  1.00  0.00           H  
ATOM    769  N   ALA    53     -30.556  44.038   7.899  1.00  0.00           N  
ATOM    771  CA  ALA    53     -30.782  43.929   9.341  1.00  0.00           C  
ATOM    777  C   ALA    53     -31.898  42.931   9.626  1.00  0.00           C  
ATOM    778  O   ALA    53     -31.793  42.114  10.545  1.00  0.00           O  
ATOM    773  CB  ALA    53     -31.163  45.281   9.927  1.00  0.00           C  
ATOM    770  HN  ALA    53     -30.697  44.896   7.446  1.00  0.00           H  
ATOM    772  HA  ALA    53     -29.873  43.586   9.814  1.00  0.00           H  
ATOM    774  HB1 ALA    53     -31.660  45.127  10.873  1.00  0.00           H  
ATOM    775  HB2 ALA    53     -31.828  45.792   9.248  1.00  0.00           H  
ATOM    776  HB3 ALA    53     -30.273  45.872  10.078  1.00  0.00           H  
ATOM    779  N   THR    54     -32.967  43.013   8.831  1.00  0.00           N  
ATOM    781  CA  THR    54     -34.115  42.125   8.994  1.00  0.00           C  
ATOM    791  C   THR    54     -33.793  40.705   8.540  1.00  0.00           C  
ATOM    792  O   THR    54     -34.252  39.739   9.151  1.00  0.00           O  
ATOM    783  CB  THR    54     -35.309  42.654   8.193  1.00  0.00           C  
ATOM    787  CG2 THR    54     -35.736  44.022   8.733  1.00  0.00           C  
ATOM    785  OG1 THR    54     -34.946  42.771   6.825  1.00  0.00           O  
ATOM    780  HN  THR    54     -32.983  43.691   8.123  1.00  0.00           H  
ATOM    782  HA  THR    54     -34.388  42.100  10.039  1.00  0.00           H  
ATOM    784  HB  THR    54     -36.136  41.965   8.285  1.00  0.00           H  
ATOM    786  HG1 THR    54     -35.691  42.485   6.293  1.00  0.00           H  
ATOM    788 HG21 THR    54     -36.173  43.902   9.713  1.00  0.00           H  
ATOM    789 HG22 THR    54     -36.462  44.461   8.066  1.00  0.00           H  
ATOM    790 HG23 THR    54     -34.873  44.667   8.800  1.00  0.00           H  
ATOM    793  N   VAL    55     -33.014  40.583   7.460  1.00  0.00           N  
ATOM    795  CA  VAL    55     -32.657  39.267   6.930  1.00  0.00           C  
ATOM    807  C   VAL    55     -31.684  38.561   7.885  1.00  0.00           C  
ATOM    808  O   VAL    55     -31.791  37.354   8.113  1.00  0.00           O  
ATOM    797  CB  VAL    55     -32.078  39.408   5.480  1.00  0.00           C  
ATOM    799  CG1 VAL    55     -30.556  39.640   5.458  1.00  0.00           C  
ATOM    803  CG2 VAL    55     -32.401  38.152   4.663  1.00  0.00           C  
ATOM    794  HN  VAL    55     -32.685  41.387   7.011  1.00  0.00           H  
ATOM    796  HA  VAL    55     -33.562  38.677   6.884  1.00  0.00           H  
ATOM    798  HB  VAL    55     -32.547  40.257   5.007  1.00  0.00           H  
ATOM    800 HG11 VAL    55     -30.287  40.319   6.241  1.00  0.00           H  
ATOM    801 HG12 VAL    55     -30.269  40.059   4.506  1.00  0.00           H  
ATOM    802 HG13 VAL    55     -30.041  38.700   5.606  1.00  0.00           H  
ATOM    804 HG21 VAL    55     -31.751  37.347   4.968  1.00  0.00           H  
ATOM    805 HG22 VAL    55     -32.248  38.361   3.614  1.00  0.00           H  
ATOM    806 HG23 VAL    55     -33.428  37.870   4.829  1.00  0.00           H  
ATOM    809  N   ALA    56     -30.742  39.335   8.431  1.00  0.00           N  
ATOM    811  CA  ALA    56     -29.752  38.798   9.355  1.00  0.00           C  
ATOM    817  C   ALA    56     -30.410  38.274  10.625  1.00  0.00           C  
ATOM    818  O   ALA    56     -30.066  37.187  11.098  1.00  0.00           O  
ATOM    813  CB  ALA    56     -28.737  39.884   9.719  1.00  0.00           C  
ATOM    810  HN  ALA    56     -30.718  40.288   8.207  1.00  0.00           H  
ATOM    812  HA  ALA    56     -29.229  37.986   8.873  1.00  0.00           H  
ATOM    814  HB1 ALA    56     -29.260  40.794   9.974  1.00  0.00           H  
ATOM    815  HB2 ALA    56     -28.087  40.067   8.876  1.00  0.00           H  
ATOM    816  HB3 ALA    56     -28.148  39.558  10.563  1.00  0.00           H  
ATOM    819  N   GLU    57     -31.349  39.053  11.180  1.00  0.00           N  
ATOM    821  CA  GLU    57     -32.035  38.645  12.408  1.00  0.00           C  
ATOM    832  C   GLU    57     -32.910  37.417  12.182  1.00  0.00           C  
ATOM    833  O   GLU    57     -32.944  36.524  13.023  1.00  0.00           O  
ATOM    823  CB  GLU    57     -32.901  39.778  12.950  1.00  0.00           C  
ATOM    826  CG  GLU    57     -32.007  40.905  13.473  1.00  0.00           C  
ATOM    829  CD  GLU    57     -32.864  42.051  14.003  1.00  0.00           C  
ATOM    830  OE1 GLU    57     -33.800  41.776  14.736  1.00  0.00           O  
ATOM    831  OE2 GLU    57     -32.569  43.188  13.669  1.00  0.00           O1-
ATOM    820  HN  GLU    57     -31.574  39.918  10.763  1.00  0.00           H  
ATOM    822  HA  GLU    57     -31.288  38.401  13.150  1.00  0.00           H  
ATOM    824  HB1 GLU    57     -33.510  39.398  13.760  1.00  0.00           H  
ATOM    825  HB2 GLU    57     -33.538  40.153  12.163  1.00  0.00           H  
ATOM    827  HG1 GLU    57     -31.383  41.268  12.670  1.00  0.00           H  
ATOM    828  HG2 GLU    57     -31.383  40.526  14.269  1.00  0.00           H  
ATOM    834  N   LYS    58     -33.626  37.381  11.054  1.00  0.00           N  
ATOM    836  CA  LYS    58     -34.502  36.246  10.754  1.00  0.00           C  
ATOM    854  C   LYS    58     -33.694  34.967  10.549  1.00  0.00           C  
ATOM    855  O   LYS    58     -34.080  33.901  11.035  1.00  0.00           O  
ATOM    838  CB  LYS    58     -35.339  36.535   9.504  1.00  0.00           C  
ATOM    841  CG  LYS    58     -36.407  37.590   9.831  1.00  0.00           C  
ATOM    844  CD  LYS    58     -37.318  37.819   8.616  1.00  0.00           C  
ATOM    847  CE  LYS    58     -36.562  38.585   7.522  1.00  0.00           C  
ATOM    850  NZ  LYS    58     -37.480  38.861   6.382  1.00  0.00           N1+
ATOM    835  HN  LYS    58     -33.568  38.127  10.421  1.00  0.00           H  
ATOM    837  HA  LYS    58     -35.170  36.098  11.589  1.00  0.00           H  
ATOM    839  HB1 LYS    58     -35.822  35.628   9.177  1.00  0.00           H  
ATOM    840  HB2 LYS    58     -34.696  36.905   8.719  1.00  0.00           H  
ATOM    842  HG1 LYS    58     -35.925  38.518  10.097  1.00  0.00           H  
ATOM    843  HG2 LYS    58     -37.002  37.247  10.664  1.00  0.00           H  
ATOM    845  HD1 LYS    58     -38.181  38.390   8.919  1.00  0.00           H  
ATOM    846  HD2 LYS    58     -37.639  36.864   8.226  1.00  0.00           H  
ATOM    848  HE1 LYS    58     -35.727  37.992   7.178  1.00  0.00           H  
ATOM    849  HE2 LYS    58     -36.197  39.519   7.924  1.00  0.00           H  
ATOM    851  HZ1 LYS    58     -37.776  37.963   5.949  1.00  0.00           H  
ATOM    852  HZ2 LYS    58     -36.989  39.443   5.674  1.00  0.00           H  
ATOM    853  HZ3 LYS    58     -38.319  39.368   6.727  1.00  0.00           H  
ATOM    856  N   THR    59     -32.578  35.084   9.826  1.00  0.00           N  
ATOM    858  CA  THR    59     -31.718  33.931   9.554  1.00  0.00           C  
ATOM    868  C   THR    59     -30.962  33.495  10.808  1.00  0.00           C  
ATOM    869  O   THR    59     -30.824  32.303  11.072  1.00  0.00           O  
ATOM    860  CB  THR    59     -30.715  34.275   8.447  1.00  0.00           C  
ATOM    864  CG2 THR    59     -31.462  34.588   7.146  1.00  0.00           C  
ATOM    862  OG1 THR    59     -29.947  35.404   8.840  1.00  0.00           O  
ATOM    857  HN  THR    59     -32.331  35.962   9.466  1.00  0.00           H  
ATOM    859  HA  THR    59     -32.334  33.111   9.218  1.00  0.00           H  
ATOM    861  HB  THR    59     -30.059  33.434   8.285  1.00  0.00           H  
ATOM    863  HG1 THR    59     -29.409  35.671   8.092  1.00  0.00           H  
ATOM    865 HG21 THR    59     -32.300  35.236   7.357  1.00  0.00           H  
ATOM    866 HG22 THR    59     -31.822  33.668   6.707  1.00  0.00           H  
ATOM    867 HG23 THR    59     -30.793  35.078   6.455  1.00  0.00           H  
ATOM    870  N   LYS    60     -30.477  34.475  11.567  1.00  0.00           N  
ATOM    872  CA  LYS    60     -29.730  34.209  12.794  1.00  0.00           C  
ATOM    890  C   LYS    60     -30.653  33.606  13.845  1.00  0.00           C  
ATOM    891  O   LYS    60     -30.301  32.626  14.498  1.00  0.00           O  
ATOM    874  CB  LYS    60     -29.108  35.517  13.319  1.00  0.00           C  
ATOM    877  CG  LYS    60     -28.242  35.257  14.566  1.00  0.00           C  
ATOM    880  CD  LYS    60     -26.968  34.492  14.179  1.00  0.00           C  
ATOM    883  CE  LYS    60     -26.077  34.328  15.411  1.00  0.00           C  
ATOM    886  NZ  LYS    60     -24.839  33.589  15.033  1.00  0.00           N1+
ATOM    871  HN  LYS    60     -30.626  35.392  11.299  1.00  0.00           H  
ATOM    873  HA  LYS    60     -28.940  33.507  12.577  1.00  0.00           H  
ATOM    875  HB1 LYS    60     -29.900  36.207  13.575  1.00  0.00           H  
ATOM    876  HB2 LYS    60     -28.495  35.953  12.545  1.00  0.00           H  
ATOM    878  HG1 LYS    60     -28.806  34.673  15.278  1.00  0.00           H  
ATOM    879  HG2 LYS    60     -27.968  36.201  15.014  1.00  0.00           H  
ATOM    881  HD1 LYS    60     -26.434  35.043  13.421  1.00  0.00           H  
ATOM    882  HD2 LYS    60     -27.236  33.518  13.796  1.00  0.00           H  
ATOM    884  HE1 LYS    60     -26.609  33.773  16.169  1.00  0.00           H  
ATOM    885  HE2 LYS    60     -25.812  35.301  15.796  1.00  0.00           H  
ATOM    887  HZ1 LYS    60     -25.096  32.703  14.554  1.00  0.00           H  
ATOM    888  HZ2 LYS    60     -24.288  33.375  15.889  1.00  0.00           H  
ATOM    889  HZ3 LYS    60     -24.269  34.175  14.391  1.00  0.00           H  
ATOM    892  N   GLU    61     -31.834  34.207  13.993  1.00  0.00           N  
ATOM    894  CA  GLU    61     -32.816  33.732  14.960  1.00  0.00           C  
ATOM    905  C   GLU    61     -33.313  32.344  14.572  1.00  0.00           C  
ATOM    906  O   GLU    61     -33.467  31.468  15.428  1.00  0.00           O  
ATOM    896  CB  GLU    61     -33.998  34.702  15.034  1.00  0.00           C  
ATOM    899  CG  GLU    61     -33.559  35.997  15.736  1.00  0.00           C  
ATOM    902  CD  GLU    61     -34.639  37.083  15.632  1.00  0.00           C  
ATOM    903  OE1 GLU    61     -35.487  36.991  14.755  1.00  0.00           O  
ATOM    904  OE2 GLU    61     -34.601  37.997  16.439  1.00  0.00           O1-
ATOM    893  HN  GLU    61     -32.045  34.980  13.439  1.00  0.00           H  
ATOM    895  HA  GLU    61     -32.349  33.684  15.929  1.00  0.00           H  
ATOM    897  HB1 GLU    61     -34.801  34.248  15.593  1.00  0.00           H  
ATOM    898  HB2 GLU    61     -34.337  34.932  14.035  1.00  0.00           H  
ATOM    900  HG1 GLU    61     -32.648  36.357  15.283  1.00  0.00           H  
ATOM    901  HG2 GLU    61     -33.373  35.786  16.779  1.00  0.00           H  
ATOM    907  N   GLN    62     -33.563  32.156  13.272  1.00  0.00           N  
ATOM    909  CA  GLN    62     -34.044  30.876  12.761  1.00  0.00           C  
ATOM    922  C   GLN    62     -32.974  29.797  12.911  1.00  0.00           C  
ATOM    923  O   GLN    62     -33.273  28.677  13.324  1.00  0.00           O  
ATOM    911  CB  GLN    62     -34.437  31.023  11.284  1.00  0.00           C  
ATOM    914  CG  GLN    62     -35.109  29.738  10.783  1.00  0.00           C  
ATOM    917  CD  GLN    62     -35.562  29.911   9.336  1.00  0.00           C  
ATOM    919  NE2 GLN    62     -35.459  28.909   8.506  1.00  0.00           N  
ATOM    918  OE1 GLN    62     -36.026  30.986   8.951  1.00  0.00           O  
ATOM    908  HN  GLN    62     -33.419  32.897  12.646  1.00  0.00           H  
ATOM    910  HA  GLN    62     -34.918  30.581  13.324  1.00  0.00           H  
ATOM    912  HB1 GLN    62     -33.550  31.214  10.696  1.00  0.00           H  
ATOM    913  HB2 GLN    62     -35.123  31.850  11.177  1.00  0.00           H  
ATOM    915  HG1 GLN    62     -35.968  29.518  11.403  1.00  0.00           H  
ATOM    916  HG2 GLN    62     -34.404  28.919  10.842  1.00  0.00           H  
ATOM    920 HE21 GLN    62     -35.090  28.055   8.813  1.00  0.00           H  
ATOM    921 HE22 GLN    62     -35.748  29.012   7.575  1.00  0.00           H  
ATOM    924  N   VAL    63     -31.729  30.143  12.572  1.00  0.00           N  
ATOM    926  CA  VAL    63     -30.621  29.189  12.672  1.00  0.00           C  
ATOM    938  C   VAL    63     -30.321  28.871  14.139  1.00  0.00           C  
ATOM    939  O   VAL    63     -30.057  27.721  14.485  1.00  0.00           O  
ATOM    928  CB  VAL    63     -29.377  29.750  11.950  1.00  0.00           C  
ATOM    930  CG1 VAL    63     -28.145  28.858  12.199  1.00  0.00           C  
ATOM    934  CG2 VAL    63     -29.653  29.806  10.441  1.00  0.00           C  
ATOM    925  HN  VAL    63     -31.553  31.057  12.248  1.00  0.00           H  
ATOM    927  HA  VAL    63     -30.916  28.274  12.180  1.00  0.00           H  
ATOM    929  HB  VAL    63     -29.175  30.746  12.311  1.00  0.00           H  
ATOM    931 HG11 VAL    63     -28.343  27.863  11.827  1.00  0.00           H  
ATOM    932 HG12 VAL    63     -27.946  28.811  13.260  1.00  0.00           H  
ATOM    933 HG13 VAL    63     -27.290  29.273  11.688  1.00  0.00           H  
ATOM    935 HG21 VAL    63     -30.657  30.165  10.267  1.00  0.00           H  
ATOM    936 HG22 VAL    63     -29.550  28.817  10.017  1.00  0.00           H  
ATOM    937 HG23 VAL    63     -28.946  30.473   9.972  1.00  0.00           H  
ATOM    940  N   THR    64     -30.334  29.901  14.978  1.00  0.00           N  
ATOM    942  CA  THR    64     -30.043  29.730  16.400  1.00  0.00           C  
ATOM    952  C   THR    64     -31.115  28.867  17.074  1.00  0.00           C  
ATOM    953  O   THR    64     -30.795  28.008  17.900  1.00  0.00           O  
ATOM    944  CB  THR    64     -29.955  31.111  17.079  1.00  0.00           C  
ATOM    948  CG2 THR    64     -29.611  30.961  18.568  1.00  0.00           C  
ATOM    946  OG1 THR    64     -28.931  31.870  16.451  1.00  0.00           O  
ATOM    941  HN  THR    64     -30.531  30.796  14.632  1.00  0.00           H  
ATOM    943  HA  THR    64     -29.089  29.236  16.500  1.00  0.00           H  
ATOM    945  HB  THR    64     -30.898  31.624  16.979  1.00  0.00           H  
ATOM    947  HG1 THR    64     -29.124  32.800  16.589  1.00  0.00           H  
ATOM    949 HG21 THR    64     -28.688  30.409  18.671  1.00  0.00           H  
ATOM    950 HG22 THR    64     -30.407  30.429  19.069  1.00  0.00           H  
ATOM    951 HG23 THR    64     -29.498  31.939  19.011  1.00  0.00           H  
ATOM    954  N   ASN    65     -32.382  29.116  16.729  1.00  0.00           N  
ATOM    956  CA  ASN    65     -33.495  28.372  17.319  1.00  0.00           C  
ATOM    966  C   ASN    65     -33.587  26.962  16.750  1.00  0.00           C  
ATOM    967  O   ASN    65     -33.666  25.985  17.498  1.00  0.00           O  
ATOM    958  CB  ASN    65     -34.809  29.113  17.056  1.00  0.00           C  
ATOM    961  CG  ASN    65     -35.913  28.566  17.956  1.00  0.00           C  
ATOM    963  ND2 ASN    65     -37.127  28.458  17.489  1.00  0.00           N  
ATOM    962  OD1 ASN    65     -35.666  28.229  19.115  1.00  0.00           O  
ATOM    955  HN  ASN    65     -32.569  29.812  16.066  1.00  0.00           H  
ATOM    957  HA  ASN    65     -33.345  28.308  18.385  1.00  0.00           H  
ATOM    959  HB1 ASN    65     -35.093  28.981  16.022  1.00  0.00           H  
ATOM    960  HB2 ASN    65     -34.672  30.165  17.257  1.00  0.00           H  
ATOM    964 HD21 ASN    65     -37.322  28.727  16.567  1.00  0.00           H  
ATOM    965 HD22 ASN    65     -37.843  28.107  18.060  1.00  0.00           H  
ATOM    968  N   VAL    66     -33.590  26.876  15.422  1.00  0.00           N  
ATOM    970  CA  VAL    66     -33.688  25.591  14.735  1.00  0.00           C  
ATOM    982  C   VAL    66     -32.455  24.744  15.030  1.00  0.00           C  
ATOM    983  O   VAL    66     -32.569  23.561  15.335  1.00  0.00           O  
ATOM    972  CB  VAL    66     -33.800  25.830  13.220  1.00  0.00           C  
ATOM    974  CG1 VAL    66     -33.793  24.505  12.448  1.00  0.00           C  
ATOM    978  CG2 VAL    66     -35.098  26.582  12.908  1.00  0.00           C  
ATOM    969  HN  VAL    66     -33.534  27.696  14.892  1.00  0.00           H  
ATOM    971  HA  VAL    66     -34.566  25.071  15.075  1.00  0.00           H  
ATOM    973  HB  VAL    66     -32.953  26.417  12.906  1.00  0.00           H  
ATOM    975 HG11 VAL    66     -32.867  23.985  12.646  1.00  0.00           H  
ATOM    976 HG12 VAL    66     -33.877  24.706  11.392  1.00  0.00           H  
ATOM    977 HG13 VAL    66     -34.624  23.899  12.770  1.00  0.00           H  
ATOM    979 HG21 VAL    66     -35.200  27.420  13.582  1.00  0.00           H  
ATOM    980 HG22 VAL    66     -35.938  25.916  13.032  1.00  0.00           H  
ATOM    981 HG23 VAL    66     -35.071  26.941  11.889  1.00  0.00           H  
ATOM    984  N   GLY    67     -31.285  25.362  14.906  1.00  0.00           N  
ATOM    986  CA  GLY    67     -30.032  24.659  15.132  1.00  0.00           C  
ATOM    989  C   GLY    67     -29.961  24.124  16.549  1.00  0.00           C  
ATOM    990  O   GLY    67     -29.656  22.953  16.748  1.00  0.00           O  
ATOM    985  HN  GLY    67     -31.267  26.299  14.640  1.00  0.00           H  
ATOM    987  HA1 GLY    67     -29.209  25.339  14.970  1.00  0.00           H  
ATOM    988  HA2 GLY    67     -29.958  23.836  14.436  1.00  0.00           H  
ATOM    991  N   GLY    68     -30.246  24.987  17.525  1.00  0.00           N  
ATOM    993  CA  GLY    68     -30.208  24.590  18.933  1.00  0.00           C  
ATOM    996  C   GLY    68     -31.239  23.509  19.256  1.00  0.00           C  
ATOM    997  O   GLY    68     -30.923  22.525  19.929  1.00  0.00           O  
ATOM    992  HN  GLY    68     -30.484  25.910  17.293  1.00  0.00           H  
ATOM    994  HA1 GLY    68     -30.404  25.456  19.547  1.00  0.00           H  
ATOM    995  HA2 GLY    68     -29.221  24.214  19.164  1.00  0.00           H  
ATOM    998  N   ALA    69     -32.474  23.710  18.792  1.00  0.00           N  
ATOM   1000  CA  ALA    69     -33.553  22.754  19.052  1.00  0.00           C  
ATOM   1006  C   ALA    69     -33.315  21.417  18.351  1.00  0.00           C  
ATOM   1007  O   ALA    69     -33.522  20.354  18.941  1.00  0.00           O  
ATOM   1002  CB  ALA    69     -34.886  23.340  18.581  1.00  0.00           C  
ATOM    999  HN  ALA    69     -32.666  24.521  18.275  1.00  0.00           H  
ATOM   1001  HA  ALA    69     -33.614  22.581  20.115  1.00  0.00           H  
ATOM   1003  HB1 ALA    69     -34.806  23.626  17.542  1.00  0.00           H  
ATOM   1004  HB2 ALA    69     -35.127  24.209  19.176  1.00  0.00           H  
ATOM   1005  HB3 ALA    69     -35.663  22.600  18.692  1.00  0.00           H  
ATOM   1008  N   VAL    70     -32.903  21.485  17.084  1.00  0.00           N  
ATOM   1010  CA  VAL    70     -32.662  20.284  16.286  1.00  0.00           C  
ATOM   1022  C   VAL    70     -31.459  19.494  16.814  1.00  0.00           C  
ATOM   1023  O   VAL    70     -31.550  18.275  16.966  1.00  0.00           O  
ATOM   1012  CB  VAL    70     -32.461  20.679  14.803  1.00  0.00           C  
ATOM   1014  CG1 VAL    70     -32.057  19.462  13.949  1.00  0.00           C  
ATOM   1018  CG2 VAL    70     -33.773  21.251  14.255  1.00  0.00           C  
ATOM   1009  HN  VAL    70     -32.776  22.360  16.675  1.00  0.00           H  
ATOM   1011  HA  VAL    70     -33.535  19.653  16.351  1.00  0.00           H  
ATOM   1013  HB  VAL    70     -31.688  21.431  14.737  1.00  0.00           H  
ATOM   1015 HG11 VAL    70     -32.846  18.724  13.978  1.00  0.00           H  
ATOM   1016 HG12 VAL    70     -31.148  19.033  14.340  1.00  0.00           H  
ATOM   1017 HG13 VAL    70     -31.897  19.777  12.929  1.00  0.00           H  
ATOM   1019 HG21 VAL    70     -33.583  21.747  13.315  1.00  0.00           H  
ATOM   1020 HG22 VAL    70     -34.179  21.960  14.960  1.00  0.00           H  
ATOM   1021 HG23 VAL    70     -34.480  20.449  14.103  1.00  0.00           H  
ATOM   1024  N   VAL    71     -30.337  20.180  17.067  1.00  0.00           N  
ATOM   1026  CA  VAL    71     -29.133  19.474  17.548  1.00  0.00           C  
ATOM   1038  C   VAL    71     -29.383  18.823  18.905  1.00  0.00           C  
ATOM   1039  O   VAL    71     -28.894  17.721  19.162  1.00  0.00           O  
ATOM   1028  CB  VAL    71     -27.910  20.408  17.623  1.00  0.00           C  
ATOM   1030  CG1 VAL    71     -27.624  20.980  16.227  1.00  0.00           C  
ATOM   1034  CG2 VAL    71     -28.150  21.546  18.639  1.00  0.00           C  
ATOM   1025  HN  VAL    71     -30.312  21.157  16.903  1.00  0.00           H  
ATOM   1027  HA  VAL    71     -28.909  18.687  16.841  1.00  0.00           H  
ATOM   1029  HB  VAL    71     -27.054  19.828  17.939  1.00  0.00           H  
ATOM   1031 HG11 VAL    71     -27.013  21.865  16.314  1.00  0.00           H  
ATOM   1032 HG12 VAL    71     -28.554  21.230  15.738  1.00  0.00           H  
ATOM   1033 HG13 VAL    71     -27.102  20.239  15.641  1.00  0.00           H  
ATOM   1035 HG21 VAL    71     -29.191  21.818  18.643  1.00  0.00           H  
ATOM   1036 HG22 VAL    71     -27.554  22.409  18.374  1.00  0.00           H  
ATOM   1037 HG23 VAL    71     -27.865  21.208  19.625  1.00  0.00           H  
ATOM   1040  N   THR    72     -30.154  19.500  19.759  1.00  0.00           N  
ATOM   1042  CA  THR    72     -30.470  18.958  21.077  1.00  0.00           C  
ATOM   1052  C   THR    72     -31.248  17.653  20.901  1.00  0.00           C  
ATOM   1053  O   THR    72     -30.941  16.644  21.541  1.00  0.00           O  
ATOM   1044  CB  THR    72     -31.300  19.977  21.878  1.00  0.00           C  
ATOM   1048  CG2 THR    72     -31.620  19.430  23.276  1.00  0.00           C  
ATOM   1046  OG1 THR    72     -30.553  21.177  22.016  1.00  0.00           O  
ATOM   1041  HN  THR    72     -30.523  20.369  19.493  1.00  0.00           H  
ATOM   1043  HA  THR    72     -29.550  18.754  21.606  1.00  0.00           H  
ATOM   1045  HB  THR    72     -32.221  20.181  21.355  1.00  0.00           H  
ATOM   1047  HG1 THR    72     -29.751  20.973  22.502  1.00  0.00           H  
ATOM   1049 HG21 THR    72     -32.224  20.145  23.813  1.00  0.00           H  
ATOM   1050 HG22 THR    72     -30.700  19.260  23.815  1.00  0.00           H  
ATOM   1051 HG23 THR    72     -32.160  18.499  23.184  1.00  0.00           H  
ATOM   1054  N   GLY    73     -32.248  17.691  20.016  1.00  0.00           N  
ATOM   1056  CA  GLY    73     -33.069  16.518  19.736  1.00  0.00           C  
ATOM   1059  C   GLY    73     -32.234  15.394  19.129  1.00  0.00           C  
ATOM   1060  O   GLY    73     -32.401  14.229  19.494  1.00  0.00           O  
ATOM   1055  HN  GLY    73     -32.429  18.527  19.537  1.00  0.00           H  
ATOM   1057  HA1 GLY    73     -33.849  16.791  19.042  1.00  0.00           H  
ATOM   1058  HA2 GLY    73     -33.517  16.172  20.656  1.00  0.00           H  
ATOM   1061  N   VAL    74     -31.340  15.753  18.202  1.00  0.00           N  
ATOM   1063  CA  VAL    74     -30.483  14.766  17.545  1.00  0.00           C  
ATOM   1075  C   VAL    74     -29.548  14.117  18.573  1.00  0.00           C  
ATOM   1076  O   VAL    74     -29.328  12.903  18.538  1.00  0.00           O  
ATOM   1065  CB  VAL    74     -29.687  15.445  16.406  1.00  0.00           C  
ATOM   1067  CG1 VAL    74     -28.654  14.479  15.799  1.00  0.00           C  
ATOM   1071  CG2 VAL    74     -30.660  15.886  15.304  1.00  0.00           C  
ATOM   1062  HN  VAL    74     -31.254  16.701  17.955  1.00  0.00           H  
ATOM   1064  HA  VAL    74     -31.109  13.997  17.117  1.00  0.00           H  
ATOM   1066  HB  VAL    74     -29.175  16.312  16.798  1.00  0.00           H  
ATOM   1068 HG11 VAL    74     -27.874  14.284  16.520  1.00  0.00           H  
ATOM   1069 HG12 VAL    74     -28.223  14.921  14.913  1.00  0.00           H  
ATOM   1070 HG13 VAL    74     -29.142  13.554  15.536  1.00  0.00           H  
ATOM   1072 HG21 VAL    74     -31.532  16.342  15.750  1.00  0.00           H  
ATOM   1073 HG22 VAL    74     -30.965  15.027  14.724  1.00  0.00           H  
ATOM   1074 HG23 VAL    74     -30.172  16.601  14.659  1.00  0.00           H  
ATOM   1077  N   THR    75     -29.001  14.937  19.472  1.00  0.00           N  
ATOM   1079  CA  THR    75     -28.084  14.443  20.497  1.00  0.00           C  
ATOM   1089  C   THR    75     -28.795  13.411  21.375  1.00  0.00           C  
ATOM   1090  O   THR    75     -28.245  12.343  21.656  1.00  0.00           O  
ATOM   1081  CB  THR    75     -27.584  15.622  21.351  1.00  0.00           C  
ATOM   1085  CG2 THR    75     -26.590  15.134  22.414  1.00  0.00           C  
ATOM   1083  OG1 THR    75     -26.925  16.557  20.507  1.00  0.00           O  
ATOM   1078  HN  THR    75     -29.214  15.893  19.440  1.00  0.00           H  
ATOM   1080  HA  THR    75     -27.239  13.973  20.017  1.00  0.00           H  
ATOM   1082  HB  THR    75     -28.420  16.099  21.837  1.00  0.00           H  
ATOM   1084  HG1 THR    75     -26.252  16.087  20.012  1.00  0.00           H  
ATOM   1086 HG21 THR    75     -25.883  14.452  21.961  1.00  0.00           H  
ATOM   1087 HG22 THR    75     -27.124  14.626  23.202  1.00  0.00           H  
ATOM   1088 HG23 THR    75     -26.059  15.980  22.826  1.00  0.00           H  
ATOM   1091  N   ALA    76     -30.019  13.740  21.800  1.00  0.00           N  
ATOM   1093  CA  ALA    76     -30.801  12.839  22.643  1.00  0.00           C  
ATOM   1099  C   ALA    76     -31.092  11.532  21.909  1.00  0.00           C  
ATOM   1100  O   ALA    76     -30.998  10.452  22.494  1.00  0.00           O  
ATOM   1095  CB  ALA    76     -32.120  13.507  23.038  1.00  0.00           C  
ATOM   1092  HN  ALA    76     -30.400  14.605  21.539  1.00  0.00           H  
ATOM   1094  HA  ALA    76     -30.239  12.620  23.538  1.00  0.00           H  
ATOM   1096  HB1 ALA    76     -31.913  14.451  23.520  1.00  0.00           H  
ATOM   1097  HB2 ALA    76     -32.659  12.865  23.719  1.00  0.00           H  
ATOM   1098  HB3 ALA    76     -32.717  13.677  22.154  1.00  0.00           H  
ATOM   1101  N   VAL    77     -31.438  11.646  20.626  1.00  0.00           N  
ATOM   1103  CA  VAL    77     -31.742  10.476  19.802  1.00  0.00           C  
ATOM   1115  C   VAL    77     -30.501   9.587  19.674  1.00  0.00           C  
ATOM   1116  O   VAL    77     -30.602   8.359  19.751  1.00  0.00           O  
ATOM   1105  CB  VAL    77     -32.252  10.939  18.417  1.00  0.00           C  
ATOM   1107  CG1 VAL    77     -32.409   9.750  17.451  1.00  0.00           C  
ATOM   1111  CG2 VAL    77     -33.615  11.622  18.586  1.00  0.00           C  
ATOM   1102  HN  VAL    77     -31.489  12.538  20.223  1.00  0.00           H  
ATOM   1104  HA  VAL    77     -32.525   9.908  20.286  1.00  0.00           H  
ATOM   1106  HB  VAL    77     -31.550  11.646  17.999  1.00  0.00           H  
ATOM   1108 HG11 VAL    77     -32.925  10.076  16.560  1.00  0.00           H  
ATOM   1109 HG12 VAL    77     -32.977   8.968  17.931  1.00  0.00           H  
ATOM   1110 HG13 VAL    77     -31.432   9.373  17.183  1.00  0.00           H  
ATOM   1112 HG21 VAL    77     -34.380  10.873  18.733  1.00  0.00           H  
ATOM   1113 HG22 VAL    77     -33.843  12.196  17.700  1.00  0.00           H  
ATOM   1114 HG23 VAL    77     -33.590  12.279  19.443  1.00  0.00           H  
ATOM   1117  N   ALA    78     -29.340  10.216  19.469  1.00  0.00           N  
ATOM   1119  CA  ALA    78     -28.090   9.475  19.318  1.00  0.00           C  
ATOM   1125  C   ALA    78     -27.801   8.650  20.568  1.00  0.00           C  
ATOM   1126  O   ALA    78     -27.380   7.493  20.471  1.00  0.00           O  
ATOM   1121  CB  ALA    78     -26.934  10.447  19.071  1.00  0.00           C  
ATOM   1118  HN  ALA    78     -29.330  11.194  19.410  1.00  0.00           H  
ATOM   1120  HA  ALA    78     -28.173   8.811  18.471  1.00  0.00           H  
ATOM   1122  HB1 ALA    78     -25.995   9.934  19.221  1.00  0.00           H  
ATOM   1123  HB2 ALA    78     -27.005  11.274  19.761  1.00  0.00           H  
ATOM   1124  HB3 ALA    78     -26.984  10.817  18.059  1.00  0.00           H  
ATOM   1127  N   GLN    79     -28.043   9.248  21.738  1.00  0.00           N  
ATOM   1129  CA  GLN    79     -27.815   8.555  23.004  1.00  0.00           C  
ATOM   1142  C   GLN    79     -28.755   7.365  23.139  1.00  0.00           C  
ATOM   1143  O   GLN    79     -28.361   6.321  23.644  1.00  0.00           O  
ATOM   1131  CB  GLN    79     -28.026   9.494  24.188  1.00  0.00           C  
ATOM   1134  CG  GLN    79     -26.913  10.541  24.221  1.00  0.00           C  
ATOM   1137  CD  GLN    79     -27.117  11.483  25.403  1.00  0.00           C  
ATOM   1139  NE2 GLN    79     -26.947  12.767  25.239  1.00  0.00           N  
ATOM   1138  OE1 GLN    79     -27.440  11.038  26.504  1.00  0.00           O  
ATOM   1128  HN  GLN    79     -28.385  10.167  21.747  1.00  0.00           H  
ATOM   1130  HA  GLN    79     -26.794   8.199  23.023  1.00  0.00           H  
ATOM   1132  HB1 GLN    79     -28.005   8.917  25.104  1.00  0.00           H  
ATOM   1133  HB2 GLN    79     -28.984   9.984  24.093  1.00  0.00           H  
ATOM   1135  HG1 GLN    79     -26.928  11.110  23.304  1.00  0.00           H  
ATOM   1136  HG2 GLN    79     -25.958  10.045  24.319  1.00  0.00           H  
ATOM   1140 HE21 GLN    79     -26.691  13.119  24.361  1.00  0.00           H  
ATOM   1141 HE22 GLN    79     -27.078  13.378  25.993  1.00  0.00           H  
ATOM   1144  N   LYS    80     -30.004   7.541  22.701  1.00  0.00           N  
ATOM   1146  CA  LYS    80     -31.005   6.476  22.787  1.00  0.00           C  
ATOM   1164  C   LYS    80     -30.608   5.266  21.941  1.00  0.00           C  
ATOM   1165  O   LYS    80     -30.828   4.124  22.353  1.00  0.00           O  
ATOM   1148  CB  LYS    80     -32.368   6.997  22.327  1.00  0.00           C  
ATOM   1151  CG  LYS    80     -32.919   7.980  23.363  1.00  0.00           C  
ATOM   1154  CD  LYS    80     -34.275   8.511  22.894  1.00  0.00           C  
ATOM   1157  CE  LYS    80     -34.827   9.490  23.932  1.00  0.00           C  
ATOM   1160  NZ  LYS    80     -36.142  10.015  23.470  1.00  0.00           N1+
ATOM   1145  HN  LYS    80     -30.258   8.406  22.319  1.00  0.00           H  
ATOM   1147  HA  LYS    80     -31.086   6.163  23.817  1.00  0.00           H  
ATOM   1149  HB1 LYS    80     -33.053   6.169  22.221  1.00  0.00           H  
ATOM   1150  HB2 LYS    80     -32.260   7.498  21.376  1.00  0.00           H  
ATOM   1152  HG1 LYS    80     -32.233   8.802  23.481  1.00  0.00           H  
ATOM   1153  HG2 LYS    80     -33.038   7.473  24.310  1.00  0.00           H  
ATOM   1155  HD1 LYS    80     -34.962   7.688  22.776  1.00  0.00           H  
ATOM   1156  HD2 LYS    80     -34.154   9.019  21.948  1.00  0.00           H  
ATOM   1158  HE1 LYS    80     -34.136  10.310  24.057  1.00  0.00           H  
ATOM   1159  HE2 LYS    80     -34.953   8.980  24.876  1.00  0.00           H  
ATOM   1161  HZ1 LYS    80     -36.480  10.740  24.134  1.00  0.00           H  
ATOM   1162  HZ2 LYS    80     -36.831   9.235  23.427  1.00  0.00           H  
ATOM   1163  HZ3 LYS    80     -36.035  10.436  22.525  1.00  0.00           H  
ATOM   1166  N   THR    81     -30.047   5.523  20.755  1.00  0.00           N  
ATOM   1168  CA  THR    81     -29.648   4.438  19.853  1.00  0.00           C  
ATOM   1178  C   THR    81     -28.484   3.632  20.423  1.00  0.00           C  
ATOM   1179  O   THR    81     -28.484   2.403  20.339  1.00  0.00           O  
ATOM   1170  CB  THR    81     -29.245   5.005  18.489  1.00  0.00           C  
ATOM   1174  CG2 THR    81     -30.447   5.689  17.833  1.00  0.00           C  
ATOM   1172  OG1 THR    81     -28.194   5.945  18.660  1.00  0.00           O  
ATOM   1167  HN  THR    81     -29.912   6.453  20.478  1.00  0.00           H  
ATOM   1169  HA  THR    81     -30.490   3.778  19.714  1.00  0.00           H  
ATOM   1171  HB  THR    81     -28.906   4.199  17.856  1.00  0.00           H  
ATOM   1173  HG1 THR    81     -28.550   6.709  19.117  1.00  0.00           H  
ATOM   1175 HG21 THR    81     -31.142   4.939  17.485  1.00  0.00           H  
ATOM   1176 HG22 THR    81     -30.111   6.284  16.996  1.00  0.00           H  
ATOM   1177 HG23 THR    81     -30.937   6.327  18.554  1.00  0.00           H  
ATOM   1180  N   VAL    82     -27.502   4.323  21.003  1.00  0.00           N  
ATOM   1182  CA  VAL    82     -26.339   3.646  21.587  1.00  0.00           C  
ATOM   1194  C   VAL    82     -26.703   3.017  22.939  1.00  0.00           C  
ATOM   1195  O   VAL    82     -26.252   1.917  23.265  1.00  0.00           O  
ATOM   1184  CB  VAL    82     -25.170   4.647  21.730  1.00  0.00           C  
ATOM   1186  CG1 VAL    82     -25.547   5.779  22.693  1.00  0.00           C  
ATOM   1190  CG2 VAL    82     -23.919   3.927  22.256  1.00  0.00           C  
ATOM   1181  HN  VAL    82     -27.559   5.303  21.042  1.00  0.00           H  
ATOM   1183  HA  VAL    82     -26.032   2.857  20.917  1.00  0.00           H  
ATOM   1185  HB  VAL    82     -24.953   5.071  20.760  1.00  0.00           H  
ATOM   1187 HG11 VAL    82     -25.699   5.376  23.683  1.00  0.00           H  
ATOM   1188 HG12 VAL    82     -26.458   6.249  22.353  1.00  0.00           H  
ATOM   1189 HG13 VAL    82     -24.754   6.510  22.718  1.00  0.00           H  
ATOM   1191 HG21 VAL    82     -24.020   3.751  23.317  1.00  0.00           H  
ATOM   1192 HG22 VAL    82     -23.047   4.540  22.075  1.00  0.00           H  
ATOM   1193 HG23 VAL    82     -23.804   2.982  21.745  1.00  0.00           H  
ATOM   1196  N   GLU    83     -27.511   3.737  23.710  1.00  0.00           N  
ATOM   1198  CA  GLU    83     -27.940   3.282  25.030  1.00  0.00           C  
ATOM   1209  C   GLU    83     -28.730   1.975  24.924  1.00  0.00           C  
ATOM   1210  O   GLU    83     -28.553   1.070  25.744  1.00  0.00           O  
ATOM   1200  CB  GLU    83     -28.804   4.364  25.693  1.00  0.00           C  
ATOM   1203  CG  GLU    83     -29.133   3.969  27.141  1.00  0.00           C  
ATOM   1206  CD  GLU    83     -29.989   5.044  27.812  1.00  0.00           C  
ATOM   1207  OE1 GLU    83     -29.761   6.216  27.552  1.00  0.00           O  
ATOM   1208  OE2 GLU    83     -30.865   4.677  28.578  1.00  0.00           O1-
ATOM   1197  HN  GLU    83     -27.822   4.601  23.384  1.00  0.00           H  
ATOM   1199  HA  GLU    83     -27.066   3.122  25.640  1.00  0.00           H  
ATOM   1201  HB1 GLU    83     -29.724   4.479  25.138  1.00  0.00           H  
ATOM   1202  HB2 GLU    83     -28.267   5.300  25.693  1.00  0.00           H  
ATOM   1204  HG1 GLU    83     -28.212   3.851  27.695  1.00  0.00           H  
ATOM   1205  HG2 GLU    83     -29.670   3.033  27.142  1.00  0.00           H  
ATOM   1211  N   GLY    84     -29.611   1.898  23.923  1.00  0.00           N  
ATOM   1213  CA  GLY    84     -30.444   0.712  23.725  1.00  0.00           C  
ATOM   1216  C   GLY    84     -29.788  -0.299  22.789  1.00  0.00           C  
ATOM   1217  O   GLY    84     -29.456  -1.411  23.205  1.00  0.00           O  
ATOM   1212  HN  GLY    84     -29.712   2.660  23.315  1.00  0.00           H  
ATOM   1214  HA1 GLY    84     -31.392   1.015  23.304  1.00  0.00           H  
ATOM   1215  HA2 GLY    84     -30.620   0.243  24.682  1.00  0.00           H  
ATOM   1218  N   ALA    85     -29.620   0.090  21.524  1.00  0.00           N  
ATOM   1220  CA  ALA    85     -29.025  -0.791  20.522  1.00  0.00           C  
ATOM   1226  C   ALA    85     -27.607  -1.197  20.910  1.00  0.00           C  
ATOM   1227  O   ALA    85     -27.229  -2.354  20.723  1.00  0.00           O  
ATOM   1222  CB  ALA    85     -29.004  -0.099  19.158  1.00  0.00           C  
ATOM   1219  HN  ALA    85     -29.918   0.980  21.256  1.00  0.00           H  
ATOM   1221  HA  ALA    85     -29.629  -1.683  20.445  1.00  0.00           H  
ATOM   1223  HB1 ALA    85     -29.864   0.547  19.069  1.00  0.00           H  
ATOM   1224  HB2 ALA    85     -29.029  -0.844  18.376  1.00  0.00           H  
ATOM   1225  HB3 ALA    85     -28.102   0.488  19.066  1.00  0.00           H  
ATOM   1228  N   GLY    86     -26.827  -0.250  21.445  1.00  0.00           N  
ATOM   1230  CA  GLY    86     -25.452  -0.551  21.849  1.00  0.00           C  
ATOM   1233  C   GLY    86     -25.431  -1.615  22.943  1.00  0.00           C  
ATOM   1234  O   GLY    86     -24.639  -2.559  22.887  1.00  0.00           O  
ATOM   1229  HN  GLY    86     -27.179   0.658  21.571  1.00  0.00           H  
ATOM   1231  HA1 GLY    86     -24.980   0.345  22.218  1.00  0.00           H  
ATOM   1232  HA2 GLY    86     -24.903  -0.914  20.991  1.00  0.00           H  
ATOM   1235  N   SER    87     -26.321  -1.459  23.928  1.00  0.00           N  
ATOM   1237  CA  SER    87     -26.420  -2.414  25.032  1.00  0.00           C  
ATOM   1244  C   SER    87     -26.843  -3.784  24.510  1.00  0.00           C  
ATOM   1245  O   SER    87     -26.285  -4.811  24.901  1.00  0.00           O  
ATOM   1239  CB  SER    87     -27.440  -1.921  26.060  1.00  0.00           C  
ATOM   1242  OG  SER    87     -27.528  -2.862  27.122  1.00  0.00           O  
ATOM   1236  HN  SER    87     -26.928  -0.691  23.905  1.00  0.00           H  
ATOM   1238  HA  SER    87     -25.456  -2.502  25.510  1.00  0.00           H  
ATOM   1240  HB1 SER    87     -28.404  -1.810  25.583  1.00  0.00           H  
ATOM   1241  HB2 SER    87     -27.126  -0.969  26.454  1.00  0.00           H  
ATOM   1243  HG  SER    87     -28.447  -3.126  27.210  1.00  0.00           H  
ATOM   1246  N   ILE    88     -27.834  -3.774  23.621  1.00  0.00           N  
ATOM   1248  CA  ILE    88     -28.355  -5.000  23.023  1.00  0.00           C  
ATOM   1263  C   ILE    88     -27.242  -5.702  22.234  1.00  0.00           C  
ATOM   1264  O   ILE    88     -27.072  -6.921  22.334  1.00  0.00           O  
ATOM   1250  CB  ILE    88     -29.553  -4.633  22.116  1.00  0.00           C  
ATOM   1252  CG1 ILE    88     -30.714  -4.145  23.003  1.00  0.00           C  
ATOM   1255  CG2 ILE    88     -30.026  -5.850  21.299  1.00  0.00           C  
ATOM   1259  CD1 ILE    88     -31.773  -3.435  22.149  1.00  0.00           C  
ATOM   1247  HN  ILE    88     -28.227  -2.916  23.359  1.00  0.00           H  
ATOM   1249  HA  ILE    88     -28.697  -5.658  23.808  1.00  0.00           H  
ATOM   1251  HB  ILE    88     -29.263  -3.841  21.441  1.00  0.00           H  
ATOM   1253 HG11 ILE    88     -30.336  -3.458  23.745  1.00  0.00           H  
ATOM   1254 HG12 ILE    88     -31.165  -4.992  23.499  1.00  0.00           H  
ATOM   1256 HG21 ILE    88     -30.819  -5.544  20.630  1.00  0.00           H  
ATOM   1257 HG22 ILE    88     -30.394  -6.613  21.968  1.00  0.00           H  
ATOM   1258 HG23 ILE    88     -29.200  -6.240  20.723  1.00  0.00           H  
ATOM   1260 HD11 ILE    88     -32.136  -4.112  21.391  1.00  0.00           H  
ATOM   1261 HD12 ILE    88     -31.334  -2.568  21.678  1.00  0.00           H  
ATOM   1262 HD13 ILE    88     -32.593  -3.125  22.779  1.00  0.00           H  
ATOM   1265  N   ALA    89     -26.495  -4.917  21.458  1.00  0.00           N  
ATOM   1267  CA  ALA    89     -25.400  -5.450  20.651  1.00  0.00           C  
ATOM   1273  C   ALA    89     -24.337  -6.088  21.541  1.00  0.00           C  
ATOM   1274  O   ALA    89     -23.794  -7.144  21.206  1.00  0.00           O  
ATOM   1269  CB  ALA    89     -24.773  -4.328  19.823  1.00  0.00           C  
ATOM   1266  HN  ALA    89     -26.684  -3.960  21.429  1.00  0.00           H  
ATOM   1268  HA  ALA    89     -25.791  -6.200  19.981  1.00  0.00           H  
ATOM   1270  HB1 ALA    89     -24.279  -3.627  20.480  1.00  0.00           H  
ATOM   1271  HB2 ALA    89     -25.544  -3.817  19.265  1.00  0.00           H  
ATOM   1272  HB3 ALA    89     -24.050  -4.747  19.138  1.00  0.00           H  
ATOM   1275  N   ALA    90     -24.051  -5.442  22.675  1.00  0.00           N  
ATOM   1277  CA  ALA    90     -23.056  -5.954  23.616  1.00  0.00           C  
ATOM   1283  C   ALA    90     -23.474  -7.327  24.136  1.00  0.00           C  
ATOM   1284  O   ALA    90     -22.644  -8.231  24.260  1.00  0.00           O  
ATOM   1279  CB  ALA    90     -22.900  -4.982  24.789  1.00  0.00           C  
ATOM   1276  HN  ALA    90     -24.523  -4.609  22.883  1.00  0.00           H  
ATOM   1278  HA  ALA    90     -22.108  -6.044  23.108  1.00  0.00           H  
ATOM   1280  HB1 ALA    90     -23.846  -4.497  24.983  1.00  0.00           H  
ATOM   1281  HB2 ALA    90     -22.157  -4.237  24.542  1.00  0.00           H  
ATOM   1282  HB3 ALA    90     -22.586  -5.524  25.669  1.00  0.00           H  
ATOM   1285  N   ALA    91     -24.770  -7.472  24.426  1.00  0.00           N  
ATOM   1287  CA  ALA    91     -25.310  -8.737  24.921  1.00  0.00           C  
ATOM   1293  C   ALA    91     -25.120  -9.843  23.885  1.00  0.00           C  
ATOM   1294  O   ALA    91     -24.806 -10.984  24.234  1.00  0.00           O  
ATOM   1289  CB  ALA    91     -26.800  -8.581  25.235  1.00  0.00           C  
ATOM   1286  HN  ALA    91     -25.374  -6.713  24.295  1.00  0.00           H  
ATOM   1288  HA  ALA    91     -24.790  -9.011  25.826  1.00  0.00           H  
ATOM   1290  HB1 ALA    91     -27.160  -9.474  25.724  1.00  0.00           H  
ATOM   1291  HB2 ALA    91     -27.346  -8.429  24.316  1.00  0.00           H  
ATOM   1292  HB3 ALA    91     -26.944  -7.731  25.885  1.00  0.00           H  
ATOM   1295  N   THR    92     -25.316  -9.490  22.613  1.00  0.00           N  
ATOM   1297  CA  THR    92     -25.172 -10.450  21.513  1.00  0.00           C  
ATOM   1307  C   THR    92     -23.787 -10.364  20.852  1.00  0.00           C  
ATOM   1308  O   THR    92     -23.572 -10.956  19.792  1.00  0.00           O  
ATOM   1299  CB  THR    92     -26.251 -10.198  20.454  1.00  0.00           C  
ATOM   1303  CG2 THR    92     -27.639 -10.418  21.060  1.00  0.00           C  
ATOM   1301  OG1 THR    92     -26.142  -8.864  19.978  1.00  0.00           O  
ATOM   1296  HN  THR    92     -25.566  -8.564  22.408  1.00  0.00           H  
ATOM   1298  HA  THR    92     -25.304 -11.446  21.906  1.00  0.00           H  
ATOM   1300  HB  THR    92     -26.111 -10.883  19.631  1.00  0.00           H  
ATOM   1302  HG1 THR    92     -25.450  -8.841  19.314  1.00  0.00           H  
ATOM   1304 HG21 THR    92     -28.386 -10.347  20.284  1.00  0.00           H  
ATOM   1305 HG22 THR    92     -27.828  -9.666  21.811  1.00  0.00           H  
ATOM   1306 HG23 THR    92     -27.684 -11.398  21.513  1.00  0.00           H  
ATOM   1309  N   GLY    93     -22.857  -9.628  21.476  1.00  0.00           N  
ATOM   1311  CA  GLY    93     -21.507  -9.477  20.931  1.00  0.00           C  
ATOM   1314  C   GLY    93     -20.816 -10.831  20.803  1.00  0.00           C  
ATOM   1315  O   GLY    93     -20.120 -11.088  19.817  1.00  0.00           O  
ATOM   1310  HN  GLY    93     -23.084  -9.178  22.316  1.00  0.00           H  
ATOM   1312  HA1 GLY    93     -20.928  -8.846  21.588  1.00  0.00           H  
ATOM   1313  HA2 GLY    93     -21.568  -9.015  19.956  1.00  0.00           H  
ATOM   1316  N   PHE    94     -21.020 -11.692  21.802  1.00  0.00           N  
ATOM   1318  CA  PHE    94     -20.420 -13.026  21.799  1.00  0.00           C  
ATOM   1334  C   PHE    94     -20.898 -13.795  20.566  1.00  0.00           C  
ATOM   1335  O   PHE    94     -20.099 -14.419  19.863  1.00  0.00           O  
ATOM   1320  CB  PHE    94     -20.816 -13.774  23.084  1.00  0.00           C  
ATOM   1323  CG  PHE    94     -20.139 -15.130  23.137  1.00  0.00           C  
ATOM   1324  CD1 PHE    94     -18.818 -15.234  23.587  1.00  0.00           C  
ATOM   1326  CD2 PHE    94     -20.836 -16.278  22.736  1.00  0.00           C  
ATOM   1328  CE1 PHE    94     -18.191 -16.485  23.636  1.00  0.00           C  
ATOM   1330  CE2 PHE    94     -20.209 -17.529  22.785  1.00  0.00           C  
ATOM   1332  CZ  PHE    94     -18.888 -17.632  23.235  1.00  0.00           C  
ATOM   1317  HN  PHE    94     -21.587 -11.425  22.555  1.00  0.00           H  
ATOM   1319  HA  PHE    94     -19.346 -12.931  21.762  1.00  0.00           H  
ATOM   1321  HB1 PHE    94     -21.888 -13.907  23.103  1.00  0.00           H  
ATOM   1322  HB2 PHE    94     -20.514 -13.192  23.942  1.00  0.00           H  
ATOM   1325  HD1 PHE    94     -18.282 -14.349  23.896  1.00  0.00           H  
ATOM   1327  HD2 PHE    94     -21.855 -16.198  22.389  1.00  0.00           H  
ATOM   1329  HE1 PHE    94     -17.172 -16.566  23.983  1.00  0.00           H  
ATOM   1331  HE2 PHE    94     -20.745 -18.414  22.476  1.00  0.00           H  
ATOM   1333  HZ  PHE    94     -18.404 -18.598  23.273  1.00  0.00           H  
ATOM   1336  N   VAL    95     -22.206 -13.737  20.320  1.00  0.00           N  
ATOM   1338  CA  VAL    95     -22.810 -14.420  19.177  1.00  0.00           C  
ATOM   1350  C   VAL    95     -22.224 -13.861  17.872  1.00  0.00           C  
ATOM   1351  O   VAL    95     -21.938 -14.618  16.940  1.00  0.00           O  
ATOM   1340  CB  VAL    95     -24.345 -14.233  19.220  1.00  0.00           C  
ATOM   1342  CG1 VAL    95     -25.013 -14.803  17.957  1.00  0.00           C  
ATOM   1346  CG2 VAL    95     -24.904 -14.954  20.448  1.00  0.00           C  
ATOM   1337  HN  VAL    95     -22.782 -13.220  20.922  1.00  0.00           H  
ATOM   1339  HA  VAL    95     -22.584 -15.474  19.239  1.00  0.00           H  
ATOM   1341  HB  VAL    95     -24.569 -13.179  19.294  1.00  0.00           H  
ATOM   1343 HG11 VAL    95     -26.086 -14.753  18.064  1.00  0.00           H  
ATOM   1344 HG12 VAL    95     -24.712 -15.832  17.824  1.00  0.00           H  
ATOM   1345 HG13 VAL    95     -24.709 -14.226  17.097  1.00  0.00           H  
ATOM   1347 HG21 VAL    95     -24.589 -15.987  20.435  1.00  0.00           H  
ATOM   1348 HG22 VAL    95     -25.983 -14.907  20.433  1.00  0.00           H  
ATOM   1349 HG23 VAL    95     -24.537 -14.477  21.345  1.00  0.00           H  
ATOM   1352  N   LYS    96     -22.057 -12.537  17.820  1.00  0.00           N  
ATOM   1354  CA  LYS    96     -21.517 -11.878  16.631  1.00  0.00           C  
ATOM   1372  C   LYS    96     -20.109 -12.383  16.324  1.00  0.00           C  
ATOM   1373  O   LYS    96     -19.761 -12.584  15.158  1.00  0.00           O  
ATOM   1356  CB  LYS    96     -21.482 -10.363  16.844  1.00  0.00           C  
ATOM   1359  CG  LYS    96     -22.913  -9.809  16.832  1.00  0.00           C  
ATOM   1362  CD  LYS    96     -22.904  -8.306  17.149  1.00  0.00           C  
ATOM   1365  CE  LYS    96     -22.343  -7.516  15.959  1.00  0.00           C  
ATOM   1368  NZ  LYS    96     -22.412  -6.057  16.254  1.00  0.00           N1+
ATOM   1353  HN  LYS    96     -22.310 -11.992  18.595  1.00  0.00           H  
ATOM   1355  HA  LYS    96     -22.157 -12.096  15.790  1.00  0.00           H  
ATOM   1357  HB1 LYS    96     -20.913  -9.901  16.051  1.00  0.00           H  
ATOM   1358  HB2 LYS    96     -21.017 -10.144  17.795  1.00  0.00           H  
ATOM   1360  HG1 LYS    96     -23.502 -10.326  17.574  1.00  0.00           H  
ATOM   1361  HG2 LYS    96     -23.349  -9.966  15.856  1.00  0.00           H  
ATOM   1363  HD1 LYS    96     -22.288  -8.128  18.018  1.00  0.00           H  
ATOM   1364  HD2 LYS    96     -23.913  -7.978  17.353  1.00  0.00           H  
ATOM   1366  HE1 LYS    96     -22.925  -7.733  15.076  1.00  0.00           H  
ATOM   1367  HE2 LYS    96     -21.315  -7.801  15.791  1.00  0.00           H  
ATOM   1369  HZ1 LYS    96     -21.685  -5.557  15.703  1.00  0.00           H  
ATOM   1370  HZ2 LYS    96     -22.245  -5.901  17.270  1.00  0.00           H  
ATOM   1371  HZ3 LYS    96     -23.351  -5.695  15.996  1.00  0.00           H  
ATOM   1374  N   LYS    97     -19.309 -12.591  17.375  1.00  0.00           N  
ATOM   1376  CA  LYS    97     -17.941 -13.082  17.204  1.00  0.00           C  
ATOM   1394  C   LYS    97     -17.947 -14.462  16.551  1.00  0.00           C  
ATOM   1395  O   LYS    97     -17.115 -14.751  15.688  1.00  0.00           O  
ATOM   1378  CB  LYS    97     -17.234 -13.158  18.559  1.00  0.00           C  
ATOM   1381  CG  LYS    97     -16.970 -11.744  19.078  1.00  0.00           C  
ATOM   1384  CD  LYS    97     -16.266 -11.820  20.434  1.00  0.00           C  
ATOM   1387  CE  LYS    97     -15.992 -10.406  20.949  1.00  0.00           C  
ATOM   1390  NZ  LYS    97     -15.312 -10.481  22.272  1.00  0.00           N1+
ATOM   1375  HN  LYS    97     -19.648 -12.417  18.278  1.00  0.00           H  
ATOM   1377  HA  LYS    97     -17.401 -12.397  16.568  1.00  0.00           H  
ATOM   1379  HB1 LYS    97     -16.297 -13.680  18.447  1.00  0.00           H  
ATOM   1380  HB2 LYS    97     -17.861 -13.689  19.262  1.00  0.00           H  
ATOM   1382  HG1 LYS    97     -17.906 -11.219  19.190  1.00  0.00           H  
ATOM   1383  HG2 LYS    97     -16.342 -11.215  18.375  1.00  0.00           H  
ATOM   1385  HD1 LYS    97     -15.330 -12.348  20.325  1.00  0.00           H  
ATOM   1386  HD2 LYS    97     -16.895 -12.345  21.138  1.00  0.00           H  
ATOM   1388  HE1 LYS    97     -16.926  -9.875  21.054  1.00  0.00           H  
ATOM   1389  HE2 LYS    97     -15.358  -9.884  20.247  1.00  0.00           H  
ATOM   1391  HZ1 LYS    97     -14.979  -9.535  22.545  1.00  0.00           H  
ATOM   1392  HZ2 LYS    97     -14.502 -11.130  22.209  1.00  0.00           H  
ATOM   1393  HZ3 LYS    97     -15.982 -10.829  22.987  1.00  0.00           H  
ATOM   1396  N   ASP    98     -18.900 -15.302  16.965  1.00  0.00           N  
ATOM   1398  CA  ASP    98     -19.026 -16.651  16.414  1.00  0.00           C  
ATOM   1406  C   ASP    98     -19.321 -16.591  14.916  1.00  0.00           C  
ATOM   1407  O   ASP    98     -18.800 -17.396  14.140  1.00  0.00           O  
ATOM   1400  CB  ASP    98     -20.156 -17.407  17.129  1.00  0.00           C  
ATOM   1403  CG  ASP    98     -19.767 -17.764  18.572  1.00  0.00           C  
ATOM   1404  OD1 ASP    98     -18.586 -17.723  18.896  1.00  0.00           O  
ATOM   1405  OD2 ASP    98     -20.663 -18.076  19.337  1.00  0.00           O1-
ATOM   1397  HN  ASP    98     -19.535 -15.005  17.650  1.00  0.00           H  
ATOM   1399  HA  ASP    98     -18.099 -17.182  16.569  1.00  0.00           H  
ATOM   1401  HB1 ASP    98     -20.373 -18.316  16.586  1.00  0.00           H  
ATOM   1402  HB2 ASP    98     -21.041 -16.785  17.147  1.00  0.00           H  
ATOM   1408  N   GLN    99     -20.160 -15.629  14.524  1.00  0.00           N  
ATOM   1410  CA  GLN    99     -20.532 -15.453  13.117  1.00  0.00           C  
ATOM   1423  C   GLN    99     -19.562 -14.516  12.377  1.00  0.00           C  
ATOM   1424  O   GLN    99     -19.769 -14.225  11.196  1.00  0.00           O  
ATOM   1412  CB  GLN    99     -21.950 -14.886  13.027  1.00  0.00           C  
ATOM   1415  CG  GLN    99     -22.953 -15.941  13.500  1.00  0.00           C  
ATOM   1418  CD  GLN    99     -24.352 -15.335  13.615  1.00  0.00           C  
ATOM   1420  NE2 GLN    99     -25.397 -16.089  13.398  1.00  0.00           N  
ATOM   1419  OE1 GLN    99     -24.502 -14.147  13.910  1.00  0.00           O  
ATOM   1409  HN  GLN    99     -20.537 -15.024  15.195  1.00  0.00           H  
ATOM   1411  HA  GLN    99     -20.517 -16.418  12.633  1.00  0.00           H  
ATOM   1413  HB1 GLN    99     -22.166 -14.620  12.003  1.00  0.00           H  
ATOM   1414  HB2 GLN    99     -22.026 -14.008  13.652  1.00  0.00           H  
ATOM   1416  HG1 GLN    99     -22.648 -16.316  14.466  1.00  0.00           H  
ATOM   1417  HG2 GLN    99     -22.976 -16.756  12.792  1.00  0.00           H  
ATOM   1421 HE21 GLN    99     -25.279 -17.033  13.164  1.00  0.00           H  
ATOM   1422 HE22 GLN    99     -26.297 -15.710  13.469  1.00  0.00           H  
ATOM   1425  N   LEU   100     -18.513 -14.048  13.070  1.00  0.00           N  
ATOM   1427  CA  LEU   100     -17.532 -13.149  12.463  1.00  0.00           C  
ATOM   1442  C   LEU   100     -16.867 -13.832  11.267  1.00  0.00           C  
ATOM   1443  O   LEU   100     -16.678 -13.211  10.218  1.00  0.00           O  
ATOM   1429  CB  LEU   100     -16.471 -12.754  13.512  1.00  0.00           C  
ATOM   1432  CG  LEU   100     -15.435 -11.773  12.924  1.00  0.00           C  
ATOM   1434  CD1 LEU   100     -16.096 -10.429  12.580  1.00  0.00           C  
ATOM   1438  CD2 LEU   100     -14.325 -11.538  13.951  1.00  0.00           C  
ATOM   1426  HN  LEU   100     -18.400 -14.312  14.006  1.00  0.00           H  
ATOM   1428  HA  LEU   100     -18.038 -12.257  12.123  1.00  0.00           H  
ATOM   1430  HB1 LEU   100     -15.962 -13.645  13.851  1.00  0.00           H  
ATOM   1431  HB2 LEU   100     -16.962 -12.287  14.353  1.00  0.00           H  
ATOM   1433  HG  LEU   100     -15.010 -12.199  12.028  1.00  0.00           H  
ATOM   1435 HD11 LEU   100     -16.660 -10.078  13.432  1.00  0.00           H  
ATOM   1436 HD12 LEU   100     -16.758 -10.559  11.738  1.00  0.00           H  
ATOM   1437 HD13 LEU   100     -15.334  -9.707  12.330  1.00  0.00           H  
ATOM   1439 HD21 LEU   100     -13.602 -10.845  13.548  1.00  0.00           H  
ATOM   1440 HD22 LEU   100     -13.838 -12.476  14.176  1.00  0.00           H  
ATOM   1441 HD23 LEU   100     -14.752 -11.129  14.855  1.00  0.00           H  
ATOM   1444  N   GLY   101     -16.523 -15.111  11.437  1.00  0.00           N  
ATOM   1446  CA  GLY   101     -15.883 -15.879  10.370  1.00  0.00           C  
ATOM   1449  C   GLY   101     -14.821 -16.821  10.925  1.00  0.00           C  
ATOM   1450  O   GLY   101     -13.622 -16.585  10.757  1.00  0.00           O  
ATOM   1445  HN  GLY   101     -16.705 -15.546  12.296  1.00  0.00           H  
ATOM   1447  HA1 GLY   101     -15.419 -15.197   9.673  1.00  0.00           H  
ATOM   1448  HA2 GLY   101     -16.635 -16.457   9.852  1.00  0.00           H  
ATOM   1451  N   LYS   102     -15.275 -17.892  11.579  1.00  0.00           N  
ATOM   1453  CA  LYS   102     -14.364 -18.886  12.156  1.00  0.00           C  
ATOM   1471  C   LYS   102     -14.017 -19.991  11.143  1.00  0.00           C  
ATOM   1472  O   LYS   102     -13.562 -21.070  11.532  1.00  0.00           O  
ATOM   1455  CB  LYS   102     -14.983 -19.501  13.424  1.00  0.00           C  
ATOM   1458  CG  LYS   102     -16.300 -20.216  13.093  1.00  0.00           C  
ATOM   1461  CD  LYS   102     -16.906 -20.789  14.377  1.00  0.00           C  
ATOM   1464  CE  LYS   102     -18.255 -21.442  14.066  1.00  0.00           C  
ATOM   1467  NZ  LYS   102     -18.051 -22.601  13.150  1.00  0.00           N1+
ATOM   1452  HN  LYS   102     -16.242 -18.021  11.670  1.00  0.00           H  
ATOM   1454  HA  LYS   102     -13.448 -18.384  12.435  1.00  0.00           H  
ATOM   1456  HB1 LYS   102     -15.175 -18.717  14.142  1.00  0.00           H  
ATOM   1457  HB2 LYS   102     -14.290 -20.211  13.849  1.00  0.00           H  
ATOM   1459  HG1 LYS   102     -16.111 -21.019  12.397  1.00  0.00           H  
ATOM   1460  HG2 LYS   102     -16.992 -19.513  12.651  1.00  0.00           H  
ATOM   1462  HD1 LYS   102     -17.050 -19.993  15.093  1.00  0.00           H  
ATOM   1463  HD2 LYS   102     -16.236 -21.528  14.791  1.00  0.00           H  
ATOM   1465  HE1 LYS   102     -18.904 -20.719  13.592  1.00  0.00           H  
ATOM   1466  HE2 LYS   102     -18.709 -21.784  14.983  1.00  0.00           H  
ATOM   1468  HZ1 LYS   102     -18.938 -23.136  13.064  1.00  0.00           H  
ATOM   1469  HZ2 LYS   102     -17.309 -23.220  13.535  1.00  0.00           H  
ATOM   1470  HZ3 LYS   102     -17.764 -22.256  12.212  1.00  0.00           H  
ATOM   1473  N   ASN   103     -14.236 -19.712   9.852  1.00  0.00           N  
ATOM   1475  CA  ASN   103     -13.951 -20.680   8.793  1.00  0.00           C  
ATOM   1485  C   ASN   103     -12.466 -21.032   8.760  1.00  0.00           C  
ATOM   1486  O   ASN   103     -12.105 -22.190   8.536  1.00  0.00           O  
ATOM   1477  CB  ASN   103     -14.371 -20.106   7.435  1.00  0.00           C  
ATOM   1480  CG  ASN   103     -15.898 -20.053   7.314  1.00  0.00           C  
ATOM   1482  ND2 ASN   103     -16.441 -19.232   6.459  1.00  0.00           N  
ATOM   1481  OD1 ASN   103     -16.614 -20.776   8.012  1.00  0.00           O  
ATOM   1474  HN  ASN   103     -14.602 -18.836   9.610  1.00  0.00           H  
ATOM   1476  HA  ASN   103     -14.520 -21.579   8.980  1.00  0.00           H  
ATOM   1478  HB1 ASN   103     -13.974 -20.731   6.648  1.00  0.00           H  
ATOM   1479  HB2 ASN   103     -13.973 -19.107   7.333  1.00  0.00           H  
ATOM   1483 HD21 ASN   103     -15.874 -18.657   5.903  1.00  0.00           H  
ATOM   1484 HD22 ASN   103     -17.416 -19.189   6.372  1.00  0.00           H  
ATOM   1487  N   GLU   104     -11.617 -20.026   8.979  1.00  0.00           N  
ATOM   1489  CA  GLU   104     -10.166 -20.233   8.967  1.00  0.00           C  
ATOM   1500  C   GLU   104      -9.735 -21.261  10.025  1.00  0.00           C  
ATOM   1501  O   GLU   104      -8.686 -21.894   9.884  1.00  0.00           O  
ATOM   1491  CB  GLU   104      -9.441 -18.895   9.191  1.00  0.00           C  
ATOM   1494  CG  GLU   104      -9.811 -18.302  10.558  1.00  0.00           C  
ATOM   1497  CD  GLU   104      -9.264 -16.884  10.676  1.00  0.00           C  
ATOM   1498  OE1 GLU   104      -9.704 -16.035   9.919  1.00  0.00           O  
ATOM   1499  OE2 GLU   104      -8.412 -16.668  11.523  1.00  0.00           O1-
ATOM   1488  HN  GLU   104     -11.971 -19.128   9.147  1.00  0.00           H  
ATOM   1490  HA  GLU   104      -9.886 -20.611   7.995  1.00  0.00           H  
ATOM   1492  HB1 GLU   104      -9.724 -18.201   8.414  1.00  0.00           H  
ATOM   1493  HB2 GLU   104      -8.373 -19.057   9.151  1.00  0.00           H  
ATOM   1495  HG1 GLU   104      -9.390 -18.914  11.340  1.00  0.00           H  
ATOM   1496  HG2 GLU   104     -10.887 -18.281  10.659  1.00  0.00           H  
ATOM   1502  N   GLU   105     -10.553 -21.427  11.071  1.00  0.00           N  
ATOM   1504  CA  GLU   105     -10.253 -22.386  12.135  1.00  0.00           C  
ATOM   1515  C   GLU   105     -10.934 -23.720  11.844  1.00  0.00           C  
ATOM   1516  O   GLU   105     -12.093 -23.752  11.424  1.00  0.00           O  
ATOM   1506  CB  GLU   105     -10.739 -21.850  13.490  1.00  0.00           C  
ATOM   1509  CG  GLU   105     -10.023 -20.534  13.836  1.00  0.00           C  
ATOM   1512  CD  GLU   105      -8.512 -20.751  13.981  1.00  0.00           C  
ATOM   1513  OE1 GLU   105      -8.123 -21.791  14.489  1.00  0.00           O  
ATOM   1514  OE2 GLU   105      -7.770 -19.870  13.581  1.00  0.00           O1-
ATOM   1503  HN  GLU   105     -11.378 -20.898  11.122  1.00  0.00           H  
ATOM   1505  HA  GLU   105      -9.186 -22.538  12.181  1.00  0.00           H  
ATOM   1507  HB1 GLU   105     -10.532 -22.580  14.257  1.00  0.00           H  
ATOM   1508  HB2 GLU   105     -11.805 -21.675  13.443  1.00  0.00           H  
ATOM   1510  HG1 GLU   105     -10.416 -20.149  14.765  1.00  0.00           H  
ATOM   1511  HG2 GLU   105     -10.203 -19.815  13.050  1.00  0.00           H  
ATOM   1517  N   GLY   106     -10.201 -24.815  12.064  1.00  0.00           N  
ATOM   1519  CA  GLY   106     -10.739 -26.154  11.817  1.00  0.00           C  
ATOM   1522  C   GLY   106     -10.927 -26.410  10.320  1.00  0.00           C  
ATOM   1523  O   GLY   106     -11.823 -27.158   9.921  1.00  0.00           O  
ATOM   1518  HN  GLY   106      -9.284 -24.720  12.395  1.00  0.00           H  
ATOM   1520  HA1 GLY   106     -11.695 -26.248  12.312  1.00  0.00           H  
ATOM   1521  HA2 GLY   106     -10.058 -26.889  12.220  1.00  0.00           H  
ATOM   1524  N   ALA   107     -10.082 -25.775   9.501  1.00  0.00           N  
ATOM   1526  CA  ALA   107     -10.157 -25.924   8.049  1.00  0.00           C  
ATOM   1532  C   ALA   107      -9.753 -27.345   7.620  1.00  0.00           C  
ATOM   1533  O   ALA   107      -9.003 -28.009   8.339  1.00  0.00           O  
ATOM   1528  CB  ALA   107      -9.238 -24.906   7.373  1.00  0.00           C  
ATOM   1525  HN  ALA   107      -9.396 -25.189   9.885  1.00  0.00           H  
ATOM   1527  HA  ALA   107     -11.172 -25.739   7.732  1.00  0.00           H  
ATOM   1529  HB1 ALA   107      -9.050 -25.210   6.354  1.00  0.00           H  
ATOM   1530  HB2 ALA   107      -8.302 -24.854   7.910  1.00  0.00           H  
ATOM   1531  HB3 ALA   107      -9.710 -23.935   7.378  1.00  0.00           H  
ATOM   1534  N   PRO   108     -10.230 -27.833   6.471  1.00  0.00           N  
ATOM   1535  CA  PRO   108      -9.889 -29.208   5.980  1.00  0.00           C  
ATOM   1546  C   PRO   108      -8.439 -29.313   5.511  1.00  0.00           C  
ATOM   1547  O   PRO   108      -7.803 -28.301   5.207  1.00  0.00           O  
ATOM   1537  CB  PRO   108     -10.857 -29.429   4.816  1.00  0.00           C  
ATOM   1540  CG  PRO   108     -11.146 -28.065   4.297  1.00  0.00           C  
ATOM   1543  CD  PRO   108     -11.136 -27.144   5.513  1.00  0.00           C  
ATOM   1536  HA  PRO   108     -10.082 -29.935   6.751  1.00  0.00           H  
ATOM   1538  HB1 PRO   108     -11.765 -29.894   5.164  1.00  0.00           H  
ATOM   1539  HB2 PRO   108     -10.390 -30.035   4.051  1.00  0.00           H  
ATOM   1541  HG1 PRO   108     -12.120 -28.042   3.832  1.00  0.00           H  
ATOM   1542  HG2 PRO   108     -10.384 -27.767   3.590  1.00  0.00           H  
ATOM   1545  HD1 PRO   108     -12.125 -27.057   5.934  1.00  0.00           H  
ATOM   1544  HD2 PRO   108     -10.745 -26.171   5.247  1.00  0.00           H  
ATOM   1548  N   GLN   109      -7.931 -30.545   5.461  1.00  0.00           N  
ATOM   1550  CA  GLN   109      -6.556 -30.794   5.033  1.00  0.00           C  
ATOM   1563  C   GLN   109      -6.349 -30.337   3.590  1.00  0.00           C  
ATOM   1564  O   GLN   109      -5.302 -29.777   3.257  1.00  0.00           O  
ATOM   1552  CB  GLN   109      -6.233 -32.285   5.149  1.00  0.00           C  
ATOM   1555  CG  GLN   109      -6.159 -32.678   6.626  1.00  0.00           C  
ATOM   1558  CD  GLN   109      -5.828 -34.161   6.755  1.00  0.00           C  
ATOM   1560  NE2 GLN   109      -6.466 -34.889   7.630  1.00  0.00           N  
ATOM   1559  OE1 GLN   109      -4.963 -34.669   6.040  1.00  0.00           O  
ATOM   1549  HN  GLN   109      -8.495 -31.304   5.719  1.00  0.00           H  
ATOM   1551  HA  GLN   109      -5.884 -30.242   5.674  1.00  0.00           H  
ATOM   1553  HB1 GLN   109      -5.284 -32.486   4.677  1.00  0.00           H  
ATOM   1554  HB2 GLN   109      -7.008 -32.858   4.661  1.00  0.00           H  
ATOM   1556  HG1 GLN   109      -7.111 -32.483   7.096  1.00  0.00           H  
ATOM   1557  HG2 GLN   109      -5.392 -32.095   7.113  1.00  0.00           H  
ATOM   1561 HE21 GLN   109      -7.152 -34.482   8.198  1.00  0.00           H  
ATOM   1562 HE22 GLN   109      -6.258 -35.842   7.719  1.00  0.00           H  
ATOM   1565  N   GLU   110      -7.352 -30.580   2.745  1.00  0.00           N  
ATOM   1567  CA  GLU   110      -7.280 -30.190   1.337  1.00  0.00           C  
ATOM   1578  C   GLU   110      -7.255 -28.670   1.210  1.00  0.00           C  
ATOM   1579  O   GLU   110      -7.841 -27.962   2.034  1.00  0.00           O  
ATOM   1569  CB  GLU   110      -8.488 -30.745   0.578  1.00  0.00           C  
ATOM   1572  CG  GLU   110      -8.364 -32.272   0.467  1.00  0.00           C  
ATOM   1575  CD  GLU   110      -9.649 -32.895  -0.101  1.00  0.00           C  
ATOM   1576  OE1 GLU   110     -10.695 -32.262  -0.033  1.00  0.00           O  
ATOM   1577  OE2 GLU   110      -9.564 -34.005  -0.599  1.00  0.00           O1-
ATOM   1566  HN  GLU   110      -8.159 -31.028   3.076  1.00  0.00           H  
ATOM   1568  HA  GLU   110      -6.378 -30.595   0.905  1.00  0.00           H  
ATOM   1570  HB1 GLU   110      -8.518 -30.316  -0.412  1.00  0.00           H  
ATOM   1571  HB2 GLU   110      -9.393 -30.494   1.109  1.00  0.00           H  
ATOM   1573  HG1 GLU   110      -8.175 -32.684   1.447  1.00  0.00           H  
ATOM   1574  HG2 GLU   110      -7.538 -32.514  -0.183  1.00  0.00           H  
ATOM   1580  N   GLY   111      -6.566 -28.176   0.177  1.00  0.00           N  
ATOM   1582  CA  GLY   111      -6.460 -26.736  -0.051  1.00  0.00           C  
ATOM   1585  C   GLY   111      -5.291 -26.150   0.735  1.00  0.00           C  
ATOM   1586  O   GLY   111      -5.488 -25.323   1.629  1.00  0.00           O  
ATOM   1581  HN  GLY   111      -6.119 -28.792  -0.440  1.00  0.00           H  
ATOM   1583  HA1 GLY   111      -7.373 -26.257   0.265  1.00  0.00           H  
ATOM   1584  HA2 GLY   111      -6.308 -26.553  -1.105  1.00  0.00           H  
ATOM   1587  N   ILE   112      -4.078 -26.594   0.398  1.00  0.00           N  
ATOM   1589  CA  ILE   112      -2.866 -26.122   1.078  1.00  0.00           C  
ATOM   1604  C   ILE   112      -1.919 -25.437   0.093  1.00  0.00           C  
ATOM   1605  O   ILE   112      -1.971 -25.692  -1.113  1.00  0.00           O  
ATOM   1591  CB  ILE   112      -2.148 -27.298   1.770  1.00  0.00           C  
ATOM   1593  CG1 ILE   112      -1.788 -28.385   0.734  1.00  0.00           C  
ATOM   1596  CG2 ILE   112      -3.069 -27.888   2.847  1.00  0.00           C  
ATOM   1600  CD1 ILE   112      -0.816 -29.401   1.346  1.00  0.00           C  
ATOM   1588  HN  ILE   112      -3.995 -27.257  -0.319  1.00  0.00           H  
ATOM   1590  HA  ILE   112      -3.151 -25.404   1.834  1.00  0.00           H  
ATOM   1592  HB  ILE   112      -1.242 -26.934   2.238  1.00  0.00           H  
ATOM   1594 HG11 ILE   112      -1.325 -27.920  -0.124  1.00  0.00           H  
ATOM   1595 HG12 ILE   112      -2.688 -28.894   0.423  1.00  0.00           H  
ATOM   1597 HG21 ILE   112      -3.105 -27.220   3.694  1.00  0.00           H  
ATOM   1598 HG22 ILE   112      -2.686 -28.846   3.162  1.00  0.00           H  
ATOM   1599 HG23 ILE   112      -4.061 -28.013   2.442  1.00  0.00           H  
ATOM   1601 HD11 ILE   112      -1.175 -29.702   2.319  1.00  0.00           H  
ATOM   1602 HD12 ILE   112       0.159 -28.950   1.446  1.00  0.00           H  
ATOM   1603 HD13 ILE   112      -0.748 -30.267   0.704  1.00  0.00           H  
ATOM   1606  N   LEU   113      -1.064 -24.559   0.624  1.00  0.00           N  
ATOM   1608  CA  LEU   113      -0.105 -23.817  -0.199  1.00  0.00           C  
ATOM   1623  C   LEU   113       1.331 -24.324  -0.005  1.00  0.00           C  
ATOM   1624  O   LEU   113       2.288 -23.610  -0.321  1.00  0.00           O  
ATOM   1610  CB  LEU   113      -0.172 -22.323   0.154  1.00  0.00           C  
ATOM   1613  CG  LEU   113      -1.535 -21.741  -0.251  1.00  0.00           C  
ATOM   1615  CD1 LEU   113      -1.684 -20.342   0.350  1.00  0.00           C  
ATOM   1619  CD2 LEU   113      -1.631 -21.634  -1.780  1.00  0.00           C  
ATOM   1607  HN  LEU   113      -1.085 -24.401   1.591  1.00  0.00           H  
ATOM   1609  HA  LEU   113      -0.375 -23.935  -1.237  1.00  0.00           H  
ATOM   1611  HB1 LEU   113       0.610 -21.797  -0.372  1.00  0.00           H  
ATOM   1612  HB2 LEU   113      -0.034 -22.201   1.218  1.00  0.00           H  
ATOM   1614  HG  LEU   113      -2.326 -22.379   0.119  1.00  0.00           H  
ATOM   1616 HD11 LEU   113      -2.564 -19.867  -0.056  1.00  0.00           H  
ATOM   1617 HD12 LEU   113      -0.812 -19.752   0.108  1.00  0.00           H  
ATOM   1618 HD13 LEU   113      -1.779 -20.420   1.423  1.00  0.00           H  
ATOM   1620 HD21 LEU   113      -0.745 -21.149  -2.162  1.00  0.00           H  
ATOM   1621 HD22 LEU   113      -2.502 -21.053  -2.046  1.00  0.00           H  
ATOM   1622 HD23 LEU   113      -1.713 -22.623  -2.205  1.00  0.00           H  
ATOM   1625  N   GLU   114       1.479 -25.550   0.513  1.00  0.00           N  
ATOM   1627  CA  GLU   114       2.806 -26.126   0.743  1.00  0.00           C  
ATOM   1638  C   GLU   114       3.572 -26.249  -0.571  1.00  0.00           C  
ATOM   1639  O   GLU   114       4.777 -25.986  -0.618  1.00  0.00           O  
ATOM   1629  CB  GLU   114       2.678 -27.505   1.393  1.00  0.00           C  
ATOM   1632  CG  GLU   114       2.181 -27.346   2.838  1.00  0.00           C  
ATOM   1635  CD  GLU   114       1.905 -28.709   3.493  1.00  0.00           C  
ATOM   1636  OE1 GLU   114       1.869 -29.712   2.791  1.00  0.00           O  
ATOM   1637  OE2 GLU   114       1.732 -28.727   4.701  1.00  0.00           O1-
ATOM   1626  HN  GLU   114       0.683 -26.071   0.747  1.00  0.00           H  
ATOM   1628  HA  GLU   114       3.355 -25.478   1.408  1.00  0.00           H  
ATOM   1630  HB1 GLU   114       3.641 -27.991   1.398  1.00  0.00           H  
ATOM   1631  HB2 GLU   114       1.976 -28.102   0.832  1.00  0.00           H  
ATOM   1633  HG1 GLU   114       1.270 -26.765   2.836  1.00  0.00           H  
ATOM   1634  HG2 GLU   114       2.931 -26.824   3.413  1.00  0.00           H  
ATOM   1640  N   ASP   115       2.864 -26.639  -1.635  1.00  0.00           N  
ATOM   1642  CA  ASP   115       3.480 -26.784  -2.952  1.00  0.00           C  
ATOM   1650  C   ASP   115       3.955 -25.426  -3.459  1.00  0.00           C  
ATOM   1651  O   ASP   115       3.192 -24.456  -3.457  1.00  0.00           O  
ATOM   1644  CB  ASP   115       2.476 -27.381  -3.939  1.00  0.00           C  
ATOM   1647  CG  ASP   115       3.154 -27.642  -5.279  1.00  0.00           C  
ATOM   1648  OD1 ASP   115       4.031 -28.488  -5.322  1.00  0.00           O  
ATOM   1649  OD2 ASP   115       2.785 -26.992  -6.244  1.00  0.00           O1-
ATOM   1641  HN  ASP   115       1.907 -26.825  -1.531  1.00  0.00           H  
ATOM   1643  HA  ASP   115       4.330 -27.446  -2.872  1.00  0.00           H  
ATOM   1645  HB1 ASP   115       1.659 -26.688  -4.081  1.00  0.00           H  
ATOM   1646  HB2 ASP   115       2.095 -28.310  -3.542  1.00  0.00           H  
ATOM   1652  N   MET   116       5.221 -25.362  -3.881  1.00  0.00           N  
ATOM   1654  CA  MET   116       5.803 -24.113  -4.381  1.00  0.00           C  
ATOM   1667  C   MET   116       6.143 -24.219  -5.881  1.00  0.00           C  
ATOM   1668  O   MET   116       6.354 -25.327  -6.381  1.00  0.00           O  
ATOM   1656  CB  MET   116       7.067 -23.760  -3.577  1.00  0.00           C  
ATOM   1659  CG  MET   116       8.114 -24.878  -3.697  1.00  0.00           C  
ATOM   1662  SD  MET   116       9.619 -24.392  -2.819  1.00  0.00           S  
ATOM   1663  CE  MET   116       8.963 -24.540  -1.140  1.00  0.00           C  
ATOM   1653  HN  MET   116       5.777 -26.169  -3.849  1.00  0.00           H  
ATOM   1655  HA  MET   116       5.082 -23.318  -4.250  1.00  0.00           H  
ATOM   1657  HB1 MET   116       6.803 -23.631  -2.536  1.00  0.00           H  
ATOM   1658  HB2 MET   116       7.486 -22.839  -3.956  1.00  0.00           H  
ATOM   1660  HG1 MET   116       8.342 -25.046  -4.740  1.00  0.00           H  
ATOM   1661  HG2 MET   116       7.720 -25.787  -3.263  1.00  0.00           H  
ATOM   1664  HE1 MET   116       8.345 -23.679  -0.918  1.00  0.00           H  
ATOM   1665  HE2 MET   116       9.776 -24.586  -0.436  1.00  0.00           H  
ATOM   1666  HE3 MET   116       8.371 -25.442  -1.064  1.00  0.00           H  
ATOM   1669  N   PRO   117       6.199 -23.102  -6.612  1.00  0.00           N  
ATOM   1670  CA  PRO   117       6.524 -23.117  -8.076  1.00  0.00           C  
ATOM   1681  C   PRO   117       7.994 -23.421  -8.342  1.00  0.00           C  
ATOM   1682  O   PRO   117       8.848 -23.210  -7.476  1.00  0.00           O  
ATOM   1672  CB  PRO   117       6.166 -21.704  -8.540  1.00  0.00           C  
ATOM   1675  CG  PRO   117       6.361 -20.848  -7.338  1.00  0.00           C  
ATOM   1678  CD  PRO   117       5.967 -21.710  -6.140  1.00  0.00           C  
ATOM   1671  HA  PRO   117       5.897 -23.830  -8.587  1.00  0.00           H  
ATOM   1673  HB1 PRO   117       5.138 -21.662  -8.863  1.00  0.00           H  
ATOM   1674  HB2 PRO   117       6.829 -21.394  -9.337  1.00  0.00           H  
ATOM   1676  HG1 PRO   117       5.720 -19.982  -7.388  1.00  0.00           H  
ATOM   1677  HG2 PRO   117       7.396 -20.545  -7.261  1.00  0.00           H  
ATOM   1680  HD1 PRO   117       4.928 -21.569  -5.895  1.00  0.00           H  
ATOM   1679  HD2 PRO   117       6.596 -21.483  -5.290  1.00  0.00           H  
ATOM   1683  N   VAL   118       8.277 -23.914  -9.550  1.00  0.00           N  
ATOM   1685  CA  VAL   118       9.646 -24.246  -9.945  1.00  0.00           C  
ATOM   1697  C   VAL   118       9.928 -23.704 -11.352  1.00  0.00           C  
ATOM   1698  O   VAL   118       9.064 -23.761 -12.230  1.00  0.00           O  
ATOM   1687  CB  VAL   118       9.849 -25.776  -9.881  1.00  0.00           C  
ATOM   1689  CG1 VAL   118       8.912 -26.487 -10.866  1.00  0.00           C  
ATOM   1693  CG2 VAL   118      11.304 -26.129 -10.218  1.00  0.00           C  
ATOM   1684  HN  VAL   118       7.550 -24.053 -10.191  1.00  0.00           H  
ATOM   1686  HA  VAL   118      10.329 -23.777  -9.252  1.00  0.00           H  
ATOM   1688  HB  VAL   118       9.625 -26.116  -8.880  1.00  0.00           H  
ATOM   1690 HG11 VAL   118       7.887 -26.230 -10.637  1.00  0.00           H  
ATOM   1691 HG12 VAL   118       9.041 -27.555 -10.781  1.00  0.00           H  
ATOM   1692 HG13 VAL   118       9.144 -26.175 -11.874  1.00  0.00           H  
ATOM   1694 HG21 VAL   118      11.965 -25.622  -9.530  1.00  0.00           H  
ATOM   1695 HG22 VAL   118      11.526 -25.815 -11.227  1.00  0.00           H  
ATOM   1696 HG23 VAL   118      11.445 -27.196 -10.133  1.00  0.00           H  
ATOM   1699  N   ASP   119      11.140 -23.177 -11.546  1.00  0.00           N  
ATOM   1701  CA  ASP   119      11.537 -22.618 -12.839  1.00  0.00           C  
ATOM   1709  C   ASP   119      12.828 -23.282 -13.349  1.00  0.00           C  
ATOM   1710  O   ASP   119      13.621 -23.769 -12.540  1.00  0.00           O  
ATOM   1703  CB  ASP   119      11.758 -21.104 -12.708  1.00  0.00           C  
ATOM   1706  CG  ASP   119      10.464 -20.382 -12.299  1.00  0.00           C  
ATOM   1707  OD1 ASP   119       9.393 -20.956 -12.446  1.00  0.00           O  
ATOM   1708  OD2 ASP   119      10.567 -19.256 -11.842  1.00  0.00           O1-
ATOM   1700  HN  ASP   119      11.778 -23.159 -10.802  1.00  0.00           H  
ATOM   1702  HA  ASP   119      10.747 -22.794 -13.555  1.00  0.00           H  
ATOM   1704  HB1 ASP   119      12.096 -20.713 -13.656  1.00  0.00           H  
ATOM   1705  HB2 ASP   119      12.514 -20.921 -11.960  1.00  0.00           H  
ATOM   1711  N   PRO   120      13.063 -23.316 -14.663  1.00  0.00           N  
ATOM   1712  CA  PRO   120      14.293 -23.940 -15.242  1.00  0.00           C  
ATOM   1723  C   PRO   120      15.505 -23.002 -15.183  1.00  0.00           C  
ATOM   1724  O   PRO   120      16.252 -22.866 -16.160  1.00  0.00           O  
ATOM   1714  CB  PRO   120      13.883 -24.237 -16.685  1.00  0.00           C  
ATOM   1717  CG  PRO   120      12.921 -23.154 -17.038  1.00  0.00           C  
ATOM   1720  CD  PRO   120      12.197 -22.773 -15.744  1.00  0.00           C  
ATOM   1713  HA  PRO   120      14.514 -24.865 -14.734  1.00  0.00           H  
ATOM   1715  HB1 PRO   120      13.395 -25.198 -16.748  1.00  0.00           H  
ATOM   1716  HB2 PRO   120      14.746 -24.206 -17.335  1.00  0.00           H  
ATOM   1718  HG1 PRO   120      12.207 -23.512 -17.762  1.00  0.00           H  
ATOM   1719  HG2 PRO   120      13.457 -22.300 -17.433  1.00  0.00           H  
ATOM   1722  HD1 PRO   120      11.223 -23.234 -15.706  1.00  0.00           H  
ATOM   1721  HD2 PRO   120      12.113 -21.697 -15.662  1.00  0.00           H  
ATOM   1725  N   ASP   121      15.689 -22.356 -14.029  1.00  0.00           N  
ATOM   1727  CA  ASP   121      16.805 -21.432 -13.840  1.00  0.00           C  
ATOM   1735  C   ASP   121      18.082 -22.189 -13.471  1.00  0.00           C  
ATOM   1736  O   ASP   121      18.076 -23.418 -13.365  1.00  0.00           O  
ATOM   1729  CB  ASP   121      16.459 -20.412 -12.742  1.00  0.00           C  
ATOM   1732  CG  ASP   121      16.309 -21.085 -11.368  1.00  0.00           C  
ATOM   1733  OD1 ASP   121      16.279 -22.307 -11.306  1.00  0.00           O  
ATOM   1734  OD2 ASP   121      16.227 -20.359 -10.392  1.00  0.00           O1-
ATOM   1726  HN  ASP   121      15.064 -22.506 -13.291  1.00  0.00           H  
ATOM   1728  HA  ASP   121      16.974 -20.900 -14.764  1.00  0.00           H  
ATOM   1730  HB1 ASP   121      15.530 -19.922 -12.998  1.00  0.00           H  
ATOM   1731  HB2 ASP   121      17.245 -19.673 -12.687  1.00  0.00           H  
ATOM   1737  N   ASN   122      19.172 -21.441 -13.287  1.00  0.00           N  
ATOM   1739  CA  ASN   122      20.468 -22.027 -12.939  1.00  0.00           C  
ATOM   1749  C   ASN   122      20.413 -22.744 -11.592  1.00  0.00           C  
ATOM   1750  O   ASN   122      21.040 -23.787 -11.413  1.00  0.00           O  
ATOM   1741  CB  ASN   122      21.540 -20.932 -12.890  1.00  0.00           C  
ATOM   1744  CG  ASN   122      21.868 -20.427 -14.298  1.00  0.00           C  
ATOM   1746  ND2 ASN   122      22.413 -19.249 -14.442  1.00  0.00           N  
ATOM   1745  OD1 ASN   122      21.630 -21.118 -15.292  1.00  0.00           O  
ATOM   1738  HN  ASN   122      19.104 -20.469 -13.394  1.00  0.00           H  
ATOM   1740  HA  ASN   122      20.741 -22.741 -13.701  1.00  0.00           H  
ATOM   1742  HB1 ASN   122      22.435 -21.332 -12.438  1.00  0.00           H  
ATOM   1743  HB2 ASN   122      21.177 -20.107 -12.293  1.00  0.00           H  
ATOM   1747 HD21 ASN   122      22.605 -18.699 -13.655  1.00  0.00           H  
ATOM   1748 HD22 ASN   122      22.627 -18.915 -15.338  1.00  0.00           H  
ATOM   1751  N   GLU   123      19.680 -22.163 -10.644  1.00  0.00           N  
ATOM   1753  CA  GLU   123      19.564 -22.739  -9.305  1.00  0.00           C  
ATOM   1764  C   GLU   123      18.905 -24.123  -9.349  1.00  0.00           C  
ATOM   1765  O   GLU   123      19.305 -25.026  -8.609  1.00  0.00           O  
ATOM   1755  CB  GLU   123      18.744 -21.801  -8.409  1.00  0.00           C  
ATOM   1758  CG  GLU   123      18.790 -22.288  -6.954  1.00  0.00           C  
ATOM   1761  CD  GLU   123      17.980 -21.358  -6.049  1.00  0.00           C  
ATOM   1762  OE1 GLU   123      18.030 -20.155  -6.261  1.00  0.00           O  
ATOM   1763  OE2 GLU   123      17.322 -21.864  -5.156  1.00  0.00           O1-
ATOM   1752  HN  GLU   123      19.218 -21.322 -10.844  1.00  0.00           H  
ATOM   1754  HA  GLU   123      20.553 -22.839  -8.883  1.00  0.00           H  
ATOM   1756  HB1 GLU   123      17.718 -21.789  -8.749  1.00  0.00           H  
ATOM   1757  HB2 GLU   123      19.152 -20.803  -8.467  1.00  0.00           H  
ATOM   1759  HG1 GLU   123      19.816 -22.307  -6.617  1.00  0.00           H  
ATOM   1760  HG2 GLU   123      18.378 -23.286  -6.898  1.00  0.00           H  
ATOM   1766  N   ALA   124      17.881 -24.268 -10.194  1.00  0.00           N  
ATOM   1768  CA  ALA   124      17.148 -25.534 -10.302  1.00  0.00           C  
ATOM   1774  C   ALA   124      18.043 -26.691 -10.748  1.00  0.00           C  
ATOM   1775  O   ALA   124      17.988 -27.775 -10.160  1.00  0.00           O  
ATOM   1770  CB  ALA   124      15.994 -25.377 -11.294  1.00  0.00           C  
ATOM   1767  HN  ALA   124      17.599 -23.505 -10.739  1.00  0.00           H  
ATOM   1769  HA  ALA   124      16.733 -25.773  -9.335  1.00  0.00           H  
ATOM   1771  HB1 ALA   124      15.573 -26.347 -11.512  1.00  0.00           H  
ATOM   1772  HB2 ALA   124      16.363 -24.931 -12.206  1.00  0.00           H  
ATOM   1773  HB3 ALA   124      15.233 -24.742 -10.865  1.00  0.00           H  
ATOM   1776  N   TYR   125      18.861 -26.465 -11.784  1.00  0.00           N  
ATOM   1778  CA  TYR   125      19.758 -27.516 -12.289  1.00  0.00           C  
ATOM   1795  C   TYR   125      21.163 -26.978 -12.557  1.00  0.00           C  
ATOM   1796  O   TYR   125      21.340 -25.790 -12.822  1.00  0.00           O  
ATOM   1780  CB  TYR   125      19.174 -28.150 -13.565  1.00  0.00           C  
ATOM   1783  CG  TYR   125      19.003 -27.110 -14.653  1.00  0.00           C  
ATOM   1784  CD1 TYR   125      20.059 -26.832 -15.530  1.00  0.00           C  
ATOM   1786  CD2 TYR   125      17.787 -26.431 -14.785  1.00  0.00           C  
ATOM   1788  CE1 TYR   125      19.898 -25.873 -16.538  1.00  0.00           C  
ATOM   1790  CE2 TYR   125      17.625 -25.473 -15.792  1.00  0.00           C  
ATOM   1792  CZ  TYR   125      18.680 -25.194 -16.669  1.00  0.00           C  
ATOM   1793  OH  TYR   125      18.521 -24.248 -17.662  1.00  0.00           O  
ATOM   1777  HN  TYR   125      18.860 -25.585 -12.215  1.00  0.00           H  
ATOM   1779  HA  TYR   125      19.832 -28.287 -11.535  1.00  0.00           H  
ATOM   1781  HB1 TYR   125      18.215 -28.587 -13.337  1.00  0.00           H  
ATOM   1782  HB2 TYR   125      19.843 -28.923 -13.915  1.00  0.00           H  
ATOM   1785  HD1 TYR   125      20.997 -27.356 -15.428  1.00  0.00           H  
ATOM   1787  HD2 TYR   125      16.973 -26.645 -14.108  1.00  0.00           H  
ATOM   1789  HE1 TYR   125      20.712 -25.658 -17.214  1.00  0.00           H  
ATOM   1791  HE2 TYR   125      16.686 -24.950 -15.893  1.00  0.00           H  
ATOM   1794  HH  TYR   125      18.328 -24.709 -18.481  1.00  0.00           H  
ATOM   1797  N   GLU   126      22.149 -27.873 -12.502  1.00  0.00           N  
ATOM   1799  CA  GLU   126      23.541 -27.500 -12.747  1.00  0.00           C  
ATOM   1810  C   GLU   126      23.770 -27.219 -14.228  1.00  0.00           C  
ATOM   1811  O   GLU   126      23.116 -27.816 -15.088  1.00  0.00           O  
ATOM   1801  CB  GLU   126      24.480 -28.623 -12.287  1.00  0.00           C  
ATOM   1804  CG  GLU   126      24.341 -28.848 -10.772  1.00  0.00           C  
ATOM   1807  CD  GLU   126      24.767 -27.601  -9.992  1.00  0.00           C  
ATOM   1808  OE1 GLU   126      25.724 -26.961 -10.401  1.00  0.00           O  
ATOM   1809  OE2 GLU   126      24.127 -27.305  -8.996  1.00  0.00           O1-
ATOM   1798  HN  GLU   126      21.934 -28.807 -12.297  1.00  0.00           H  
ATOM   1800  HA  GLU   126      23.767 -26.607 -12.183  1.00  0.00           H  
ATOM   1802  HB1 GLU   126      25.500 -28.352 -12.515  1.00  0.00           H  
ATOM   1803  HB2 GLU   126      24.226 -29.537 -12.809  1.00  0.00           H  
ATOM   1805  HG1 GLU   126      24.965 -29.681 -10.478  1.00  0.00           H  
ATOM   1806  HG2 GLU   126      23.310 -29.075 -10.540  1.00  0.00           H  
ATOM   1812  N   MET   127      24.700 -26.307 -14.513  1.00  0.00           N  
ATOM   1814  CA  MET   127      25.020 -25.942 -15.892  1.00  0.00           C  
ATOM   1827  C   MET   127      25.735 -27.104 -16.603  1.00  0.00           C  
ATOM   1828  O   MET   127      26.404 -27.900 -15.939  1.00  0.00           O  
ATOM   1816  CB  MET   127      25.913 -24.700 -15.911  1.00  0.00           C  
ATOM   1819  CG  MET   127      25.117 -23.492 -15.414  1.00  0.00           C  
ATOM   1822  SD  MET   127      26.184 -22.029 -15.403  1.00  0.00           S  
ATOM   1823  CE  MET   127      24.951 -20.853 -14.795  1.00  0.00           C  
ATOM   1813  HN  MET   127      25.182 -25.870 -13.780  1.00  0.00           H  
ATOM   1815  HA  MET   127      24.102 -25.721 -16.415  1.00  0.00           H  
ATOM   1817  HB1 MET   127      26.252 -24.515 -16.920  1.00  0.00           H  
ATOM   1818  HB2 MET   127      26.767 -24.860 -15.268  1.00  0.00           H  
ATOM   1820  HG1 MET   127      24.759 -23.684 -14.413  1.00  0.00           H  
ATOM   1821  HG2 MET   127      24.277 -23.319 -16.070  1.00  0.00           H  
ATOM   1824  HE1 MET   127      25.430 -19.906 -14.587  1.00  0.00           H  
ATOM   1825  HE2 MET   127      24.503 -21.233 -13.892  1.00  0.00           H  
ATOM   1826  HE3 MET   127      24.184 -20.717 -15.546  1.00  0.00           H  
ATOM   1829  N   PRO   128      25.615 -27.232 -17.927  1.00  0.00           N  
ATOM   1830  CA  PRO   128      26.282 -28.343 -18.686  1.00  0.00           C  
ATOM   1841  C   PRO   128      27.788 -28.384 -18.443  1.00  0.00           C  
ATOM   1842  O   PRO   128      28.441 -27.341 -18.360  1.00  0.00           O  
ATOM   1832  CB  PRO   128      25.981 -28.019 -20.153  1.00  0.00           C  
ATOM   1835  CG  PRO   128      24.741 -27.198 -20.116  1.00  0.00           C  
ATOM   1838  CD  PRO   128      24.845 -26.359 -18.849  1.00  0.00           C  
ATOM   1831  HA  PRO   128      25.837 -29.291 -18.428  1.00  0.00           H  
ATOM   1833  HB1 PRO   128      25.807 -28.926 -20.711  1.00  0.00           H  
ATOM   1834  HB2 PRO   128      26.797 -27.457 -20.587  1.00  0.00           H  
ATOM   1836  HG1 PRO   128      23.871 -27.833 -20.064  1.00  0.00           H  
ATOM   1837  HG2 PRO   128      24.691 -26.560 -20.989  1.00  0.00           H  
ATOM   1840  HD1 PRO   128      23.865 -26.160 -18.443  1.00  0.00           H  
ATOM   1839  HD2 PRO   128      25.377 -25.438 -19.044  1.00  0.00           H  
ATOM   1843  N   SER   129      28.325 -29.599 -18.330  1.00  0.00           N  
ATOM   1845  CA  SER   129      29.753 -29.794 -18.094  1.00  0.00           C  
ATOM   1852  C   SER   129      30.581 -29.236 -19.249  1.00  0.00           C  
ATOM   1853  O   SER   129      31.640 -28.646 -19.031  1.00  0.00           O  
ATOM   1847  CB  SER   129      30.056 -31.283 -17.923  1.00  0.00           C  
ATOM   1850  OG  SER   129      29.431 -31.755 -16.736  1.00  0.00           O  
ATOM   1844  HN  SER   129      27.743 -30.385 -18.405  1.00  0.00           H  
ATOM   1846  HA  SER   129      30.030 -29.279 -17.186  1.00  0.00           H  
ATOM   1848  HB1 SER   129      31.125 -31.428 -17.862  1.00  0.00           H  
ATOM   1849  HB2 SER   129      29.669 -31.828 -18.767  1.00  0.00           H  
ATOM   1851  HG  SER   129      28.651 -32.254 -16.989  1.00  0.00           H  
ATOM   1854  N   GLU   130      30.090 -29.435 -20.475  1.00  0.00           N  
ATOM   1856  CA  GLU   130      30.792 -28.959 -21.671  1.00  0.00           C  
ATOM   1867  C   GLU   130      31.011 -27.441 -21.636  1.00  0.00           C  
ATOM   1868  O   GLU   130      31.945 -26.934 -22.264  1.00  0.00           O  
ATOM   1858  CB  GLU   130      30.005 -29.354 -22.934  1.00  0.00           C  
ATOM   1861  CG  GLU   130      28.609 -28.712 -22.923  1.00  0.00           C  
ATOM   1864  CD  GLU   130      27.822 -29.143 -24.157  1.00  0.00           C  
ATOM   1865  OE1 GLU   130      28.390 -29.126 -25.237  1.00  0.00           O  
ATOM   1866  OE2 GLU   130      26.660 -29.485 -24.004  1.00  0.00           O1-
ATOM   1855  HN  GLU   130      29.243 -29.919 -20.578  1.00  0.00           H  
ATOM   1857  HA  GLU   130      31.758 -29.441 -21.711  1.00  0.00           H  
ATOM   1859  HB1 GLU   130      29.902 -30.429 -22.968  1.00  0.00           H  
ATOM   1860  HB2 GLU   130      30.544 -29.020 -23.808  1.00  0.00           H  
ATOM   1862  HG1 GLU   130      28.709 -27.637 -22.921  1.00  0.00           H  
ATOM   1863  HG2 GLU   130      28.079 -29.023 -22.034  1.00  0.00           H  
ATOM   1869  N   GLU   131      30.151 -26.727 -20.903  1.00  0.00           N  
ATOM   1871  CA  GLU   131      30.264 -25.274 -20.791  1.00  0.00           C  
ATOM   1882  C   GLU   131      31.246 -24.891 -19.689  1.00  0.00           C  
ATOM   1883  O   GLU   131      31.483 -25.667 -18.760  1.00  0.00           O  
ATOM   1873  CB  GLU   131      28.895 -24.657 -20.497  1.00  0.00           C  
ATOM   1876  CG  GLU   131      27.966 -24.873 -21.703  1.00  0.00           C  
ATOM   1879  CD  GLU   131      26.573 -24.267 -21.462  1.00  0.00           C  
ATOM   1880  OE1 GLU   131      26.310 -23.796 -20.362  1.00  0.00           O  
ATOM   1881  OE2 GLU   131      25.785 -24.283 -22.392  1.00  0.00           O1-
ATOM   1870  HN  GLU   131      29.431 -27.190 -20.426  1.00  0.00           H  
ATOM   1872  HA  GLU   131      30.624 -24.881 -21.730  1.00  0.00           H  
ATOM   1874  HB1 GLU   131      29.006 -23.598 -20.318  1.00  0.00           H  
ATOM   1875  HB2 GLU   131      28.468 -25.128 -19.624  1.00  0.00           H  
ATOM   1877  HG1 GLU   131      27.864 -25.933 -21.882  1.00  0.00           H  
ATOM   1878  HG2 GLU   131      28.407 -24.409 -22.573  1.00  0.00           H  
ATOM   1884  N   GLY   132      31.811 -23.688 -19.805  1.00  0.00           N  
ATOM   1886  CA  GLY   132      32.773 -23.187 -18.821  1.00  0.00           C  
ATOM   1889  C   GLY   132      34.221 -23.312 -19.312  1.00  0.00           C  
ATOM   1890  O   GLY   132      35.108 -22.621 -18.804  1.00  0.00           O  
ATOM   1885  HN  GLY   132      31.575 -23.124 -20.571  1.00  0.00           H  
ATOM   1887  HA1 GLY   132      32.665 -23.750 -17.906  1.00  0.00           H  
ATOM   1888  HA2 GLY   132      32.559 -22.147 -18.621  1.00  0.00           H  
ATOM   1891  N   TYR   133      34.450 -24.180 -20.306  1.00  0.00           N  
ATOM   1893  CA  TYR   133      35.793 -24.365 -20.862  1.00  0.00           C  
ATOM   1910  C   TYR   133      36.251 -23.105 -21.594  1.00  0.00           C  
ATOM   1911  O   TYR   133      37.425 -22.737 -21.532  1.00  0.00           O  
ATOM   1895  CB  TYR   133      35.809 -25.556 -21.828  1.00  0.00           C  
ATOM   1898  CG  TYR   133      35.794 -26.853 -21.051  1.00  0.00           C  
ATOM   1899  CD1 TYR   133      34.578 -27.440 -20.683  1.00  0.00           C  
ATOM   1901  CD2 TYR   133      37.004 -27.469 -20.701  1.00  0.00           C  
ATOM   1903  CE1 TYR   133      34.572 -28.642 -19.964  1.00  0.00           C  
ATOM   1905  CE2 TYR   133      36.995 -28.670 -19.982  1.00  0.00           C  
ATOM   1907  CZ  TYR   133      35.779 -29.257 -19.614  1.00  0.00           C  
ATOM   1908  OH  TYR   133      35.772 -30.441 -18.906  1.00  0.00           O  
ATOM   1892  HN  TYR   133      33.703 -24.693 -20.677  1.00  0.00           H  
ATOM   1894  HA  TYR   133      36.480 -24.561 -20.052  1.00  0.00           H  
ATOM   1896  HB1 TYR   133      36.703 -25.512 -22.434  1.00  0.00           H  
ATOM   1897  HB2 TYR   133      34.941 -25.511 -22.467  1.00  0.00           H  
ATOM   1900  HD1 TYR   133      33.648 -26.966 -20.952  1.00  0.00           H  
ATOM   1902  HD2 TYR   133      37.941 -27.016 -20.985  1.00  0.00           H  
ATOM   1904  HE1 TYR   133      33.635 -29.096 -19.681  1.00  0.00           H  
ATOM   1906  HE2 TYR   133      37.927 -29.144 -19.712  1.00  0.00           H  
ATOM   1909  HH  TYR   133      35.962 -30.239 -17.987  1.00  0.00           H  
ATOM   1912  N   GLN   134      35.311 -22.453 -22.285  1.00  0.00           N  
ATOM   1914  CA  GLN   134      35.614 -21.232 -23.032  1.00  0.00           C  
ATOM   1927  C   GLN   134      36.081 -20.126 -22.089  1.00  0.00           C  
ATOM   1928  O   GLN   134      37.005 -19.375 -22.414  1.00  0.00           O  
ATOM   1916  CB  GLN   134      34.370 -20.763 -23.794  1.00  0.00           C  
ATOM   1919  CG  GLN   134      34.055 -21.734 -24.941  1.00  0.00           C  
ATOM   1922  CD  GLN   134      35.177 -21.725 -25.978  1.00  0.00           C  
ATOM   1924  NE2 GLN   134      35.436 -20.629 -26.637  1.00  0.00           N  
ATOM   1923  OE1 GLN   134      35.832 -22.744 -26.192  1.00  0.00           O  
ATOM   1913  HN  GLN   134      34.395 -22.801 -22.292  1.00  0.00           H  
ATOM   1915  HA  GLN   134      36.400 -21.442 -23.742  1.00  0.00           H  
ATOM   1917  HB1 GLN   134      34.549 -19.778 -24.200  1.00  0.00           H  
ATOM   1918  HB2 GLN   134      33.529 -20.725 -23.115  1.00  0.00           H  
ATOM   1920  HG1 GLN   134      33.130 -21.436 -25.414  1.00  0.00           H  
ATOM   1921  HG2 GLN   134      33.944 -22.732 -24.542  1.00  0.00           H  
ATOM   1925 HE21 GLN   134      34.912 -19.819 -26.465  1.00  0.00           H  
ATOM   1926 HE22 GLN   134      36.154 -20.616 -27.303  1.00  0.00           H  
ATOM   1929  N   ASP   135      35.436 -20.035 -20.924  1.00  0.00           N  
ATOM   1931  CA  ASP   135      35.784 -19.019 -19.932  1.00  0.00           C  
ATOM   1939  C   ASP   135      37.219 -19.194 -19.462  1.00  0.00           C  
ATOM   1940  O   ASP   135      37.939 -18.207 -19.277  1.00  0.00           O  
ATOM   1933  CB  ASP   135      34.832 -19.108 -18.730  1.00  0.00           C  
ATOM   1936  CG  ASP   135      33.422 -18.621 -19.095  1.00  0.00           C  
ATOM   1937  OD1 ASP   135      33.266 -17.961 -20.114  1.00  0.00           O  
ATOM   1938  OD2 ASP   135      32.511 -18.919 -18.340  1.00  0.00           O1-
ATOM   1930  HN  ASP   135      34.710 -20.664 -20.729  1.00  0.00           H  
ATOM   1932  HA  ASP   135      35.691 -18.044 -20.379  1.00  0.00           H  
ATOM   1934  HB1 ASP   135      35.221 -18.497 -17.927  1.00  0.00           H  
ATOM   1935  HB2 ASP   135      34.778 -20.135 -18.399  1.00  0.00           H  
ATOM   1941  N   TYR   136      37.633 -20.449 -19.276  1.00  0.00           N  
ATOM   1943  CA  TYR   136      38.992 -20.732 -18.834  1.00  0.00           C  
ATOM   1960  C   TYR   136      39.972 -20.302 -19.923  1.00  0.00           C  
ATOM   1961  O   TYR   136      39.849 -20.713 -21.080  1.00  0.00           O  
ATOM   1945  CB  TYR   136      39.142 -22.232 -18.538  1.00  0.00           C  
ATOM   1948  CG  TYR   136      40.519 -22.520 -17.971  1.00  0.00           C  
ATOM   1949  CD1 TYR   136      40.778 -22.282 -16.615  1.00  0.00           C  
ATOM   1951  CD2 TYR   136      41.531 -23.020 -18.800  1.00  0.00           C  
ATOM   1953  CE1 TYR   136      42.047 -22.545 -16.089  1.00  0.00           C  
ATOM   1955  CE2 TYR   136      42.800 -23.283 -18.273  1.00  0.00           C  
ATOM   1957  CZ  TYR   136      43.059 -23.046 -16.917  1.00  0.00           C  
ATOM   1958  OH  TYR   136      44.311 -23.304 -16.398  1.00  0.00           O  
ATOM   1942  HN  TYR   136      37.016 -21.191 -19.444  1.00  0.00           H  
ATOM   1944  HA  TYR   136      39.194 -20.171 -17.933  1.00  0.00           H  
ATOM   1946  HB1 TYR   136      39.007 -22.792 -19.451  1.00  0.00           H  
ATOM   1947  HB2 TYR   136      38.392 -22.531 -17.821  1.00  0.00           H  
ATOM   1950  HD1 TYR   136      39.998 -21.896 -15.976  1.00  0.00           H  
ATOM   1952  HD2 TYR   136      41.331 -23.204 -19.845  1.00  0.00           H  
ATOM   1954  HE1 TYR   136      42.248 -22.362 -15.044  1.00  0.00           H  
ATOM   1956  HE2 TYR   136      43.581 -23.670 -18.912  1.00  0.00           H  
ATOM   1959  HH  TYR   136      44.436 -24.256 -16.383  1.00  0.00           H  
ATOM   1962  N   GLU   137      40.939 -19.474 -19.536  1.00  0.00           N  
ATOM   1964  CA  GLU   137      41.947 -18.978 -20.471  1.00  0.00           C  
ATOM   1975  C   GLU   137      42.758 -20.156 -21.053  1.00  0.00           C  
ATOM   1976  O   GLU   137      43.169 -21.035 -20.291  1.00  0.00           O  
ATOM   1966  CB  GLU   137      42.889 -18.008 -19.750  1.00  0.00           C  
ATOM   1969  CG  GLU   137      43.802 -17.315 -20.770  1.00  0.00           C  
ATOM   1972  CD  GLU   137      44.748 -16.346 -20.063  1.00  0.00           C  
ATOM   1973  OE1 GLU   137      44.293 -15.638 -19.179  1.00  0.00           O  
ATOM   1974  OE2 GLU   137      45.915 -16.328 -20.417  1.00  0.00           O1-
ATOM   1963  HN  GLU   137      40.968 -19.184 -18.602  1.00  0.00           H  
ATOM   1965  HA  GLU   137      41.447 -18.452 -21.267  1.00  0.00           H  
ATOM   1967  HB1 GLU   137      43.496 -18.556 -19.043  1.00  0.00           H  
ATOM   1968  HB2 GLU   137      42.306 -17.264 -19.226  1.00  0.00           H  
ATOM   1970  HG1 GLU   137      43.195 -16.770 -21.478  1.00  0.00           H  
ATOM   1971  HG2 GLU   137      44.380 -18.061 -21.296  1.00  0.00           H  
ATOM   1977  N   PRO   138      43.002 -20.213 -22.369  1.00  0.00           N  
ATOM   1978  CA  PRO   138      43.784 -21.338 -22.986  1.00  0.00           C  
ATOM   1989  C   PRO   138      45.145 -21.526 -22.320  1.00  0.00           C  
ATOM   1990  O   PRO   138      45.608 -22.657 -22.151  1.00  0.00           O  
ATOM   1980  CB  PRO   138      43.951 -20.908 -24.447  1.00  0.00           C  
ATOM   1983  CG  PRO   138      42.793 -20.014 -24.709  1.00  0.00           C  
ATOM   1986  CD  PRO   138      42.578 -19.243 -23.414  1.00  0.00           C  
ATOM   1979  HA  PRO   138      43.218 -22.254 -22.943  1.00  0.00           H  
ATOM   1981  HB1 PRO   138      43.913 -21.766 -25.100  1.00  0.00           H  
ATOM   1982  HB2 PRO   138      44.882 -20.372 -24.576  1.00  0.00           H  
ATOM   1984  HG1 PRO   138      41.913 -20.596 -24.938  1.00  0.00           H  
ATOM   1985  HG2 PRO   138      43.020 -19.337 -25.522  1.00  0.00           H  
ATOM   1988  HD1 PRO   138      41.537 -18.990 -23.288  1.00  0.00           H  
ATOM   1987  HD2 PRO   138      43.197 -18.356 -23.392  1.00  0.00           H  
ATOM   1991  N   GLU   139      45.773 -20.409 -21.948  1.00  0.00           N  
ATOM   1993  CA  GLU   139      47.082 -20.446 -21.300  1.00  0.00           C  
ATOM   2004  C   GLU   139      46.992 -21.194 -19.972  1.00  0.00           C  
ATOM   2005  O   GLU   139      46.090 -20.945 -19.170  1.00  0.00           O  
ATOM   1995  CB  GLU   139      47.585 -19.016 -21.063  1.00  0.00           C  
ATOM   1998  CG  GLU   139      49.037 -19.046 -20.570  1.00  0.00           C  
ATOM   2001  CD  GLU   139      49.553 -17.624 -20.382  1.00  0.00           C  
ATOM   2002  OE1 GLU   139      48.980 -16.907 -19.578  1.00  0.00           O  
ATOM   2003  OE2 GLU   139      50.516 -17.272 -21.044  1.00  0.00           O1-
ATOM   1992  HN  GLU   139      45.346 -19.543 -22.114  1.00  0.00           H  
ATOM   1994  HA  GLU   139      47.779 -20.959 -21.946  1.00  0.00           H  
ATOM   1996  HB1 GLU   139      46.966 -18.536 -20.320  1.00  0.00           H  
ATOM   1997  HB2 GLU   139      47.532 -18.460 -21.988  1.00  0.00           H  
ATOM   1999  HG1 GLU   139      49.651 -19.556 -21.296  1.00  0.00           H  
ATOM   2000  HG2 GLU   139      49.084 -19.572 -19.627  1.00  0.00           H  
ATOM   2006  N   ALA   140      47.939 -22.111 -19.753  1.00  0.00           N  
ATOM   2008  CA  ALA   140      47.974 -22.903 -18.522  1.00  0.00           C  
ATOM   2014  C   ALA   140      46.642 -23.614 -18.295  1.00  0.00           C  
ATOM   2010  CB  ALA   140      48.282 -22.000 -17.326  1.00  0.00           C  
ATOM   2015  OT1 ALA   140      45.791 -23.534 -19.167  1.00  0.00           O  
ATOM   2016  OT2 ALA   140      46.492 -24.228 -17.252  1.00  0.00           O  
ATOM   2007  HN  ALA   140      48.627 -22.258 -20.435  1.00  0.00           H  
ATOM   2009  HA  ALA   140      48.755 -23.644 -18.608  1.00  0.00           H  
ATOM   2011  HB1 ALA   140      48.356 -22.600 -16.431  1.00  0.00           H  
ATOM   2012  HB2 ALA   140      47.492 -21.274 -17.209  1.00  0.00           H  
ATOM   2013  HB3 ALA   140      49.218 -21.488 -17.494  1.00  0.00           H  
TER
ENDMDL
MODEL        2
ATOM      1  N   MET     1     -14.290  -5.923  21.620  1.00  0.00           N  
ATOM      5  CA  MET     1     -14.594  -4.700  22.416  1.00  0.00           C  
ATOM     18  C   MET     1     -14.362  -3.468  21.550  1.00  0.00           C  
ATOM     19  O   MET     1     -15.259  -2.639  21.384  1.00  0.00           O  
ATOM      7  CB  MET     1     -13.675  -4.653  23.647  1.00  0.00           C  
ATOM     10  CG  MET     1     -14.237  -5.547  24.757  1.00  0.00           C  
ATOM     13  SD  MET     1     -15.779  -4.837  25.389  1.00  0.00           S  
ATOM     14  CE  MET     1     -16.154  -6.142  26.585  1.00  0.00           C  
ATOM      6  HA  MET     1     -15.626  -4.724  22.733  1.00  0.00           H  
ATOM      8  HB1 MET     1     -13.611  -3.637  24.006  1.00  0.00           H  
ATOM      9  HB2 MET     1     -12.690  -5.001  23.370  1.00  0.00           H  
ATOM     11  HG1 MET     1     -13.516  -5.618  25.561  1.00  0.00           H  
ATOM     12  HG2 MET     1     -14.429  -6.535  24.363  1.00  0.00           H  
ATOM     15  HE1 MET     1     -16.802  -5.746  27.356  1.00  0.00           H  
ATOM     16  HE2 MET     1     -15.241  -6.498  27.032  1.00  0.00           H  
ATOM     17  HE3 MET     1     -16.649  -6.961  26.080  1.00  0.00           H  
ATOM      2  HT1 MET     1     -13.277  -6.140  21.691  1.00  0.00           H  
ATOM      3  HT2 MET     1     -14.544  -5.758  20.624  1.00  0.00           H  
ATOM      4  HT3 MET     1     -14.839  -6.724  21.990  1.00  0.00           H  
ATOM     20  N   ASP     2     -13.149  -3.360  21.001  1.00  0.00           N  
ATOM     22  CA  ASP     2     -12.790  -2.229  20.146  1.00  0.00           C  
ATOM     30  C   ASP     2     -13.684  -2.180  18.908  1.00  0.00           C  
ATOM     31  O   ASP     2     -14.089  -1.100  18.470  1.00  0.00           O  
ATOM     24  CB  ASP     2     -11.322  -2.344  19.714  1.00  0.00           C  
ATOM     27  CG  ASP     2     -10.367  -2.079  20.889  1.00  0.00           C  
ATOM     28  OD1 ASP     2     -10.801  -1.527  21.893  1.00  0.00           O  
ATOM     29  OD2 ASP     2      -9.207  -2.433  20.763  1.00  0.00           O1-
ATOM     21  HN  ASP     2     -12.483  -4.058  21.175  1.00  0.00           H  
ATOM     23  HA  ASP     2     -12.916  -1.315  20.705  1.00  0.00           H  
ATOM     25  HB1 ASP     2     -11.128  -1.626  18.931  1.00  0.00           H  
ATOM     26  HB2 ASP     2     -11.143  -3.339  19.333  1.00  0.00           H  
ATOM     32  N   VAL     3     -13.982  -3.357  18.353  1.00  0.00           N  
ATOM     34  CA  VAL     3     -14.827  -3.453  17.164  1.00  0.00           C  
ATOM     46  C   VAL     3     -16.218  -2.886  17.476  1.00  0.00           C  
ATOM     47  O   VAL     3     -16.783  -2.140  16.674  1.00  0.00           O  
ATOM     36  CB  VAL     3     -14.914  -4.930  16.717  1.00  0.00           C  
ATOM     38  CG1 VAL     3     -15.917  -5.105  15.564  1.00  0.00           C  
ATOM     42  CG2 VAL     3     -13.533  -5.396  16.251  1.00  0.00           C  
ATOM     33  HN  VAL     3     -13.628  -4.177  18.754  1.00  0.00           H  
ATOM     35  HA  VAL     3     -14.382  -2.873  16.370  1.00  0.00           H  
ATOM     37  HB  VAL     3     -15.228  -5.534  17.556  1.00  0.00           H  
ATOM     39 HG11 VAL     3     -16.918  -4.922  15.927  1.00  0.00           H  
ATOM     40 HG12 VAL     3     -15.853  -6.113  15.180  1.00  0.00           H  
ATOM     41 HG13 VAL     3     -15.686  -4.406  14.775  1.00  0.00           H  
ATOM     43 HG21 VAL     3     -13.608  -6.392  15.843  1.00  0.00           H  
ATOM     44 HG22 VAL     3     -12.854  -5.402  17.090  1.00  0.00           H  
ATOM     45 HG23 VAL     3     -13.163  -4.723  15.492  1.00  0.00           H  
ATOM     48  N   PHE     4     -16.753  -3.254  18.643  1.00  0.00           N  
ATOM     50  CA  PHE     4     -18.076  -2.787  19.059  1.00  0.00           C  
ATOM     66  C   PHE     4     -18.088  -1.268  19.210  1.00  0.00           C  
ATOM     67  O   PHE     4     -19.059  -0.611  18.826  1.00  0.00           O  
ATOM     52  CB  PHE     4     -18.462  -3.436  20.390  1.00  0.00           C  
ATOM     55  CG  PHE     4     -18.752  -4.902  20.174  1.00  0.00           C  
ATOM     56  CD1 PHE     4     -17.727  -5.846  20.318  1.00  0.00           C  
ATOM     58  CD2 PHE     4     -20.043  -5.319  19.832  1.00  0.00           C  
ATOM     60  CE1 PHE     4     -17.993  -7.206  20.118  1.00  0.00           C  
ATOM     62  CE2 PHE     4     -20.310  -6.679  19.633  1.00  0.00           C  
ATOM     64  CZ  PHE     4     -19.283  -7.622  19.776  1.00  0.00           C  
ATOM     49  HN  PHE     4     -16.250  -3.852  19.234  1.00  0.00           H  
ATOM     51  HA  PHE     4     -18.799  -3.070  18.309  1.00  0.00           H  
ATOM     53  HB1 PHE     4     -19.343  -2.950  20.783  1.00  0.00           H  
ATOM     54  HB2 PHE     4     -17.650  -3.327  21.093  1.00  0.00           H  
ATOM     57  HD1 PHE     4     -16.729  -5.524  20.581  1.00  0.00           H  
ATOM     59  HD2 PHE     4     -20.833  -4.592  19.723  1.00  0.00           H  
ATOM     61  HE1 PHE     4     -17.202  -7.932  20.227  1.00  0.00           H  
ATOM     63  HE2 PHE     4     -21.306  -7.001  19.369  1.00  0.00           H  
ATOM     65  HZ  PHE     4     -19.491  -8.671  19.621  1.00  0.00           H  
ATOM     68  N   MET     5     -17.004  -0.721  19.765  1.00  0.00           N  
ATOM     70  CA  MET     5     -16.891   0.724  19.960  1.00  0.00           C  
ATOM     83  C   MET     5     -16.905   1.447  18.616  1.00  0.00           C  
ATOM     84  O   MET     5     -17.531   2.502  18.478  1.00  0.00           O  
ATOM     72  CB  MET     5     -15.587   1.055  20.700  1.00  0.00           C  
ATOM     75  CG  MET     5     -15.637   0.535  22.145  1.00  0.00           C  
ATOM     78  SD  MET     5     -16.971   1.356  23.068  1.00  0.00           S  
ATOM     79  CE  MET     5     -18.195   0.022  22.979  1.00  0.00           C  
ATOM     69  HN  MET     5     -16.266  -1.301  20.045  1.00  0.00           H  
ATOM     71  HA  MET     5     -17.727   1.066  20.551  1.00  0.00           H  
ATOM     73  HB1 MET     5     -15.447   2.126  20.712  1.00  0.00           H  
ATOM     74  HB2 MET     5     -14.759   0.593  20.184  1.00  0.00           H  
ATOM     76  HG1 MET     5     -14.692   0.740  22.628  1.00  0.00           H  
ATOM     77  HG2 MET     5     -15.805  -0.531  22.137  1.00  0.00           H  
ATOM     80  HE1 MET     5     -18.207  -0.388  21.977  1.00  0.00           H  
ATOM     81  HE2 MET     5     -19.172   0.411  23.219  1.00  0.00           H  
ATOM     82  HE3 MET     5     -17.934  -0.752  23.687  1.00  0.00           H  
ATOM     85  N   LYS     6     -16.215   0.868  17.632  1.00  0.00           N  
ATOM     87  CA  LYS     6     -16.145   1.449  16.295  1.00  0.00           C  
ATOM    105  C   LYS     6     -17.545   1.518  15.680  1.00  0.00           C  
ATOM    106  O   LYS     6     -17.908   2.522  15.064  1.00  0.00           O  
ATOM     89  CB  LYS     6     -15.215   0.603  15.408  1.00  0.00           C  
ATOM     92  CG  LYS     6     -15.042   1.258  14.029  1.00  0.00           C  
ATOM     95  CD  LYS     6     -14.129   2.485  14.145  1.00  0.00           C  
ATOM     98  CE  LYS     6     -13.897   3.082  12.756  1.00  0.00           C  
ATOM    101  NZ  LYS     6     -15.157   3.710  12.259  1.00  0.00           N1+
ATOM     86  HN  LYS     6     -15.742   0.029  17.810  1.00  0.00           H  
ATOM     88  HA  LYS     6     -15.744   2.450  16.368  1.00  0.00           H  
ATOM     90  HB1 LYS     6     -15.641  -0.381  15.284  1.00  0.00           H  
ATOM     91  HB2 LYS     6     -14.250   0.516  15.886  1.00  0.00           H  
ATOM     93  HG1 LYS     6     -16.007   1.565  13.657  1.00  0.00           H  
ATOM     94  HG2 LYS     6     -14.601   0.547  13.345  1.00  0.00           H  
ATOM     96  HD1 LYS     6     -13.183   2.191  14.572  1.00  0.00           H  
ATOM     97  HD2 LYS     6     -14.598   3.223  14.781  1.00  0.00           H  
ATOM     99  HE1 LYS     6     -13.593   2.301  12.075  1.00  0.00           H  
ATOM    100  HE2 LYS     6     -13.120   3.831  12.812  1.00  0.00           H  
ATOM    102  HZ1 LYS     6     -15.242   3.552  11.235  1.00  0.00           H  
ATOM    103  HZ2 LYS     6     -15.132   4.733  12.450  1.00  0.00           H  
ATOM    104  HZ3 LYS     6     -15.972   3.287  12.742  1.00  0.00           H  
ATOM    107  N   GLY     7     -18.314   0.441  15.855  1.00  0.00           N  
ATOM    109  CA  GLY     7     -19.670   0.377  15.315  1.00  0.00           C  
ATOM    112  C   GLY     7     -20.538   1.481  15.905  1.00  0.00           C  
ATOM    113  O   GLY     7     -21.318   2.117  15.188  1.00  0.00           O  
ATOM    108  HN  GLY     7     -17.959  -0.325  16.353  1.00  0.00           H  
ATOM    110  HA1 GLY     7     -20.106  -0.580  15.558  1.00  0.00           H  
ATOM    111  HA2 GLY     7     -19.631   0.488  14.242  1.00  0.00           H  
ATOM    114  N   LEU     8     -20.387   1.711  17.211  1.00  0.00           N  
ATOM    116  CA  LEU     8     -21.154   2.752  17.896  1.00  0.00           C  
ATOM    131  C   LEU     8     -20.799   4.124  17.339  1.00  0.00           C  
ATOM    132  O   LEU     8     -21.672   4.977  17.166  1.00  0.00           O  
ATOM    118  CB  LEU     8     -20.854   2.727  19.400  1.00  0.00           C  
ATOM    121  CG  LEU     8     -21.446   1.462  20.037  1.00  0.00           C  
ATOM    123  CD1 LEU     8     -20.897   1.311  21.457  1.00  0.00           C  
ATOM    127  CD2 LEU     8     -22.975   1.572  20.100  1.00  0.00           C  
ATOM    115  HN  LEU     8     -19.745   1.175  17.721  1.00  0.00           H  
ATOM    117  HA  LEU     8     -22.208   2.571  17.747  1.00  0.00           H  
ATOM    119  HB1 LEU     8     -21.291   3.602  19.866  1.00  0.00           H  
ATOM    120  HB2 LEU     8     -19.783   2.739  19.551  1.00  0.00           H  
ATOM    122  HG  LEU     8     -21.167   0.601  19.449  1.00  0.00           H  
ATOM    124 HD11 LEU     8     -19.820   1.401  21.440  1.00  0.00           H  
ATOM    125 HD12 LEU     8     -21.170   0.342  21.848  1.00  0.00           H  
ATOM    126 HD13 LEU     8     -21.311   2.084  22.089  1.00  0.00           H  
ATOM    128 HD21 LEU     8     -23.248   2.553  20.454  1.00  0.00           H  
ATOM    129 HD22 LEU     8     -23.366   0.823  20.774  1.00  0.00           H  
ATOM    130 HD23 LEU     8     -23.387   1.418  19.114  1.00  0.00           H  
ATOM    133  N   SER     9     -19.507   4.324  17.065  1.00  0.00           N  
ATOM    135  CA  SER     9     -19.027   5.591  16.531  1.00  0.00           C  
ATOM    142  C   SER     9     -19.640   5.871  15.164  1.00  0.00           C  
ATOM    143  O   SER     9     -20.007   7.009  14.870  1.00  0.00           O  
ATOM    137  CB  SER     9     -17.503   5.560  16.410  1.00  0.00           C  
ATOM    140  OG  SER     9     -16.930   5.478  17.709  1.00  0.00           O  
ATOM    134  HN  SER     9     -18.867   3.601  17.231  1.00  0.00           H  
ATOM    136  HA  SER     9     -19.305   6.384  17.207  1.00  0.00           H  
ATOM    138  HB1 SER     9     -17.164   6.460  15.912  1.00  0.00           H  
ATOM    139  HB2 SER     9     -17.202   4.699  15.836  1.00  0.00           H  
ATOM    141  HG  SER     9     -16.599   6.349  17.942  1.00  0.00           H  
ATOM    144  N   LYS    10     -19.732   4.830  14.326  1.00  0.00           N  
ATOM    146  CA  LYS    10     -20.292   4.987  12.984  1.00  0.00           C  
ATOM    164  C   LYS    10     -21.769   5.384  13.038  1.00  0.00           C  
ATOM    165  O   LYS    10     -22.207   6.253  12.281  1.00  0.00           O  
ATOM    148  CB  LYS    10     -20.155   3.678  12.204  1.00  0.00           C  
ATOM    151  CG  LYS    10     -18.683   3.416  11.882  1.00  0.00           C  
ATOM    154  CD  LYS    10     -18.564   2.115  11.083  1.00  0.00           C  
ATOM    157  CE  LYS    10     -17.098   1.854  10.737  1.00  0.00           C  
ATOM    160  NZ  LYS    10     -16.989   0.583   9.964  1.00  0.00           N1+
ATOM    145  HN  LYS    10     -19.411   3.950  14.615  1.00  0.00           H  
ATOM    147  HA  LYS    10     -19.744   5.758  12.465  1.00  0.00           H  
ATOM    149  HB1 LYS    10     -20.715   3.748  11.284  1.00  0.00           H  
ATOM    150  HB2 LYS    10     -20.543   2.864  12.799  1.00  0.00           H  
ATOM    152  HG1 LYS    10     -18.122   3.322  12.803  1.00  0.00           H  
ATOM    153  HG2 LYS    10     -18.288   4.237  11.296  1.00  0.00           H  
ATOM    155  HD1 LYS    10     -19.138   2.200  10.171  1.00  0.00           H  
ATOM    156  HD2 LYS    10     -18.947   1.296  11.675  1.00  0.00           H  
ATOM    158  HE1 LYS    10     -16.523   1.774  11.646  1.00  0.00           H  
ATOM    159  HE2 LYS    10     -16.718   2.671  10.142  1.00  0.00           H  
ATOM    161  HZ1 LYS    10     -17.289   0.748   8.983  1.00  0.00           H  
ATOM    162  HZ2 LYS    10     -17.600  -0.139  10.398  1.00  0.00           H  
ATOM    163  HZ3 LYS    10     -16.002   0.257   9.974  1.00  0.00           H  
ATOM    166  N   ALA    11     -22.526   4.740  13.934  1.00  0.00           N  
ATOM    168  CA  ALA    11     -23.954   5.035  14.075  1.00  0.00           C  
ATOM    174  C   ALA    11     -24.170   6.410  14.699  1.00  0.00           C  
ATOM    175  O   ALA    11     -25.012   7.190  14.240  1.00  0.00           O  
ATOM    170  CB  ALA    11     -24.622   3.971  14.946  1.00  0.00           C  
ATOM    167  HN  ALA    11     -22.118   4.060  14.507  1.00  0.00           H  
ATOM    169  HA  ALA    11     -24.412   5.020  13.097  1.00  0.00           H  
ATOM    171  HB1 ALA    11     -24.597   3.020  14.434  1.00  0.00           H  
ATOM    172  HB2 ALA    11     -25.648   4.250  15.136  1.00  0.00           H  
ATOM    173  HB3 ALA    11     -24.093   3.888  15.884  1.00  0.00           H  
ATOM    176  N   LYS    12     -23.397   6.691  15.746  1.00  0.00           N  
ATOM    178  CA  LYS    12     -23.487   7.967  16.451  1.00  0.00           C  
ATOM    196  C   LYS    12     -23.080   9.117  15.530  1.00  0.00           C  
ATOM    197  O   LYS    12     -23.706  10.178  15.535  1.00  0.00           O  
ATOM    180  CB  LYS    12     -22.571   7.931  17.679  1.00  0.00           C  
ATOM    183  CG  LYS    12     -23.158   6.982  18.737  1.00  0.00           C  
ATOM    186  CD  LYS    12     -22.119   6.706  19.839  1.00  0.00           C  
ATOM    189  CE  LYS    12     -21.914   7.951  20.706  1.00  0.00           C  
ATOM    192  NZ  LYS    12     -20.953   7.642  21.802  1.00  0.00           N1+
ATOM    177  HN  LYS    12     -22.751   6.024  16.053  1.00  0.00           H  
ATOM    179  HA  LYS    12     -24.503   8.119  16.777  1.00  0.00           H  
ATOM    181  HB1 LYS    12     -22.491   8.923  18.097  1.00  0.00           H  
ATOM    182  HB2 LYS    12     -21.592   7.582  17.386  1.00  0.00           H  
ATOM    184  HG1 LYS    12     -23.445   6.048  18.275  1.00  0.00           H  
ATOM    185  HG2 LYS    12     -24.031   7.441  19.180  1.00  0.00           H  
ATOM    187  HD1 LYS    12     -21.181   6.432  19.382  1.00  0.00           H  
ATOM    188  HD2 LYS    12     -22.464   5.893  20.459  1.00  0.00           H  
ATOM    190  HE1 LYS    12     -22.859   8.252  21.129  1.00  0.00           H  
ATOM    191  HE2 LYS    12     -21.519   8.750  20.097  1.00  0.00           H  
ATOM    193  HZ1 LYS    12     -19.996   7.560  21.411  1.00  0.00           H  
ATOM    194  HZ2 LYS    12     -21.222   6.743  22.253  1.00  0.00           H  
ATOM    195  HZ3 LYS    12     -20.975   8.405  22.507  1.00  0.00           H  
ATOM    198  N   GLU    13     -22.029   8.887  14.741  1.00  0.00           N  
ATOM    200  CA  GLU    13     -21.524   9.886  13.807  1.00  0.00           C  
ATOM    211  C   GLU    13     -22.568  10.201  12.741  1.00  0.00           C  
ATOM    212  O   GLU    13     -22.736  11.360  12.362  1.00  0.00           O  
ATOM    202  CB  GLU    13     -20.236   9.371  13.145  1.00  0.00           C  
ATOM    205  CG  GLU    13     -19.596  10.484  12.304  1.00  0.00           C  
ATOM    208  CD  GLU    13     -18.311   9.984  11.641  1.00  0.00           C  
ATOM    209  OE1 GLU    13     -17.582   9.234  12.277  1.00  0.00           O  
ATOM    210  OE2 GLU    13     -18.073  10.359  10.505  1.00  0.00           O1-
ATOM    199  HN  GLU    13     -21.585   8.023  14.790  1.00  0.00           H  
ATOM    201  HA  GLU    13     -21.297  10.791  14.352  1.00  0.00           H  
ATOM    203  HB1 GLU    13     -20.472   8.534  12.509  1.00  0.00           H  
ATOM    204  HB2 GLU    13     -19.543   9.058  13.911  1.00  0.00           H  
ATOM    206  HG1 GLU    13     -19.363  11.324  12.940  1.00  0.00           H  
ATOM    207  HG2 GLU    13     -20.291  10.798  11.539  1.00  0.00           H  
ATOM    213  N   GLY    14     -23.258   9.164  12.253  1.00  0.00           N  
ATOM    215  CA  GLY    14     -24.277   9.346  11.222  1.00  0.00           C  
ATOM    218  C   GLY    14     -25.399  10.253  11.724  1.00  0.00           C  
ATOM    219  O   GLY    14     -25.854  11.146  11.003  1.00  0.00           O  
ATOM    214  HN  GLY    14     -23.071   8.263  12.592  1.00  0.00           H  
ATOM    216  HA1 GLY    14     -24.694   8.385  10.960  1.00  0.00           H  
ATOM    217  HA2 GLY    14     -23.825   9.790  10.347  1.00  0.00           H  
ATOM    220  N   VAL    15     -25.824  10.019  12.965  1.00  0.00           N  
ATOM    222  CA  VAL    15     -26.884  10.823  13.578  1.00  0.00           C  
ATOM    234  C   VAL    15     -26.396  12.269  13.725  1.00  0.00           C  
ATOM    235  O   VAL    15     -27.119  13.225  13.420  1.00  0.00           O  
ATOM    224  CB  VAL    15     -27.242  10.232  14.959  1.00  0.00           C  
ATOM    226  CG1 VAL    15     -28.278  11.105  15.684  1.00  0.00           C  
ATOM    230  CG2 VAL    15     -27.812   8.819  14.777  1.00  0.00           C  
ATOM    221  HN  VAL    15     -25.412   9.296  13.485  1.00  0.00           H  
ATOM    223  HA  VAL    15     -27.758  10.804  12.944  1.00  0.00           H  
ATOM    225  HB  VAL    15     -26.343  10.180  15.559  1.00  0.00           H  
ATOM    227 HG11 VAL    15     -29.069  11.369  14.996  1.00  0.00           H  
ATOM    228 HG12 VAL    15     -27.801  12.003  16.045  1.00  0.00           H  
ATOM    229 HG13 VAL    15     -28.695  10.558  16.516  1.00  0.00           H  
ATOM    231 HG21 VAL    15     -27.906   8.341  15.741  1.00  0.00           H  
ATOM    232 HG22 VAL    15     -27.149   8.240  14.152  1.00  0.00           H  
ATOM    233 HG23 VAL    15     -28.783   8.880  14.310  1.00  0.00           H  
ATOM    236  N   VAL    16     -25.159  12.401  14.196  1.00  0.00           N  
ATOM    238  CA  VAL    16     -24.536  13.701  14.400  1.00  0.00           C  
ATOM    250  C   VAL    16     -24.437  14.454  13.065  1.00  0.00           C  
ATOM    251  O   VAL    16     -24.688  15.660  13.007  1.00  0.00           O  
ATOM    240  CB  VAL    16     -23.148  13.483  15.046  1.00  0.00           C  
ATOM    242  CG1 VAL    16     -22.345  14.792  15.099  1.00  0.00           C  
ATOM    246  CG2 VAL    16     -23.340  12.966  16.479  1.00  0.00           C  
ATOM    237  HN  VAL    16     -24.649  11.594  14.414  1.00  0.00           H  
ATOM    239  HA  VAL    16     -25.148  14.277  15.077  1.00  0.00           H  
ATOM    241  HB  VAL    16     -22.597  12.745  14.476  1.00  0.00           H  
ATOM    243 HG11 VAL    16     -22.080  15.091  14.097  1.00  0.00           H  
ATOM    244 HG12 VAL    16     -21.447  14.639  15.678  1.00  0.00           H  
ATOM    245 HG13 VAL    16     -22.945  15.561  15.559  1.00  0.00           H  
ATOM    247 HG21 VAL    16     -24.109  12.211  16.493  1.00  0.00           H  
ATOM    248 HG22 VAL    16     -23.631  13.785  17.125  1.00  0.00           H  
ATOM    249 HG23 VAL    16     -22.414  12.541  16.836  1.00  0.00           H  
ATOM    252  N   ALA    17     -24.070  13.732  12.005  1.00  0.00           N  
ATOM    254  CA  ALA    17     -23.937  14.331  10.678  1.00  0.00           C  
ATOM    260  C   ALA    17     -25.269  14.920  10.228  1.00  0.00           C  
ATOM    261  O   ALA    17     -25.309  16.017   9.668  1.00  0.00           O  
ATOM    256  CB  ALA    17     -23.474  13.277   9.670  1.00  0.00           C  
ATOM    253  HN  ALA    17     -23.883  12.780  12.117  1.00  0.00           H  
ATOM    255  HA  ALA    17     -23.200  15.120  10.721  1.00  0.00           H  
ATOM    257  HB1 ALA    17     -24.178  12.457   9.660  1.00  0.00           H  
ATOM    258  HB2 ALA    17     -22.500  12.911   9.954  1.00  0.00           H  
ATOM    259  HB3 ALA    17     -23.422  13.718   8.686  1.00  0.00           H  
ATOM    262  N   ALA    18     -26.357  14.192  10.496  1.00  0.00           N  
ATOM    264  CA  ALA    18     -27.698  14.653  10.132  1.00  0.00           C  
ATOM    270  C   ALA    18     -27.995  15.980  10.818  1.00  0.00           C  
ATOM    271  O   ALA    18     -28.565  16.890  10.207  1.00  0.00           O  
ATOM    266  CB  ALA    18     -28.741  13.612  10.545  1.00  0.00           C  
ATOM    263  HN  ALA    18     -26.255  13.338  10.953  1.00  0.00           H  
ATOM    265  HA  ALA    18     -27.745  14.790   9.060  1.00  0.00           H  
ATOM    267  HB1 ALA    18     -28.942  13.704  11.601  1.00  0.00           H  
ATOM    268  HB2 ALA    18     -28.365  12.622  10.333  1.00  0.00           H  
ATOM    269  HB3 ALA    18     -29.652  13.776   9.989  1.00  0.00           H  
ATOM    272  N   ALA    19     -27.580  16.096  12.085  1.00  0.00           N  
ATOM    274  CA  ALA    19     -27.781  17.335  12.832  1.00  0.00           C  
ATOM    280  C   ALA    19     -27.058  18.474  12.115  1.00  0.00           C  
ATOM    281  O   ALA    19     -27.581  19.584  12.001  1.00  0.00           O  
ATOM    276  CB  ALA    19     -27.237  17.184  14.256  1.00  0.00           C  
ATOM    273  HN  ALA    19     -27.115  15.341  12.511  1.00  0.00           H  
ATOM    275  HA  ALA    19     -28.837  17.557  12.876  1.00  0.00           H  
ATOM    277  HB1 ALA    19     -26.474  16.420  14.270  1.00  0.00           H  
ATOM    278  HB2 ALA    19     -28.040  16.902  14.920  1.00  0.00           H  
ATOM    279  HB3 ALA    19     -26.813  18.122  14.587  1.00  0.00           H  
ATOM    282  N   GLU    20     -25.856  18.169  11.613  1.00  0.00           N  
ATOM    284  CA  GLU    20     -25.052  19.142  10.879  1.00  0.00           C  
ATOM    295  C   GLU    20     -25.758  19.547   9.588  1.00  0.00           C  
ATOM    296  O   GLU    20     -25.683  20.698   9.175  1.00  0.00           O  
ATOM    286  CB  GLU    20     -23.686  18.549  10.530  1.00  0.00           C  
ATOM    289  CG  GLU    20     -22.743  19.656  10.050  1.00  0.00           C  
ATOM    292  CD  GLU    20     -22.390  20.585  11.209  1.00  0.00           C  
ATOM    293  OE1 GLU    20     -21.409  20.309  11.882  1.00  0.00           O  
ATOM    294  OE2 GLU    20     -23.101  21.555  11.404  1.00  0.00           O1-
ATOM    283  HN  GLU    20     -25.510  17.259  11.729  1.00  0.00           H  
ATOM    285  HA  GLU    20     -24.908  20.018  11.494  1.00  0.00           H  
ATOM    287  HB1 GLU    20     -23.808  17.823   9.740  1.00  0.00           H  
ATOM    288  HB2 GLU    20     -23.266  18.068  11.400  1.00  0.00           H  
ATOM    290  HG1 GLU    20     -23.229  20.227   9.271  1.00  0.00           H  
ATOM    291  HG2 GLU    20     -21.838  19.212   9.659  1.00  0.00           H  
ATOM    297  N   LYS    21     -26.419  18.578   8.944  1.00  0.00           N  
ATOM    299  CA  LYS    21     -27.115  18.832   7.683  1.00  0.00           C  
ATOM    317  C   LYS    21     -28.207  19.882   7.865  1.00  0.00           C  
ATOM    318  O   LYS    21     -28.402  20.724   6.993  1.00  0.00           O  
ATOM    301  CB  LYS    21     -27.752  17.539   7.156  1.00  0.00           C  
ATOM    304  CG  LYS    21     -26.661  16.561   6.701  1.00  0.00           C  
ATOM    307  CD  LYS    21     -27.299  15.283   6.141  1.00  0.00           C  
ATOM    310  CE  LYS    21     -27.884  15.550   4.748  1.00  0.00           C  
ATOM    313  NZ  LYS    21     -26.783  15.885   3.803  1.00  0.00           N1+
ATOM    298  HN  LYS    21     -26.425  17.676   9.318  1.00  0.00           H  
ATOM    300  HA  LYS    21     -26.402  19.188   6.955  1.00  0.00           H  
ATOM    302  HB1 LYS    21     -28.392  17.773   6.321  1.00  0.00           H  
ATOM    303  HB2 LYS    21     -28.339  17.082   7.939  1.00  0.00           H  
ATOM    305  HG1 LYS    21     -26.038  16.302   7.545  1.00  0.00           H  
ATOM    306  HG2 LYS    21     -26.057  17.027   5.938  1.00  0.00           H  
ATOM    308  HD1 LYS    21     -28.088  14.957   6.802  1.00  0.00           H  
ATOM    309  HD2 LYS    21     -26.549  14.509   6.069  1.00  0.00           H  
ATOM    311  HE1 LYS    21     -28.580  16.375   4.799  1.00  0.00           H  
ATOM    312  HE2 LYS    21     -28.401  14.668   4.399  1.00  0.00           H  
ATOM    314  HZ1 LYS    21     -27.062  15.620   2.837  1.00  0.00           H  
ATOM    315  HZ2 LYS    21     -25.925  15.360   4.072  1.00  0.00           H  
ATOM    316  HZ3 LYS    21     -26.591  16.906   3.839  1.00  0.00           H  
ATOM    319  N   THR    22     -28.922  19.811   8.990  1.00  0.00           N  
ATOM    321  CA  THR    22     -29.997  20.757   9.270  1.00  0.00           C  
ATOM    331  C   THR    22     -29.434  22.142   9.615  1.00  0.00           C  
ATOM    332  O   THR    22     -29.903  23.149   9.093  1.00  0.00           O  
ATOM    323  CB  THR    22     -30.865  20.231  10.428  1.00  0.00           C  
ATOM    327  CG2 THR    22     -32.046  21.179  10.696  1.00  0.00           C  
ATOM    325  OG1 THR    22     -31.377  18.953  10.076  1.00  0.00           O  
ATOM    320  HN  THR    22     -28.725  19.111   9.637  1.00  0.00           H  
ATOM    322  HA  THR    22     -30.615  20.848   8.389  1.00  0.00           H  
ATOM    324  HB  THR    22     -30.265  20.146  11.320  1.00  0.00           H  
ATOM    326  HG1 THR    22     -30.800  18.288  10.453  1.00  0.00           H  
ATOM    328 HG21 THR    22     -32.832  20.641  11.204  1.00  0.00           H  
ATOM    329 HG22 THR    22     -32.424  21.564   9.760  1.00  0.00           H  
ATOM    330 HG23 THR    22     -31.716  22.001  11.315  1.00  0.00           H  
ATOM    333  N   LYS    23     -28.440  22.181  10.509  1.00  0.00           N  
ATOM    335  CA  LYS    23     -27.840  23.453  10.924  1.00  0.00           C  
ATOM    353  C   LYS    23     -27.149  24.132   9.738  1.00  0.00           C  
ATOM    354  O   LYS    23     -27.388  25.310   9.463  1.00  0.00           O  
ATOM    337  CB  LYS    23     -26.832  23.205  12.057  1.00  0.00           C  
ATOM    340  CG  LYS    23     -26.270  24.542  12.578  1.00  0.00           C  
ATOM    343  CD  LYS    23     -25.418  24.305  13.834  1.00  0.00           C  
ATOM    346  CE  LYS    23     -24.095  23.625  13.460  1.00  0.00           C  
ATOM    349  NZ  LYS    23     -23.253  23.469  14.678  1.00  0.00           N1+
ATOM    334  HN  LYS    23     -28.111  21.346  10.900  1.00  0.00           H  
ATOM    336  HA  LYS    23     -28.621  24.104  11.290  1.00  0.00           H  
ATOM    338  HB1 LYS    23     -26.021  22.598  11.687  1.00  0.00           H  
ATOM    339  HB2 LYS    23     -27.326  22.686  12.867  1.00  0.00           H  
ATOM    341  HG1 LYS    23     -27.089  25.202  12.822  1.00  0.00           H  
ATOM    342  HG2 LYS    23     -25.659  24.994  11.811  1.00  0.00           H  
ATOM    344  HD1 LYS    23     -25.961  23.673  14.521  1.00  0.00           H  
ATOM    345  HD2 LYS    23     -25.210  25.253  14.308  1.00  0.00           H  
ATOM    347  HE1 LYS    23     -23.572  24.230  12.734  1.00  0.00           H  
ATOM    348  HE2 LYS    23     -24.299  22.653  13.036  1.00  0.00           H  
ATOM    350  HZ1 LYS    23     -22.421  22.892  14.453  1.00  0.00           H  
ATOM    351  HZ2 LYS    23     -23.807  23.003  15.426  1.00  0.00           H  
ATOM    352  HZ3 LYS    23     -22.943  24.405  15.008  1.00  0.00           H  
ATOM    355  N   GLN    24     -26.310  23.368   9.046  1.00  0.00           N  
ATOM    357  CA  GLN    24     -25.586  23.872   7.882  1.00  0.00           C  
ATOM    370  C   GLN    24     -26.542  24.113   6.720  1.00  0.00           C  
ATOM    371  O   GLN    24     -26.418  25.107   6.001  1.00  0.00           O  
ATOM    359  CB  GLN    24     -24.498  22.873   7.469  1.00  0.00           C  
ATOM    362  CG  GLN    24     -23.387  22.839   8.525  1.00  0.00           C  
ATOM    365  CD  GLN    24     -22.672  24.188   8.597  1.00  0.00           C  
ATOM    367  NE2 GLN    24     -22.455  24.740   9.759  1.00  0.00           N  
ATOM    366  OE1 GLN    24     -22.302  24.751   7.567  1.00  0.00           O  
ATOM    356  HN  GLN    24     -26.176  22.442   9.321  1.00  0.00           H  
ATOM    358  HA  GLN    24     -25.116  24.810   8.142  1.00  0.00           H  
ATOM    360  HB1 GLN    24     -24.077  23.170   6.520  1.00  0.00           H  
ATOM    361  HB2 GLN    24     -24.929  21.885   7.375  1.00  0.00           H  
ATOM    363  HG1 GLN    24     -22.671  22.070   8.268  1.00  0.00           H  
ATOM    364  HG2 GLN    24     -23.819  22.613   9.488  1.00  0.00           H  
ATOM    368 HE21 GLN    24     -22.749  24.290  10.579  1.00  0.00           H  
ATOM    369 HE22 GLN    24     -21.998  25.604   9.813  1.00  0.00           H  
ATOM    372  N   GLY    25     -27.490  23.192   6.545  1.00  0.00           N  
ATOM    374  CA  GLY    25     -28.472  23.301   5.466  1.00  0.00           C  
ATOM    377  C   GLY    25     -29.319  24.555   5.627  1.00  0.00           C  
ATOM    378  O   GLY    25     -29.537  25.294   4.663  1.00  0.00           O  
ATOM    373  HN  GLY    25     -27.531  22.425   7.155  1.00  0.00           H  
ATOM    375  HA1 GLY    25     -29.116  22.435   5.483  1.00  0.00           H  
ATOM    376  HA2 GLY    25     -27.952  23.340   4.519  1.00  0.00           H  
ATOM    379  N   VAL    26     -29.783  24.791   6.856  1.00  0.00           N  
ATOM    381  CA  VAL    26     -30.603  25.972   7.147  1.00  0.00           C  
ATOM    393  C   VAL    26     -29.791  27.251   6.907  1.00  0.00           C  
ATOM    394  O   VAL    26     -30.291  28.198   6.294  1.00  0.00           O  
ATOM    383  CB  VAL    26     -31.130  25.896   8.602  1.00  0.00           C  
ATOM    385  CG1 VAL    26     -31.799  27.220   9.032  1.00  0.00           C  
ATOM    389  CG2 VAL    26     -32.173  24.772   8.700  1.00  0.00           C  
ATOM    380  HN  VAL    26     -29.564  24.160   7.580  1.00  0.00           H  
ATOM    382  HA  VAL    26     -31.449  25.974   6.475  1.00  0.00           H  
ATOM    384  HB  VAL    26     -30.311  25.681   9.270  1.00  0.00           H  
ATOM    386 HG11 VAL    26     -32.350  27.067   9.948  1.00  0.00           H  
ATOM    387 HG12 VAL    26     -32.473  27.552   8.257  1.00  0.00           H  
ATOM    388 HG13 VAL    26     -31.037  27.972   9.193  1.00  0.00           H  
ATOM    390 HG21 VAL    26     -31.831  23.908   8.148  1.00  0.00           H  
ATOM    391 HG22 VAL    26     -33.113  25.108   8.285  1.00  0.00           H  
ATOM    392 HG23 VAL    26     -32.314  24.502   9.736  1.00  0.00           H  
ATOM    395  N   ALA    27     -28.549  27.271   7.400  1.00  0.00           N  
ATOM    397  CA  ALA    27     -27.688  28.442   7.241  1.00  0.00           C  
ATOM    403  C   ALA    27     -27.424  28.732   5.766  1.00  0.00           C  
ATOM    404  O   ALA    27     -27.513  29.886   5.330  1.00  0.00           O  
ATOM    399  CB  ALA    27     -26.358  28.211   7.961  1.00  0.00           C  
ATOM    396  HN  ALA    27     -28.213  26.487   7.885  1.00  0.00           H  
ATOM    398  HA  ALA    27     -28.178  29.298   7.682  1.00  0.00           H  
ATOM    400  HB1 ALA    27     -25.926  29.164   8.229  1.00  0.00           H  
ATOM    401  HB2 ALA    27     -25.684  27.681   7.308  1.00  0.00           H  
ATOM    402  HB3 ALA    27     -26.528  27.629   8.855  1.00  0.00           H  
ATOM    405  N   GLU    28     -27.112  27.682   5.003  1.00  0.00           N  
ATOM    407  CA  GLU    28     -26.845  27.833   3.574  1.00  0.00           C  
ATOM    418  C   GLU    28     -28.099  28.295   2.840  1.00  0.00           C  
ATOM    419  O   GLU    28     -28.031  29.177   1.986  1.00  0.00           O  
ATOM    409  CB  GLU    28     -26.360  26.499   2.990  1.00  0.00           C  
ATOM    412  CG  GLU    28     -24.942  26.179   3.493  1.00  0.00           C  
ATOM    415  CD  GLU    28     -23.948  27.245   3.028  1.00  0.00           C  
ATOM    416  OE1 GLU    28     -23.957  27.560   1.850  1.00  0.00           O  
ATOM    417  OE2 GLU    28     -23.197  27.728   3.859  1.00  0.00           O1-
ATOM    406  HN  GLU    28     -27.065  26.790   5.410  1.00  0.00           H  
ATOM    408  HA  GLU    28     -26.070  28.571   3.441  1.00  0.00           H  
ATOM    410  HB1 GLU    28     -26.348  26.564   1.912  1.00  0.00           H  
ATOM    411  HB2 GLU    28     -27.031  25.710   3.295  1.00  0.00           H  
ATOM    413  HG1 GLU    28     -24.639  25.217   3.109  1.00  0.00           H  
ATOM    414  HG2 GLU    28     -24.948  26.147   4.572  1.00  0.00           H  
ATOM    420  N   ALA    29     -29.238  27.697   3.198  1.00  0.00           N  
ATOM    422  CA  ALA    29     -30.524  28.046   2.591  1.00  0.00           C  
ATOM    428  C   ALA    29     -30.884  29.499   2.886  1.00  0.00           C  
ATOM    429  O   ALA    29     -31.422  30.201   2.030  1.00  0.00           O  
ATOM    424  CB  ALA    29     -31.620  27.126   3.131  1.00  0.00           C  
ATOM    421  HN  ALA    29     -29.214  27.012   3.892  1.00  0.00           H  
ATOM    423  HA  ALA    29     -30.454  27.912   1.522  1.00  0.00           H  
ATOM    425  HB1 ALA    29     -31.536  27.057   4.205  1.00  0.00           H  
ATOM    426  HB2 ALA    29     -31.510  26.142   2.697  1.00  0.00           H  
ATOM    427  HB3 ALA    29     -32.588  27.530   2.871  1.00  0.00           H  
ATOM    430  N   ALA    30     -30.583  29.934   4.106  1.00  0.00           N  
ATOM    432  CA  ALA    30     -30.868  31.304   4.531  1.00  0.00           C  
ATOM    438  C   ALA    30     -30.110  32.290   3.651  1.00  0.00           C  
ATOM    439  O   ALA    30     -30.647  33.325   3.250  1.00  0.00           O  
ATOM    434  CB  ALA    30     -30.463  31.499   5.990  1.00  0.00           C  
ATOM    431  HN  ALA    30     -30.152  29.320   4.727  1.00  0.00           H  
ATOM    433  HA  ALA    30     -31.930  31.490   4.432  1.00  0.00           H  
ATOM    435  HB1 ALA    30     -31.253  31.140   6.635  1.00  0.00           H  
ATOM    436  HB2 ALA    30     -30.290  32.547   6.181  1.00  0.00           H  
ATOM    437  HB3 ALA    30     -29.558  30.944   6.189  1.00  0.00           H  
ATOM    440  N   GLY    31     -28.861  31.939   3.341  1.00  0.00           N  
ATOM    442  CA  GLY    31     -28.016  32.767   2.489  1.00  0.00           C  
ATOM    445  C   GLY    31     -28.644  32.937   1.105  1.00  0.00           C  
ATOM    446  O   GLY    31     -28.490  33.985   0.472  1.00  0.00           O  
ATOM    441  HN  GLY    31     -28.505  31.091   3.686  1.00  0.00           H  
ATOM    443  HA1 GLY    31     -27.050  32.300   2.384  1.00  0.00           H  
ATOM    444  HA2 GLY    31     -27.894  33.739   2.947  1.00  0.00           H  
ATOM    447  N   LYS    32     -29.327  31.887   0.635  1.00  0.00           N  
ATOM    449  CA  LYS    32     -29.957  31.911  -0.687  1.00  0.00           C  
ATOM    467  C   LYS    32     -30.954  33.067  -0.753  1.00  0.00           C  
ATOM    468  O   LYS    32     -30.971  33.834  -1.718  1.00  0.00           O  
ATOM    451  CB  LYS    32     -30.732  30.604  -0.927  1.00  0.00           C  
ATOM    454  CG  LYS    32     -29.792  29.397  -0.819  1.00  0.00           C  
ATOM    457  CD  LYS    32     -30.573  28.116  -1.128  1.00  0.00           C  
ATOM    460  CE  LYS    32     -29.637  26.911  -1.010  1.00  0.00           C  
ATOM    463  NZ  LYS    32     -30.397  25.664  -1.307  1.00  0.00           N1+
ATOM    448  HN  LYS    32     -29.398  31.079   1.184  1.00  0.00           H  
ATOM    450  HA  LYS    32     -29.204  32.030  -1.450  1.00  0.00           H  
ATOM    452  HB1 LYS    32     -31.164  30.627  -1.918  1.00  0.00           H  
ATOM    453  HB2 LYS    32     -31.521  30.514  -0.200  1.00  0.00           H  
ATOM    455  HG1 LYS    32     -29.409  29.339   0.195  1.00  0.00           H  
ATOM    456  HG2 LYS    32     -28.975  29.505  -1.517  1.00  0.00           H  
ATOM    458  HD1 LYS    32     -30.966  28.166  -2.131  1.00  0.00           H  
ATOM    459  HD2 LYS    32     -31.386  28.013  -0.425  1.00  0.00           H  
ATOM    461  HE1 LYS    32     -29.239  26.860  -0.007  1.00  0.00           H  
ATOM    462  HE2 LYS    32     -28.826  27.014  -1.715  1.00  0.00           H  
ATOM    464  HZ1 LYS    32     -29.740  24.856  -1.331  1.00  0.00           H  
ATOM    465  HZ2 LYS    32     -30.868  25.755  -2.230  1.00  0.00           H  
ATOM    466  HZ3 LYS    32     -31.109  25.505  -0.566  1.00  0.00           H  
ATOM    469  N   THR    33     -31.767  33.176   0.295  1.00  0.00           N  
ATOM    471  CA  THR    33     -32.772  34.232   0.401  1.00  0.00           C  
ATOM    481  C   THR    33     -32.095  35.599   0.574  1.00  0.00           C  
ATOM    482  O   THR    33     -32.567  36.605   0.043  1.00  0.00           O  
ATOM    473  CB  THR    33     -33.701  33.939   1.593  1.00  0.00           C  
ATOM    477  CG2 THR    33     -34.804  35.002   1.688  1.00  0.00           C  
ATOM    475  OG1 THR    33     -34.305  32.667   1.406  1.00  0.00           O  
ATOM    470  HN  THR    33     -31.682  32.530   1.027  1.00  0.00           H  
ATOM    472  HA  THR    33     -33.358  34.247  -0.504  1.00  0.00           H  
ATOM    474  HB  THR    33     -33.127  33.935   2.506  1.00  0.00           H  
ATOM    476  HG1 THR    33     -34.690  32.648   0.526  1.00  0.00           H  
ATOM    478 HG21 THR    33     -35.359  35.027   0.763  1.00  0.00           H  
ATOM    479 HG22 THR    33     -34.359  35.969   1.867  1.00  0.00           H  
ATOM    480 HG23 THR    33     -35.472  34.755   2.500  1.00  0.00           H  
ATOM    483  N   LYS    34     -31.008  35.614   1.349  1.00  0.00           N  
ATOM    485  CA  LYS    34     -30.279  36.848   1.634  1.00  0.00           C  
ATOM    503  C   LYS    34     -29.837  37.535   0.340  1.00  0.00           C  
ATOM    504  O   LYS    34     -29.962  38.757   0.218  1.00  0.00           O  
ATOM    487  CB  LYS    34     -29.055  36.515   2.507  1.00  0.00           C  
ATOM    490  CG  LYS    34     -28.289  37.793   2.876  1.00  0.00           C  
ATOM    493  CD  LYS    34     -27.099  37.435   3.771  1.00  0.00           C  
ATOM    496  CE  LYS    34     -26.331  38.708   4.132  1.00  0.00           C  
ATOM    499  NZ  LYS    34     -25.178  38.360   5.012  1.00  0.00           N1+
ATOM    484  HN  LYS    34     -30.702  34.776   1.757  1.00  0.00           H  
ATOM    486  HA  LYS    34     -30.924  37.515   2.183  1.00  0.00           H  
ATOM    488  HB1 LYS    34     -28.398  35.853   1.961  1.00  0.00           H  
ATOM    489  HB2 LYS    34     -29.383  36.024   3.411  1.00  0.00           H  
ATOM    491  HG1 LYS    34     -28.945  38.466   3.405  1.00  0.00           H  
ATOM    492  HG2 LYS    34     -27.933  38.271   1.977  1.00  0.00           H  
ATOM    494  HD1 LYS    34     -26.443  36.759   3.243  1.00  0.00           H  
ATOM    495  HD2 LYS    34     -27.457  36.962   4.673  1.00  0.00           H  
ATOM    497  HE1 LYS    34     -26.988  39.390   4.652  1.00  0.00           H  
ATOM    498  HE2 LYS    34     -25.966  39.176   3.230  1.00  0.00           H  
ATOM    500  HZ1 LYS    34     -25.432  37.549   5.610  1.00  0.00           H  
ATOM    501  HZ2 LYS    34     -24.943  39.176   5.612  1.00  0.00           H  
ATOM    502  HZ3 LYS    34     -24.357  38.112   4.424  1.00  0.00           H  
ATOM    505  N   GLU    35     -29.325  36.756  -0.615  1.00  0.00           N  
ATOM    507  CA  GLU    35     -28.870  37.322  -1.885  1.00  0.00           C  
ATOM    518  C   GLU    35     -30.023  38.016  -2.603  1.00  0.00           C  
ATOM    519  O   GLU    35     -29.852  39.102  -3.165  1.00  0.00           O  
ATOM    509  CB  GLU    35     -28.300  36.215  -2.777  1.00  0.00           C  
ATOM    512  CG  GLU    35     -26.974  35.724  -2.196  1.00  0.00           C  
ATOM    515  CD  GLU    35     -26.404  34.605  -3.062  1.00  0.00           C  
ATOM    516  OE1 GLU    35     -26.396  34.764  -4.273  1.00  0.00           O  
ATOM    517  OE2 GLU    35     -25.984  33.606  -2.503  1.00  0.00           O1-
ATOM    506  HN  GLU    35     -29.251  35.791  -0.462  1.00  0.00           H  
ATOM    508  HA  GLU    35     -28.094  38.046  -1.688  1.00  0.00           H  
ATOM    510  HB1 GLU    35     -28.136  36.604  -3.769  1.00  0.00           H  
ATOM    511  HB2 GLU    35     -29.002  35.394  -2.822  1.00  0.00           H  
ATOM    513  HG1 GLU    35     -27.135  35.353  -1.196  1.00  0.00           H  
ATOM    514  HG2 GLU    35     -26.271  36.545  -2.162  1.00  0.00           H  
ATOM    520  N   GLY    36     -31.201  37.386  -2.568  1.00  0.00           N  
ATOM    522  CA  GLY    36     -32.393  37.944  -3.201  1.00  0.00           C  
ATOM    525  C   GLY    36     -32.817  39.247  -2.527  1.00  0.00           C  
ATOM    526  O   GLY    36     -33.247  40.191  -3.194  1.00  0.00           O  
ATOM    521  HN  GLY    36     -31.270  36.534  -2.094  1.00  0.00           H  
ATOM    523  HA1 GLY    36     -33.201  37.231  -3.126  1.00  0.00           H  
ATOM    524  HA2 GLY    36     -32.184  38.136  -4.243  1.00  0.00           H  
ATOM    527  N   VAL    37     -32.701  39.276  -1.196  1.00  0.00           N  
ATOM    529  CA  VAL    37     -33.083  40.451  -0.415  1.00  0.00           C  
ATOM    541  C   VAL    37     -32.201  41.633  -0.814  1.00  0.00           C  
ATOM    542  O   VAL    37     -32.704  42.726  -1.089  1.00  0.00           O  
ATOM    531  CB  VAL    37     -32.950  40.134   1.092  1.00  0.00           C  
ATOM    533  CG1 VAL    37     -33.180  41.389   1.951  1.00  0.00           C  
ATOM    537  CG2 VAL    37     -33.987  39.073   1.474  1.00  0.00           C  
ATOM    528  HN  VAL    37     -32.354  38.491  -0.736  1.00  0.00           H  
ATOM    530  HA  VAL    37     -34.111  40.690  -0.633  1.00  0.00           H  
ATOM    532  HB  VAL    37     -31.959  39.748   1.286  1.00  0.00           H  
ATOM    534 HG11 VAL    37     -33.212  41.112   2.993  1.00  0.00           H  
ATOM    535 HG12 VAL    37     -34.115  41.850   1.671  1.00  0.00           H  
ATOM    536 HG13 VAL    37     -32.373  42.089   1.789  1.00  0.00           H  
ATOM    538 HG21 VAL    37     -33.982  38.280   0.741  1.00  0.00           H  
ATOM    539 HG22 VAL    37     -34.968  39.524   1.507  1.00  0.00           H  
ATOM    540 HG23 VAL    37     -33.745  38.669   2.445  1.00  0.00           H  
ATOM    543  N   LEU    38     -30.894  41.388  -0.867  1.00  0.00           N  
ATOM    545  CA  LEU    38     -29.945  42.421  -1.265  1.00  0.00           C  
ATOM    560  C   LEU    38     -30.205  42.829  -2.710  1.00  0.00           C  
ATOM    561  O   LEU    38     -30.076  44.003  -3.060  1.00  0.00           O  
ATOM    547  CB  LEU    38     -28.496  41.927  -1.121  1.00  0.00           C  
ATOM    550  CG  LEU    38     -28.004  42.109   0.329  1.00  0.00           C  
ATOM    552  CD1 LEU    38     -28.566  41.000   1.221  1.00  0.00           C  
ATOM    556  CD2 LEU    38     -26.474  42.050   0.363  1.00  0.00           C  
ATOM    544  HN  LEU    38     -30.564  40.489  -0.655  1.00  0.00           H  
ATOM    546  HA  LEU    38     -30.088  43.287  -0.633  1.00  0.00           H  
ATOM    548  HB1 LEU    38     -27.862  42.495  -1.787  1.00  0.00           H  
ATOM    549  HB2 LEU    38     -28.448  40.881  -1.388  1.00  0.00           H  
ATOM    551  HG  LEU    38     -28.334  43.068   0.701  1.00  0.00           H  
ATOM    553 HD11 LEU    38     -29.643  41.003   1.170  1.00  0.00           H  
ATOM    554 HD12 LEU    38     -28.255  41.170   2.242  1.00  0.00           H  
ATOM    555 HD13 LEU    38     -28.191  40.046   0.888  1.00  0.00           H  
ATOM    557 HD21 LEU    38     -26.147  41.051   0.117  1.00  0.00           H  
ATOM    558 HD22 LEU    38     -26.127  42.310   1.352  1.00  0.00           H  
ATOM    559 HD23 LEU    38     -26.070  42.748  -0.356  1.00  0.00           H  
ATOM    562  N   TYR    39     -30.570  41.846  -3.542  1.00  0.00           N  
ATOM    564  CA  TYR    39     -30.849  42.110  -4.953  1.00  0.00           C  
ATOM    581  C   TYR    39     -32.019  43.094  -5.085  1.00  0.00           C  
ATOM    582  O   TYR    39     -31.932  44.080  -5.820  1.00  0.00           O  
ATOM    566  CB  TYR    39     -31.176  40.784  -5.665  1.00  0.00           C  
ATOM    569  CG  TYR    39     -31.419  41.020  -7.145  1.00  0.00           C  
ATOM    570  CD1 TYR    39     -30.333  41.175  -8.015  1.00  0.00           C  
ATOM    572  CD2 TYR    39     -32.727  41.084  -7.642  1.00  0.00           C  
ATOM    574  CE1 TYR    39     -30.554  41.392  -9.380  1.00  0.00           C  
ATOM    576  CE2 TYR    39     -32.948  41.302  -9.008  1.00  0.00           C  
ATOM    578  CZ  TYR    39     -31.862  41.455  -9.876  1.00  0.00           C  
ATOM    579  OH  TYR    39     -32.079  41.670 -11.221  1.00  0.00           O  
ATOM    563  HN  TYR    39     -30.658  40.929  -3.191  1.00  0.00           H  
ATOM    565  HA  TYR    39     -29.973  42.545  -5.409  1.00  0.00           H  
ATOM    567  HB1 TYR    39     -32.062  40.352  -5.221  1.00  0.00           H  
ATOM    568  HB2 TYR    39     -30.347  40.102  -5.546  1.00  0.00           H  
ATOM    571  HD1 TYR    39     -29.325  41.127  -7.632  1.00  0.00           H  
ATOM    573  HD2 TYR    39     -33.565  40.965  -6.971  1.00  0.00           H  
ATOM    575  HE1 TYR    39     -29.716  41.512 -10.050  1.00  0.00           H  
ATOM    577  HE2 TYR    39     -33.958  41.349  -9.390  1.00  0.00           H  
ATOM    580  HH  TYR    39     -32.512  40.892 -11.580  1.00  0.00           H  
ATOM    583  N   VAL    40     -33.108  42.804  -4.368  1.00  0.00           N  
ATOM    585  CA  VAL    40     -34.305  43.649  -4.401  1.00  0.00           C  
ATOM    597  C   VAL    40     -34.003  45.025  -3.790  1.00  0.00           C  
ATOM    598  O   VAL    40     -34.434  46.053  -4.320  1.00  0.00           O  
ATOM    587  CB  VAL    40     -35.448  42.943  -3.635  1.00  0.00           C  
ATOM    589  CG1 VAL    40     -36.688  43.846  -3.528  1.00  0.00           C  
ATOM    593  CG2 VAL    40     -35.832  41.657  -4.374  1.00  0.00           C  
ATOM    584  HN  VAL    40     -33.107  41.999  -3.808  1.00  0.00           H  
ATOM    586  HA  VAL    40     -34.606  43.781  -5.429  1.00  0.00           H  
ATOM    588  HB  VAL    40     -35.106  42.692  -2.641  1.00  0.00           H  
ATOM    590 HG11 VAL    40     -36.960  44.203  -4.511  1.00  0.00           H  
ATOM    591 HG12 VAL    40     -36.467  44.686  -2.888  1.00  0.00           H  
ATOM    592 HG13 VAL    40     -37.509  43.282  -3.111  1.00  0.00           H  
ATOM    594 HG21 VAL    40     -36.474  41.060  -3.747  1.00  0.00           H  
ATOM    595 HG22 VAL    40     -34.939  41.097  -4.609  1.00  0.00           H  
ATOM    596 HG23 VAL    40     -36.350  41.908  -5.287  1.00  0.00           H  
ATOM    599  N   GLY    41     -33.284  45.022  -2.668  1.00  0.00           N  
ATOM    601  CA  GLY    41     -32.939  46.262  -1.966  1.00  0.00           C  
ATOM    604  C   GLY    41     -31.680  46.936  -2.526  1.00  0.00           C  
ATOM    605  O   GLY    41     -31.232  47.946  -1.986  1.00  0.00           O  
ATOM    600  HN  GLY    41     -32.986  44.167  -2.297  1.00  0.00           H  
ATOM    602  HA1 GLY    41     -32.781  46.039  -0.922  1.00  0.00           H  
ATOM    603  HA2 GLY    41     -33.769  46.952  -2.052  1.00  0.00           H  
ATOM    606  N   SER    42     -31.105  46.366  -3.591  1.00  0.00           N  
ATOM    608  CA  SER    42     -29.892  46.914  -4.197  1.00  0.00           C  
ATOM    615  C   SER    42     -30.109  48.346  -4.678  1.00  0.00           C  
ATOM    616  O   SER    42     -29.233  49.199  -4.510  1.00  0.00           O  
ATOM    610  CB  SER    42     -29.461  46.040  -5.374  1.00  0.00           C  
ATOM    613  OG  SER    42     -28.282  46.582  -5.954  1.00  0.00           O  
ATOM    607  HN  SER    42     -31.503  45.556  -3.972  1.00  0.00           H  
ATOM    609  HA  SER    42     -29.103  46.910  -3.457  1.00  0.00           H  
ATOM    611  HB1 SER    42     -30.256  46.011  -6.108  1.00  0.00           H  
ATOM    612  HB2 SER    42     -29.258  45.039  -5.029  1.00  0.00           H  
ATOM    614  HG  SER    42     -27.864  45.894  -6.476  1.00  0.00           H  
ATOM    617  N   LYS    43     -31.267  48.596  -5.288  1.00  0.00           N  
ATOM    619  CA  LYS    43     -31.588  49.929  -5.808  1.00  0.00           C  
ATOM    637  C   LYS    43     -31.549  50.999  -4.707  1.00  0.00           C  
ATOM    638  O   LYS    43     -31.263  52.167  -4.989  1.00  0.00           O  
ATOM    621  CB  LYS    43     -32.969  49.914  -6.484  1.00  0.00           C  
ATOM    624  CG  LYS    43     -34.061  49.530  -5.470  1.00  0.00           C  
ATOM    627  CD  LYS    43     -35.440  49.580  -6.140  1.00  0.00           C  
ATOM    630  CE  LYS    43     -35.616  48.371  -7.066  1.00  0.00           C  
ATOM    633  NZ  LYS    43     -36.982  48.397  -7.660  1.00  0.00           N1+
ATOM    618  HN  LYS    43     -31.918  47.873  -5.398  1.00  0.00           H  
ATOM    620  HA  LYS    43     -30.850  50.186  -6.555  1.00  0.00           H  
ATOM    622  HB1 LYS    43     -32.965  49.195  -7.289  1.00  0.00           H  
ATOM    623  HB2 LYS    43     -33.182  50.895  -6.882  1.00  0.00           H  
ATOM    625  HG1 LYS    43     -34.041  50.224  -4.643  1.00  0.00           H  
ATOM    626  HG2 LYS    43     -33.876  48.530  -5.105  1.00  0.00           H  
ATOM    628  HD1 LYS    43     -35.524  50.488  -6.719  1.00  0.00           H  
ATOM    629  HD2 LYS    43     -36.208  49.568  -5.382  1.00  0.00           H  
ATOM    631  HE1 LYS    43     -35.490  47.461  -6.496  1.00  0.00           H  
ATOM    632  HE2 LYS    43     -34.878  48.409  -7.853  1.00  0.00           H  
ATOM    634  HZ1 LYS    43     -36.968  48.954  -8.538  1.00  0.00           H  
ATOM    635  HZ2 LYS    43     -37.645  48.831  -6.986  1.00  0.00           H  
ATOM    636  HZ3 LYS    43     -37.288  47.426  -7.874  1.00  0.00           H  
ATOM    639  N   THR    44     -31.843  50.599  -3.466  1.00  0.00           N  
ATOM    641  CA  THR    44     -31.839  51.538  -2.339  1.00  0.00           C  
ATOM    651  C   THR    44     -30.680  51.223  -1.390  1.00  0.00           C  
ATOM    652  O   THR    44     -30.556  50.097  -0.907  1.00  0.00           O  
ATOM    643  CB  THR    44     -33.181  51.445  -1.592  1.00  0.00           C  
ATOM    647  CG2 THR    44     -33.234  52.469  -0.449  1.00  0.00           C  
ATOM    645  OG1 THR    44     -34.238  51.720  -2.501  1.00  0.00           O  
ATOM    640  HN  THR    44     -32.065  49.657  -3.304  1.00  0.00           H  
ATOM    642  HA  THR    44     -31.719  52.541  -2.717  1.00  0.00           H  
ATOM    644  HB  THR    44     -33.303  50.451  -1.187  1.00  0.00           H  
ATOM    646  HG1 THR    44     -35.052  51.796  -1.997  1.00  0.00           H  
ATOM    648 HG21 THR    44     -34.083  52.262   0.181  1.00  0.00           H  
ATOM    649 HG22 THR    44     -33.324  53.463  -0.860  1.00  0.00           H  
ATOM    650 HG23 THR    44     -32.327  52.403   0.134  1.00  0.00           H  
ATOM    653  N   LYS    45     -29.844  52.230  -1.123  1.00  0.00           N  
ATOM    655  CA  LYS    45     -28.700  52.062  -0.227  1.00  0.00           C  
ATOM    673  C   LYS    45     -29.180  51.678   1.175  1.00  0.00           C  
ATOM    674  O   LYS    45     -28.601  50.805   1.822  1.00  0.00           O  
ATOM    657  CB  LYS    45     -27.890  53.366  -0.168  1.00  0.00           C  
ATOM    660  CG  LYS    45     -26.609  53.159   0.658  1.00  0.00           C  
ATOM    663  CD  LYS    45     -25.821  54.473   0.752  1.00  0.00           C  
ATOM    666  CE  LYS    45     -25.164  54.791  -0.598  1.00  0.00           C  
ATOM    669  NZ  LYS    45     -24.336  56.024  -0.466  1.00  0.00           N1+
ATOM    654  HN  LYS    45     -30.004  53.106  -1.535  1.00  0.00           H  
ATOM    656  HA  LYS    45     -28.068  51.275  -0.607  1.00  0.00           H  
ATOM    658  HB1 LYS    45     -28.489  54.139   0.291  1.00  0.00           H  
ATOM    659  HB2 LYS    45     -27.626  53.668  -1.171  1.00  0.00           H  
ATOM    661  HG1 LYS    45     -25.997  52.408   0.184  1.00  0.00           H  
ATOM    662  HG2 LYS    45     -26.874  52.829   1.652  1.00  0.00           H  
ATOM    664  HD1 LYS    45     -25.056  54.378   1.508  1.00  0.00           H  
ATOM    665  HD2 LYS    45     -26.493  55.274   1.020  1.00  0.00           H  
ATOM    667  HE1 LYS    45     -25.929  54.948  -1.342  1.00  0.00           H  
ATOM    668  HE2 LYS    45     -24.537  53.965  -0.895  1.00  0.00           H  
ATOM    670  HZ1 LYS    45     -23.700  56.103  -1.286  1.00  0.00           H  
ATOM    671  HZ2 LYS    45     -23.770  55.971   0.405  1.00  0.00           H  
ATOM    672  HZ3 LYS    45     -24.956  56.858  -0.429  1.00  0.00           H  
ATOM    675  N   GLU    46     -30.245  52.344   1.627  1.00  0.00           N  
ATOM    677  CA  GLU    46     -30.816  52.086   2.942  1.00  0.00           C  
ATOM    688  C   GLU    46     -31.318  50.646   3.021  1.00  0.00           C  
ATOM    689  O   GLU    46     -31.168  49.985   4.046  1.00  0.00           O  
ATOM    679  CB  GLU    46     -31.981  53.051   3.194  1.00  0.00           C  
ATOM    682  CG  GLU    46     -32.255  53.156   4.695  1.00  0.00           C  
ATOM    685  CD  GLU    46     -31.126  53.934   5.363  1.00  0.00           C  
ATOM    686  OE1 GLU    46     -30.147  53.313   5.746  1.00  0.00           O  
ATOM    687  OE2 GLU    46     -31.245  55.143   5.463  1.00  0.00           O1-
ATOM    676  HN  GLU    46     -30.656  53.019   1.062  1.00  0.00           H  
ATOM    678  HA  GLU    46     -30.056  52.240   3.692  1.00  0.00           H  
ATOM    680  HB1 GLU    46     -32.866  52.686   2.695  1.00  0.00           H  
ATOM    681  HB2 GLU    46     -31.728  54.029   2.807  1.00  0.00           H  
ATOM    683  HG1 GLU    46     -32.309  52.166   5.121  1.00  0.00           H  
ATOM    684  HG2 GLU    46     -33.191  53.669   4.856  1.00  0.00           H  
ATOM    690  N   GLY    47     -31.914  50.176   1.924  1.00  0.00           N  
ATOM    692  CA  GLY    47     -32.431  48.815   1.853  1.00  0.00           C  
ATOM    695  C   GLY    47     -31.307  47.798   2.014  1.00  0.00           C  
ATOM    696  O   GLY    47     -31.487  46.769   2.663  1.00  0.00           O  
ATOM    691  HN  GLY    47     -32.000  50.756   1.142  1.00  0.00           H  
ATOM    693  HA1 GLY    47     -32.908  48.667   0.896  1.00  0.00           H  
ATOM    694  HA2 GLY    47     -33.158  48.672   2.639  1.00  0.00           H  
ATOM    697  N   VAL    48     -30.154  48.087   1.402  1.00  0.00           N  
ATOM    699  CA  VAL    48     -29.004  47.182   1.475  1.00  0.00           C  
ATOM    711  C   VAL    48     -28.483  47.075   2.917  1.00  0.00           C  
ATOM    712  O   VAL    48     -28.248  45.971   3.405  1.00  0.00           O  
ATOM    701  CB  VAL    48     -27.892  47.685   0.523  1.00  0.00           C  
ATOM    703  CG1 VAL    48     -26.606  46.853   0.677  1.00  0.00           C  
ATOM    707  CG2 VAL    48     -28.382  47.570  -0.925  1.00  0.00           C  
ATOM    698  HN  VAL    48     -30.079  48.919   0.889  1.00  0.00           H  
ATOM    700  HA  VAL    48     -29.318  46.202   1.148  1.00  0.00           H  
ATOM    702  HB  VAL    48     -27.676  48.719   0.744  1.00  0.00           H  
ATOM    704 HG11 VAL    48     -26.835  45.806   0.541  1.00  0.00           H  
ATOM    705 HG12 VAL    48     -26.196  47.006   1.665  1.00  0.00           H  
ATOM    706 HG13 VAL    48     -25.884  47.165  -0.063  1.00  0.00           H  
ATOM    708 HG21 VAL    48     -29.140  48.316  -1.105  1.00  0.00           H  
ATOM    709 HG22 VAL    48     -28.798  46.588  -1.086  1.00  0.00           H  
ATOM    710 HG23 VAL    48     -27.553  47.727  -1.599  1.00  0.00           H  
ATOM    713  N   VAL    49     -28.285  48.218   3.581  1.00  0.00           N  
ATOM    715  CA  VAL    49     -27.762  48.219   4.951  1.00  0.00           C  
ATOM    727  C   VAL    49     -28.803  47.710   5.958  1.00  0.00           C  
ATOM    728  O   VAL    49     -28.495  46.833   6.772  1.00  0.00           O  
ATOM    717  CB  VAL    49     -27.251  49.631   5.318  1.00  0.00           C  
ATOM    719  CG1 VAL    49     -28.402  50.638   5.315  1.00  0.00           C  
ATOM    723  CG2 VAL    49     -26.595  49.608   6.705  1.00  0.00           C  
ATOM    714  HN  VAL    49     -28.474  49.070   3.138  1.00  0.00           H  
ATOM    716  HA  VAL    49     -26.919  47.543   4.981  1.00  0.00           H  
ATOM    718  HB  VAL    49     -26.519  49.937   4.586  1.00  0.00           H  
ATOM    720 HG11 VAL    49     -28.003  51.639   5.368  1.00  0.00           H  
ATOM    721 HG12 VAL    49     -29.039  50.458   6.168  1.00  0.00           H  
ATOM    722 HG13 VAL    49     -28.973  50.524   4.408  1.00  0.00           H  
ATOM    724 HG21 VAL    49     -26.159  50.575   6.912  1.00  0.00           H  
ATOM    725 HG22 VAL    49     -25.823  48.854   6.727  1.00  0.00           H  
ATOM    726 HG23 VAL    49     -27.342  49.383   7.452  1.00  0.00           H  
ATOM    729  N   HIS    50     -30.025  48.254   5.901  1.00  0.00           N  
ATOM    731  CA  HIS    50     -31.084  47.827   6.821  1.00  0.00           C  
ATOM    744  C   HIS    50     -31.485  46.379   6.561  1.00  0.00           C  
ATOM    745  O   HIS    50     -31.717  45.616   7.504  1.00  0.00           O  
ATOM    733  CB  HIS    50     -32.315  48.737   6.697  1.00  0.00           C  
ATOM    736  CG  HIS    50     -32.098  50.009   7.476  1.00  0.00           C  
ATOM    738  CD2 HIS    50     -32.587  50.430   8.689  1.00  0.00           C  
ATOM    737  ND1 HIS    50     -31.284  51.034   7.020  1.00  0.00           N  
ATOM    740  CE1 HIS    50     -31.303  52.008   7.949  1.00  0.00           C  
ATOM    742  NE2 HIS    50     -32.082  51.691   8.986  1.00  0.00           N  
ATOM    730  HN  HIS    50     -30.213  48.949   5.227  1.00  0.00           H  
ATOM    732  HA  HIS    50     -30.703  47.892   7.832  1.00  0.00           H  
ATOM    734  HB1 HIS    50     -33.181  48.222   7.086  1.00  0.00           H  
ATOM    735  HB2 HIS    50     -32.479  48.976   5.656  1.00  0.00           H  
ATOM    739  HD2 HIS    50     -33.258  49.865   9.319  1.00  0.00           H  
ATOM    741  HE1 HIS    50     -30.755  52.934   7.865  1.00  0.00           H  
ATOM    743  HE2 HIS    50     -32.260  52.231   9.784  1.00  0.00           H  
ATOM    746  N   GLY    51     -31.564  46.011   5.283  1.00  0.00           N  
ATOM    748  CA  GLY    51     -31.937  44.651   4.902  1.00  0.00           C  
ATOM    751  C   GLY    51     -30.932  43.639   5.440  1.00  0.00           C  
ATOM    752  O   GLY    51     -31.316  42.579   5.932  1.00  0.00           O  
ATOM    747  HN  GLY    51     -31.369  46.669   4.584  1.00  0.00           H  
ATOM    749  HA1 GLY    51     -31.969  44.581   3.826  1.00  0.00           H  
ATOM    750  HA2 GLY    51     -32.916  44.427   5.303  1.00  0.00           H  
ATOM    753  N   VAL    52     -29.647  43.978   5.335  1.00  0.00           N  
ATOM    755  CA  VAL    52     -28.576  43.104   5.809  1.00  0.00           C  
ATOM    767  C   VAL    52     -28.633  42.939   7.338  1.00  0.00           C  
ATOM    768  O   VAL    52     -28.418  41.841   7.842  1.00  0.00           O  
ATOM    757  CB  VAL    52     -27.207  43.646   5.330  1.00  0.00           C  
ATOM    759  CG1 VAL    52     -26.045  42.884   6.001  1.00  0.00           C  
ATOM    763  CG2 VAL    52     -27.102  43.449   3.807  1.00  0.00           C  
ATOM    754  HN  VAL    52     -29.413  44.837   4.928  1.00  0.00           H  
ATOM    756  HA  VAL    52     -28.724  42.127   5.368  1.00  0.00           H  
ATOM    758  HB  VAL    52     -27.136  44.702   5.561  1.00  0.00           H  
ATOM    760 HG11 VAL    52     -25.124  43.096   5.480  1.00  0.00           H  
ATOM    761 HG12 VAL    52     -26.246  41.823   5.963  1.00  0.00           H  
ATOM    762 HG13 VAL    52     -25.959  43.197   7.030  1.00  0.00           H  
ATOM    764 HG21 VAL    52     -26.323  44.086   3.416  1.00  0.00           H  
ATOM    765 HG22 VAL    52     -28.041  43.704   3.342  1.00  0.00           H  
ATOM    766 HG23 VAL    52     -26.867  42.417   3.588  1.00  0.00           H  
ATOM    769  N   ALA    53     -28.899  44.020   8.069  1.00  0.00           N  
ATOM    771  CA  ALA    53     -28.965  43.920   9.529  1.00  0.00           C  
ATOM    777  C   ALA    53     -30.093  42.980   9.938  1.00  0.00           C  
ATOM    778  O   ALA    53     -29.930  42.143  10.829  1.00  0.00           O  
ATOM    773  CB  ALA    53     -29.202  45.289  10.153  1.00  0.00           C  
ATOM    770  HN  ALA    53     -29.050  44.884   7.630  1.00  0.00           H  
ATOM    772  HA  ALA    53     -28.027  43.524   9.896  1.00  0.00           H  
ATOM    774  HB1 ALA    53     -28.269  45.826  10.211  1.00  0.00           H  
ATOM    775  HB2 ALA    53     -29.608  45.157  11.146  1.00  0.00           H  
ATOM    776  HB3 ALA    53     -29.905  45.843   9.547  1.00  0.00           H  
ATOM    779  N   THR    54     -31.240  43.136   9.273  1.00  0.00           N  
ATOM    781  CA  THR    54     -32.415  42.315   9.551  1.00  0.00           C  
ATOM    791  C   THR    54     -32.179  40.865   9.124  1.00  0.00           C  
ATOM    792  O   THR    54     -32.563  39.933   9.838  1.00  0.00           O  
ATOM    783  CB  THR    54     -33.633  42.902   8.814  1.00  0.00           C  
ATOM    787  CG2 THR    54     -34.899  42.095   9.132  1.00  0.00           C  
ATOM    785  OG1 THR    54     -33.829  44.243   9.236  1.00  0.00           O  
ATOM    780  HN  THR    54     -31.297  43.825   8.579  1.00  0.00           H  
ATOM    782  HA  THR    54     -32.612  42.338  10.613  1.00  0.00           H  
ATOM    784  HB  THR    54     -33.455  42.881   7.748  1.00  0.00           H  
ATOM    786  HG1 THR    54     -33.529  44.823   8.532  1.00  0.00           H  
ATOM    788 HG21 THR    54     -34.834  41.124   8.662  1.00  0.00           H  
ATOM    789 HG22 THR    54     -35.763  42.619   8.758  1.00  0.00           H  
ATOM    790 HG23 THR    54     -34.988  41.972  10.202  1.00  0.00           H  
ATOM    793  N   VAL    55     -31.571  40.686   7.947  1.00  0.00           N  
ATOM    795  CA  VAL    55     -31.312  39.346   7.419  1.00  0.00           C  
ATOM    807  C   VAL    55     -30.264  38.624   8.276  1.00  0.00           C  
ATOM    808  O   VAL    55     -30.361  37.415   8.500  1.00  0.00           O  
ATOM    797  CB  VAL    55     -30.897  39.446   5.912  1.00  0.00           C  
ATOM    799  CG1 VAL    55     -29.375  39.609   5.718  1.00  0.00           C  
ATOM    803  CG2 VAL    55     -31.365  38.200   5.153  1.00  0.00           C  
ATOM    794  HN  VAL    55     -31.306  41.468   7.422  1.00  0.00           H  
ATOM    796  HA  VAL    55     -32.236  38.787   7.484  1.00  0.00           H  
ATOM    798  HB  VAL    55     -31.377  40.312   5.483  1.00  0.00           H  
ATOM    800 HG11 VAL    55     -28.984  40.246   6.483  1.00  0.00           H  
ATOM    801 HG12 VAL    55     -29.183  40.052   4.753  1.00  0.00           H  
ATOM    802 HG13 VAL    55     -28.893  38.644   5.774  1.00  0.00           H  
ATOM    804 HG21 VAL    55     -31.346  38.400   4.092  1.00  0.00           H  
ATOM    805 HG22 VAL    55     -32.372  37.953   5.456  1.00  0.00           H  
ATOM    806 HG23 VAL    55     -30.708  37.373   5.375  1.00  0.00           H  
ATOM    809  N   ALA    56     -29.263  39.382   8.741  1.00  0.00           N  
ATOM    811  CA  ALA    56     -28.197  38.824   9.565  1.00  0.00           C  
ATOM    817  C   ALA    56     -28.756  38.267  10.867  1.00  0.00           C  
ATOM    818  O   ALA    56     -28.402  37.154  11.267  1.00  0.00           O  
ATOM    813  CB  ALA    56     -27.159  39.902   9.874  1.00  0.00           C  
ATOM    810  HN  ALA    56     -29.249  40.335   8.524  1.00  0.00           H  
ATOM    812  HA  ALA    56     -27.718  38.024   9.021  1.00  0.00           H  
ATOM    814  HB1 ALA    56     -26.492  40.013   9.031  1.00  0.00           H  
ATOM    815  HB2 ALA    56     -26.589  39.616  10.747  1.00  0.00           H  
ATOM    816  HB3 ALA    56     -27.657  40.840  10.064  1.00  0.00           H  
ATOM    819  N   GLU    57     -29.633  39.039  11.520  1.00  0.00           N  
ATOM    821  CA  GLU    57     -30.232  38.589  12.777  1.00  0.00           C  
ATOM    832  C   GLU    57     -31.263  37.489  12.532  1.00  0.00           C  
ATOM    833  O   GLU    57     -31.392  36.567  13.334  1.00  0.00           O  
ATOM    823  CB  GLU    57     -30.877  39.759  13.535  1.00  0.00           C  
ATOM    826  CG  GLU    57     -31.975  40.417  12.688  1.00  0.00           C  
ATOM    829  CD  GLU    57     -32.600  41.575  13.461  1.00  0.00           C  
ATOM    830  OE1 GLU    57     -32.944  41.372  14.612  1.00  0.00           O  
ATOM    831  OE2 GLU    57     -32.720  42.646  12.892  1.00  0.00           O1-
ATOM    820  HN  GLU    57     -29.878  39.922  11.150  1.00  0.00           H  
ATOM    822  HA  GLU    57     -29.446  38.181  13.396  1.00  0.00           H  
ATOM    824  HB1 GLU    57     -30.121  40.492  13.772  1.00  0.00           H  
ATOM    825  HB2 GLU    57     -31.310  39.387  14.453  1.00  0.00           H  
ATOM    827  HG1 GLU    57     -32.736  39.687  12.458  1.00  0.00           H  
ATOM    828  HG2 GLU    57     -31.543  40.789  11.771  1.00  0.00           H  
ATOM    834  N   LYS    58     -32.000  37.598  11.423  1.00  0.00           N  
ATOM    836  CA  LYS    58     -33.020  36.605  11.087  1.00  0.00           C  
ATOM    854  C   LYS    58     -32.369  35.234  10.868  1.00  0.00           C  
ATOM    855  O   LYS    58     -32.859  34.220  11.373  1.00  0.00           O  
ATOM    838  CB  LYS    58     -33.772  37.049   9.820  1.00  0.00           C  
ATOM    841  CG  LYS    58     -34.893  36.056   9.484  1.00  0.00           C  
ATOM    844  CD  LYS    58     -35.648  36.535   8.242  1.00  0.00           C  
ATOM    847  CE  LYS    58     -36.734  35.522   7.873  1.00  0.00           C  
ATOM    850  NZ  LYS    58     -37.739  35.441   8.973  1.00  0.00           N1+
ATOM    835  HN  LYS    58     -31.855  38.359  10.824  1.00  0.00           H  
ATOM    837  HA  LYS    58     -33.722  36.534  11.903  1.00  0.00           H  
ATOM    839  HB1 LYS    58     -33.079  37.097   8.993  1.00  0.00           H  
ATOM    840  HB2 LYS    58     -34.197  38.027   9.983  1.00  0.00           H  
ATOM    842  HG1 LYS    58     -35.579  35.993  10.317  1.00  0.00           H  
ATOM    843  HG2 LYS    58     -34.467  35.082   9.292  1.00  0.00           H  
ATOM    845  HD1 LYS    58     -34.959  36.636   7.419  1.00  0.00           H  
ATOM    846  HD2 LYS    58     -36.104  37.494   8.447  1.00  0.00           H  
ATOM    848  HE1 LYS    58     -36.286  34.553   7.724  1.00  0.00           H  
ATOM    849  HE2 LYS    58     -37.226  35.837   6.963  1.00  0.00           H  
ATOM    851  HZ1 LYS    58     -37.321  34.956   9.792  1.00  0.00           H  
ATOM    852  HZ2 LYS    58     -38.571  34.909   8.642  1.00  0.00           H  
ATOM    853  HZ3 LYS    58     -38.030  36.399   9.251  1.00  0.00           H  
ATOM    856  N   THR    59     -31.279  35.222  10.101  1.00  0.00           N  
ATOM    858  CA  THR    59     -30.563  33.983   9.795  1.00  0.00           C  
ATOM    868  C   THR    59     -29.935  33.378  11.056  1.00  0.00           C  
ATOM    869  O   THR    59     -30.024  32.172  11.272  1.00  0.00           O  
ATOM    860  CB  THR    59     -29.473  34.274   8.743  1.00  0.00           C  
ATOM    864  CG2 THR    59     -28.723  32.987   8.363  1.00  0.00           C  
ATOM    862  OG1 THR    59     -30.089  34.804   7.577  1.00  0.00           O  
ATOM    857  HN  THR    59     -30.952  36.067   9.724  1.00  0.00           H  
ATOM    859  HA  THR    59     -31.261  33.273   9.379  1.00  0.00           H  
ATOM    861  HB  THR    59     -28.773  34.992   9.140  1.00  0.00           H  
ATOM    863  HG1 THR    59     -30.755  34.180   7.282  1.00  0.00           H  
ATOM    865 HG21 THR    59     -29.422  32.164   8.304  1.00  0.00           H  
ATOM    866 HG22 THR    59     -27.976  32.771   9.114  1.00  0.00           H  
ATOM    867 HG23 THR    59     -28.241  33.120   7.406  1.00  0.00           H  
ATOM    870  N   LYS    60     -29.292  34.220  11.862  1.00  0.00           N  
ATOM    872  CA  LYS    60     -28.633  33.765  13.086  1.00  0.00           C  
ATOM    890  C   LYS    60     -29.651  33.290  14.113  1.00  0.00           C  
ATOM    891  O   LYS    60     -29.448  32.266  14.761  1.00  0.00           O  
ATOM    874  CB  LYS    60     -27.797  34.905  13.683  1.00  0.00           C  
ATOM    877  CG  LYS    60     -26.621  35.259  12.754  1.00  0.00           C  
ATOM    880  CD  LYS    60     -25.568  34.141  12.767  1.00  0.00           C  
ATOM    883  CE  LYS    60     -24.369  34.562  11.914  1.00  0.00           C  
ATOM    886  NZ  LYS    60     -23.346  33.480  11.925  1.00  0.00           N1+
ATOM    871  HN  LYS    60     -29.252  35.156  11.626  1.00  0.00           H  
ATOM    873  HA  LYS    60     -27.980  32.944  12.845  1.00  0.00           H  
ATOM    875  HB1 LYS    60     -27.410  34.598  14.643  1.00  0.00           H  
ATOM    876  HB2 LYS    60     -28.424  35.776  13.813  1.00  0.00           H  
ATOM    878  HG1 LYS    60     -26.170  36.180  13.089  1.00  0.00           H  
ATOM    879  HG2 LYS    60     -26.992  35.389  11.748  1.00  0.00           H  
ATOM    881  HD1 LYS    60     -25.993  33.238  12.360  1.00  0.00           H  
ATOM    882  HD2 LYS    60     -25.244  33.963  13.780  1.00  0.00           H  
ATOM    884  HE1 LYS    60     -23.942  35.468  12.317  1.00  0.00           H  
ATOM    885  HE2 LYS    60     -24.695  34.741  10.900  1.00  0.00           H  
ATOM    887  HZ1 LYS    60     -23.623  32.734  11.257  1.00  0.00           H  
ATOM    888  HZ2 LYS    60     -23.277  33.079  12.882  1.00  0.00           H  
ATOM    889  HZ3 LYS    60     -22.425  33.870  11.644  1.00  0.00           H  
ATOM    892  N   GLU    61     -30.745  34.040  14.253  1.00  0.00           N  
ATOM    894  CA  GLU    61     -31.792  33.681  15.205  1.00  0.00           C  
ATOM    905  C   GLU    61     -32.463  32.376  14.788  1.00  0.00           C  
ATOM    906  O   GLU    61     -32.730  31.514  15.629  1.00  0.00           O  
ATOM    896  CB  GLU    61     -32.837  34.798  15.290  1.00  0.00           C  
ATOM    899  CG  GLU    61     -32.254  35.996  16.054  1.00  0.00           C  
ATOM    902  CD  GLU    61     -33.234  37.168  16.041  1.00  0.00           C  
ATOM    903  OE1 GLU    61     -34.426  36.930  16.162  1.00  0.00           O  
ATOM    904  OE2 GLU    61     -32.775  38.290  15.910  1.00  0.00           O1-
ATOM    893  HN  GLU    61     -30.848  34.841  13.705  1.00  0.00           H  
ATOM    895  HA  GLU    61     -31.344  33.550  16.177  1.00  0.00           H  
ATOM    897  HB1 GLU    61     -33.709  34.434  15.810  1.00  0.00           H  
ATOM    898  HB2 GLU    61     -33.116  35.108  14.292  1.00  0.00           H  
ATOM    900  HG1 GLU    61     -31.327  36.298  15.594  1.00  0.00           H  
ATOM    901  HG2 GLU    61     -32.065  35.702  17.077  1.00  0.00           H  
ATOM    907  N   GLN    62     -32.729  32.246  13.486  1.00  0.00           N  
ATOM    909  CA  GLN    62     -33.368  31.047  12.953  1.00  0.00           C  
ATOM    922  C   GLN    62     -32.420  29.848  13.027  1.00  0.00           C  
ATOM    923  O   GLN    62     -32.829  28.755  13.415  1.00  0.00           O  
ATOM    911  CB  GLN    62     -33.791  31.294  11.495  1.00  0.00           C  
ATOM    914  CG  GLN    62     -34.593  30.097  10.964  1.00  0.00           C  
ATOM    917  CD  GLN    62     -35.089  30.376   9.546  1.00  0.00           C  
ATOM    919  NE2 GLN    62     -36.235  29.888   9.161  1.00  0.00           N  
ATOM    918  OE1 GLN    62     -34.413  31.052   8.767  1.00  0.00           O  
ATOM    908  HN  GLN    62     -32.489  32.974  12.874  1.00  0.00           H  
ATOM    910  HA  GLN    62     -34.250  30.832  13.536  1.00  0.00           H  
ATOM    912  HB1 GLN    62     -32.906  31.428  10.888  1.00  0.00           H  
ATOM    913  HB2 GLN    62     -34.399  32.184  11.446  1.00  0.00           H  
ATOM    915  HG1 GLN    62     -35.441  29.922  11.610  1.00  0.00           H  
ATOM    916  HG2 GLN    62     -33.962  29.218  10.956  1.00  0.00           H  
ATOM    920 HE21 GLN    62     -36.772  29.350   9.780  1.00  0.00           H  
ATOM    921 HE22 GLN    62     -36.562  30.062   8.253  1.00  0.00           H  
ATOM    924  N   VAL    63     -31.158  30.065  12.649  1.00  0.00           N  
ATOM    926  CA  VAL    63     -30.163  28.992  12.669  1.00  0.00           C  
ATOM    938  C   VAL    63     -29.876  28.551  14.106  1.00  0.00           C  
ATOM    939  O   VAL    63     -29.747  27.357  14.367  1.00  0.00           O  
ATOM    928  CB  VAL    63     -28.875  29.447  11.949  1.00  0.00           C  
ATOM    930  CG1 VAL    63     -27.747  28.410  12.127  1.00  0.00           C  
ATOM    934  CG2 VAL    63     -29.170  29.603  10.451  1.00  0.00           C  
ATOM    925  HN  VAL    63     -30.895  30.961  12.347  1.00  0.00           H  
ATOM    927  HA  VAL    63     -30.570  28.146  12.133  1.00  0.00           H  
ATOM    929  HB  VAL    63     -28.558  30.395  12.351  1.00  0.00           H  
ATOM    931 HG11 VAL    63     -27.544  28.282  13.181  1.00  0.00           H  
ATOM    932 HG12 VAL    63     -26.858  28.757  11.625  1.00  0.00           H  
ATOM    933 HG13 VAL    63     -28.058  27.467  11.704  1.00  0.00           H  
ATOM    935 HG21 VAL    63     -28.390  30.190   9.991  1.00  0.00           H  
ATOM    936 HG22 VAL    63     -30.120  30.099  10.316  1.00  0.00           H  
ATOM    937 HG23 VAL    63     -29.207  28.630   9.984  1.00  0.00           H  
ATOM    940  N   THR    64     -29.755  29.514  15.017  1.00  0.00           N  
ATOM    942  CA  THR    64     -29.464  29.193  16.415  1.00  0.00           C  
ATOM    952  C   THR    64     -30.664  28.540  17.098  1.00  0.00           C  
ATOM    953  O   THR    64     -30.494  27.646  17.931  1.00  0.00           O  
ATOM    944  CB  THR    64     -29.058  30.459  17.178  1.00  0.00           C  
ATOM    948  CG2 THR    64     -27.740  31.006  16.621  1.00  0.00           C  
ATOM    946  OG1 THR    64     -30.081  31.436  17.051  1.00  0.00           O  
ATOM    941  HN  THR    64     -29.848  30.451  14.744  1.00  0.00           H  
ATOM    943  HA  THR    64     -28.637  28.500  16.444  1.00  0.00           H  
ATOM    945  HB  THR    64     -28.927  30.217  18.223  1.00  0.00           H  
ATOM    947  HG1 THR    64     -29.917  32.125  17.698  1.00  0.00           H  
ATOM    949 HG21 THR    64     -27.627  32.038  16.920  1.00  0.00           H  
ATOM    950 HG22 THR    64     -27.742  30.940  15.544  1.00  0.00           H  
ATOM    951 HG23 THR    64     -26.918  30.427  17.017  1.00  0.00           H  
ATOM    954  N   ASN    65     -31.873  28.993  16.746  1.00  0.00           N  
ATOM    956  CA  ASN    65     -33.092  28.443  17.340  1.00  0.00           C  
ATOM    966  C   ASN    65     -33.380  27.048  16.798  1.00  0.00           C  
ATOM    967  O   ASN    65     -33.746  26.141  17.550  1.00  0.00           O  
ATOM    958  CB  ASN    65     -34.281  29.363  17.037  1.00  0.00           C  
ATOM    961  CG  ASN    65     -34.175  30.668  17.832  1.00  0.00           C  
ATOM    963  ND2 ASN    65     -34.810  31.727  17.406  1.00  0.00           N  
ATOM    962  OD1 ASN    65     -33.500  30.731  18.864  1.00  0.00           O  
ATOM    955  HN  ASN    65     -31.945  29.700  16.073  1.00  0.00           H  
ATOM    957  HA  ASN    65     -32.965  28.383  18.410  1.00  0.00           H  
ATOM    959  HB1 ASN    65     -35.198  28.859  17.305  1.00  0.00           H  
ATOM    960  HB2 ASN    65     -34.295  29.590  15.983  1.00  0.00           H  
ATOM    964 HD21 ASN    65     -35.347  31.680  16.587  1.00  0.00           H  
ATOM    965 HD22 ASN    65     -34.750  32.569  17.906  1.00  0.00           H  
ATOM    968  N   VAL    66     -33.215  26.898  15.488  1.00  0.00           N  
ATOM    970  CA  VAL    66     -33.453  25.620  14.818  1.00  0.00           C  
ATOM    982  C   VAL    66     -32.327  24.643  15.126  1.00  0.00           C  
ATOM    983  O   VAL    66     -32.571  23.494  15.484  1.00  0.00           O  
ATOM    972  CB  VAL    66     -33.543  25.853  13.299  1.00  0.00           C  
ATOM    974  CG1 VAL    66     -33.703  24.526  12.549  1.00  0.00           C  
ATOM    978  CG2 VAL    66     -34.746  26.750  12.977  1.00  0.00           C  
ATOM    969  HN  VAL    66     -32.925  27.666  14.953  1.00  0.00           H  
ATOM    971  HA  VAL    66     -34.387  25.209  15.164  1.00  0.00           H  
ATOM    973  HB  VAL    66     -32.633  26.334  12.972  1.00  0.00           H  
ATOM    975 HG11 VAL    66     -34.610  24.038  12.871  1.00  0.00           H  
ATOM    976 HG12 VAL    66     -32.856  23.890  12.762  1.00  0.00           H  
ATOM    977 HG13 VAL    66     -33.751  24.716  11.488  1.00  0.00           H  
ATOM    979 HG21 VAL    66     -35.657  26.176  13.054  1.00  0.00           H  
ATOM    980 HG22 VAL    66     -34.649  27.137  11.974  1.00  0.00           H  
ATOM    981 HG23 VAL    66     -34.780  27.573  13.678  1.00  0.00           H  
ATOM    984  N   GLY    67     -31.100  25.112  14.945  1.00  0.00           N  
ATOM    986  CA  GLY    67     -29.925  24.287  15.165  1.00  0.00           C  
ATOM    989  C   GLY    67     -29.851  23.796  16.596  1.00  0.00           C  
ATOM    990  O   GLY    67     -29.585  22.624  16.824  1.00  0.00           O  
ATOM    985  HN  GLY    67     -30.984  26.027  14.636  1.00  0.00           H  
ATOM    987  HA1 GLY    67     -29.041  24.866  14.945  1.00  0.00           H  
ATOM    988  HA2 GLY    67     -29.963  23.435  14.500  1.00  0.00           H  
ATOM    991  N   GLY    68     -30.085  24.695  17.552  1.00  0.00           N  
ATOM    993  CA  GLY    68     -30.026  24.325  18.968  1.00  0.00           C  
ATOM    996  C   GLY    68     -31.060  23.255  19.325  1.00  0.00           C  
ATOM    997  O   GLY    68     -30.728  22.251  19.963  1.00  0.00           O  
ATOM    992  HN  GLY    68     -30.287  25.621  17.300  1.00  0.00           H  
ATOM    994  HA1 GLY    68     -30.214  25.205  19.568  1.00  0.00           H  
ATOM    995  HA2 GLY    68     -29.038  23.949  19.195  1.00  0.00           H  
ATOM    998  N   ALA    69     -32.312  23.481  18.921  1.00  0.00           N  
ATOM   1000  CA  ALA    69     -33.390  22.533  19.210  1.00  0.00           C  
ATOM   1006  C   ALA    69     -33.216  21.221  18.448  1.00  0.00           C  
ATOM   1007  O   ALA    69     -33.417  20.139  19.006  1.00  0.00           O  
ATOM   1002  CB  ALA    69     -34.737  23.157  18.844  1.00  0.00           C  
ATOM    999  HN  ALA    69     -32.513  24.301  18.424  1.00  0.00           H  
ATOM   1001  HA  ALA    69     -33.387  22.322  20.269  1.00  0.00           H  
ATOM   1003  HB1 ALA    69     -34.799  23.276  17.772  1.00  0.00           H  
ATOM   1004  HB2 ALA    69     -34.828  24.123  19.317  1.00  0.00           H  
ATOM   1005  HB3 ALA    69     -35.536  22.513  19.180  1.00  0.00           H  
ATOM   1008  N   VAL    70     -32.864  21.330  17.165  1.00  0.00           N  
ATOM   1010  CA  VAL    70     -32.691  20.155  16.311  1.00  0.00           C  
ATOM   1022  C   VAL    70     -31.504  19.299  16.771  1.00  0.00           C  
ATOM   1023  O   VAL    70     -31.642  18.081  16.890  1.00  0.00           O  
ATOM   1012  CB  VAL    70     -32.518  20.609  14.842  1.00  0.00           C  
ATOM   1014  CG1 VAL    70     -32.170  19.423  13.922  1.00  0.00           C  
ATOM   1018  CG2 VAL    70     -33.830  21.237  14.356  1.00  0.00           C  
ATOM   1009  HN  VAL    70     -32.737  22.219  16.782  1.00  0.00           H  
ATOM   1011  HA  VAL    70     -33.587  19.555  16.375  1.00  0.00           H  
ATOM   1013  HB  VAL    70     -31.729  21.345  14.788  1.00  0.00           H  
ATOM   1015 HG11 VAL    70     -31.274  18.937  14.283  1.00  0.00           H  
ATOM   1016 HG12 VAL    70     -32.002  19.783  12.919  1.00  0.00           H  
ATOM   1017 HG13 VAL    70     -32.986  18.718  13.919  1.00  0.00           H  
ATOM   1019 HG21 VAL    70     -33.650  21.776  13.436  1.00  0.00           H  
ATOM   1020 HG22 VAL    70     -34.203  21.919  15.105  1.00  0.00           H  
ATOM   1021 HG23 VAL    70     -34.556  20.459  14.181  1.00  0.00           H  
ATOM   1024  N   VAL    71     -30.344  19.929  17.001  1.00  0.00           N  
ATOM   1026  CA  VAL    71     -29.155  19.161  17.415  1.00  0.00           C  
ATOM   1038  C   VAL    71     -29.388  18.468  18.754  1.00  0.00           C  
ATOM   1039  O   VAL    71     -28.923  17.344  18.960  1.00  0.00           O  
ATOM   1028  CB  VAL    71     -27.889  20.044  17.485  1.00  0.00           C  
ATOM   1030  CG1 VAL    71     -27.639  20.691  16.111  1.00  0.00           C  
ATOM   1034  CG2 VAL    71     -28.030  21.124  18.582  1.00  0.00           C  
ATOM   1025  HN  VAL    71     -30.287  20.906  16.865  1.00  0.00           H  
ATOM   1027  HA  VAL    71     -28.984  18.393  16.673  1.00  0.00           H  
ATOM   1029  HB  VAL    71     -27.045  19.410  17.721  1.00  0.00           H  
ATOM   1031 HG11 VAL    71     -27.115  19.991  15.480  1.00  0.00           H  
ATOM   1032 HG12 VAL    71     -27.041  21.582  16.229  1.00  0.00           H  
ATOM   1033 HG13 VAL    71     -28.582  20.949  15.650  1.00  0.00           H  
ATOM   1035 HG21 VAL    71     -27.423  21.985  18.330  1.00  0.00           H  
ATOM   1036 HG22 VAL    71     -27.695  20.719  19.526  1.00  0.00           H  
ATOM   1037 HG23 VAL    71     -29.059  21.424  18.670  1.00  0.00           H  
ATOM   1040  N   THR    72     -30.116  19.136  19.652  1.00  0.00           N  
ATOM   1042  CA  THR    72     -30.411  18.556  20.959  1.00  0.00           C  
ATOM   1052  C   THR    72     -31.213  17.270  20.759  1.00  0.00           C  
ATOM   1053  O   THR    72     -30.901  16.232  21.348  1.00  0.00           O  
ATOM   1044  CB  THR    72     -31.209  19.562  21.808  1.00  0.00           C  
ATOM   1048  CG2 THR    72     -31.506  18.978  23.194  1.00  0.00           C  
ATOM   1046  OG1 THR    72     -30.444  20.748  21.962  1.00  0.00           O  
ATOM   1041  HN  THR    72     -30.466  20.027  19.429  1.00  0.00           H  
ATOM   1043  HA  THR    72     -29.485  18.322  21.462  1.00  0.00           H  
ATOM   1045  HB  THR    72     -32.138  19.792  21.310  1.00  0.00           H  
ATOM   1047  HG1 THR    72     -29.692  20.544  22.522  1.00  0.00           H  
ATOM   1049 HG21 THR    72     -32.213  18.166  23.101  1.00  0.00           H  
ATOM   1050 HG22 THR    72     -31.923  19.748  23.827  1.00  0.00           H  
ATOM   1051 HG23 THR    72     -30.590  18.609  23.633  1.00  0.00           H  
ATOM   1054  N   GLY    73     -32.237  17.354  19.907  1.00  0.00           N  
ATOM   1056  CA  GLY    73     -33.084  16.203  19.605  1.00  0.00           C  
ATOM   1059  C   GLY    73     -32.285  15.100  18.913  1.00  0.00           C  
ATOM   1060  O   GLY    73     -32.460  13.921  19.220  1.00  0.00           O  
ATOM   1055  HN  GLY    73     -32.422  18.211  19.465  1.00  0.00           H  
ATOM   1057  HA1 GLY    73     -33.888  16.516  18.954  1.00  0.00           H  
ATOM   1058  HA2 GLY    73     -33.498  15.818  20.524  1.00  0.00           H  
ATOM   1061  N   VAL    74     -31.417  15.499  17.979  1.00  0.00           N  
ATOM   1063  CA  VAL    74     -30.594  14.541  17.239  1.00  0.00           C  
ATOM   1075  C   VAL    74     -29.653  13.803  18.200  1.00  0.00           C  
ATOM   1076  O   VAL    74     -29.465  12.589  18.079  1.00  0.00           O  
ATOM   1065  CB  VAL    74     -29.807  15.284  16.133  1.00  0.00           C  
ATOM   1067  CG1 VAL    74     -28.797  14.351  15.444  1.00  0.00           C  
ATOM   1071  CG2 VAL    74     -30.795  15.808  15.079  1.00  0.00           C  
ATOM   1062  HN  VAL    74     -31.326  16.457  17.782  1.00  0.00           H  
ATOM   1064  HA  VAL    74     -31.247  13.817  16.772  1.00  0.00           H  
ATOM   1066  HB  VAL    74     -29.281  16.118  16.570  1.00  0.00           H  
ATOM   1068 HG11 VAL    74     -29.298  13.451  15.125  1.00  0.00           H  
ATOM   1069 HG12 VAL    74     -28.010  14.097  16.140  1.00  0.00           H  
ATOM   1070 HG13 VAL    74     -28.372  14.850  14.587  1.00  0.00           H  
ATOM   1072 HG21 VAL    74     -31.661  16.228  15.566  1.00  0.00           H  
ATOM   1073 HG22 VAL    74     -31.106  14.993  14.439  1.00  0.00           H  
ATOM   1074 HG23 VAL    74     -30.313  16.567  14.481  1.00  0.00           H  
ATOM   1077  N   THR    75     -29.065  14.546  19.139  1.00  0.00           N  
ATOM   1079  CA  THR    75     -28.142  13.961  20.108  1.00  0.00           C  
ATOM   1089  C   THR    75     -28.861  12.889  20.930  1.00  0.00           C  
ATOM   1090  O   THR    75     -28.329  11.791  21.129  1.00  0.00           O  
ATOM   1081  CB  THR    75     -27.589  15.066  21.026  1.00  0.00           C  
ATOM   1085  CG2 THR    75     -26.586  14.481  22.030  1.00  0.00           C  
ATOM   1083  OG1 THR    75     -26.926  16.039  20.233  1.00  0.00           O  
ATOM   1078  HN  THR    75     -29.255  15.506  19.178  1.00  0.00           H  
ATOM   1080  HA  THR    75     -27.320  13.504  19.577  1.00  0.00           H  
ATOM   1082  HB  THR    75     -28.402  15.529  21.563  1.00  0.00           H  
ATOM   1084  HG1 THR    75     -27.290  16.900  20.452  1.00  0.00           H  
ATOM   1086 HG21 THR    75     -25.850  13.893  21.503  1.00  0.00           H  
ATOM   1087 HG22 THR    75     -27.108  13.854  22.738  1.00  0.00           H  
ATOM   1088 HG23 THR    75     -26.093  15.285  22.558  1.00  0.00           H  
ATOM   1091  N   ALA    76     -30.065  13.217  21.399  1.00  0.00           N  
ATOM   1093  CA  ALA    76     -30.856  12.282  22.196  1.00  0.00           C  
ATOM   1099  C   ALA    76     -31.188  11.029  21.386  1.00  0.00           C  
ATOM   1100  O   ALA    76     -31.126   9.914  21.904  1.00  0.00           O  
ATOM   1095  CB  ALA    76     -32.154  12.953  22.653  1.00  0.00           C  
ATOM   1092  HN  ALA    76     -30.430  14.106  21.202  1.00  0.00           H  
ATOM   1094  HA  ALA    76     -30.288  11.993  23.066  1.00  0.00           H  
ATOM   1096  HB1 ALA    76     -31.923  13.893  23.131  1.00  0.00           H  
ATOM   1097  HB2 ALA    76     -32.665  12.308  23.355  1.00  0.00           H  
ATOM   1098  HB3 ALA    76     -32.789  13.129  21.798  1.00  0.00           H  
ATOM   1101  N   VAL    77     -31.535  11.230  20.112  1.00  0.00           N  
ATOM   1103  CA  VAL    77     -31.880  10.121  19.222  1.00  0.00           C  
ATOM   1115  C   VAL    77     -30.672   9.192  19.050  1.00  0.00           C  
ATOM   1116  O   VAL    77     -30.822   7.966  19.064  1.00  0.00           O  
ATOM   1105  CB  VAL    77     -32.359  10.685  17.862  1.00  0.00           C  
ATOM   1107  CG1 VAL    77     -32.546   9.563  16.824  1.00  0.00           C  
ATOM   1111  CG2 VAL    77     -33.701  11.400  18.062  1.00  0.00           C  
ATOM   1102  HN  VAL    77     -31.562  12.146  19.764  1.00  0.00           H  
ATOM   1104  HA  VAL    77     -32.686   9.559  19.667  1.00  0.00           H  
ATOM   1106  HB  VAL    77     -31.631  11.394  17.495  1.00  0.00           H  
ATOM   1108 HG11 VAL    77     -31.578   9.184  16.528  1.00  0.00           H  
ATOM   1109 HG12 VAL    77     -33.058   9.955  15.959  1.00  0.00           H  
ATOM   1110 HG13 VAL    77     -33.129   8.764  17.257  1.00  0.00           H  
ATOM   1112 HG21 VAL    77     -34.494  10.670  18.153  1.00  0.00           H  
ATOM   1113 HG22 VAL    77     -33.900  12.038  17.212  1.00  0.00           H  
ATOM   1114 HG23 VAL    77     -33.666  12.001  18.959  1.00  0.00           H  
ATOM   1117  N   ALA    78     -29.486   9.781  18.878  1.00  0.00           N  
ATOM   1119  CA  ALA    78     -28.267   8.997  18.692  1.00  0.00           C  
ATOM   1125  C   ALA    78     -28.017   8.100  19.901  1.00  0.00           C  
ATOM   1126  O   ALA    78     -27.647   6.930  19.748  1.00  0.00           O  
ATOM   1121  CB  ALA    78     -27.072   9.936  18.484  1.00  0.00           C  
ATOM   1118  HN  ALA    78     -29.434  10.760  18.869  1.00  0.00           H  
ATOM   1120  HA  ALA    78     -28.379   8.377  17.815  1.00  0.00           H  
ATOM   1122  HB1 ALA    78     -27.425  10.901  18.156  1.00  0.00           H  
ATOM   1123  HB2 ALA    78     -26.415   9.519  17.734  1.00  0.00           H  
ATOM   1124  HB3 ALA    78     -26.530  10.049  19.411  1.00  0.00           H  
ATOM   1127  N   GLN    79     -28.225   8.654  21.098  1.00  0.00           N  
ATOM   1129  CA  GLN    79     -28.026   7.896  22.329  1.00  0.00           C  
ATOM   1142  C   GLN    79     -29.006   6.730  22.409  1.00  0.00           C  
ATOM   1143  O   GLN    79     -28.646   5.646  22.852  1.00  0.00           O  
ATOM   1131  CB  GLN    79     -28.214   8.791  23.556  1.00  0.00           C  
ATOM   1134  CG  GLN    79     -27.074   9.815  23.646  1.00  0.00           C  
ATOM   1137  CD  GLN    79     -25.733   9.112  23.868  1.00  0.00           C  
ATOM   1139  NE2 GLN    79     -24.707   9.440  23.134  1.00  0.00           N  
ATOM   1138  OE1 GLN    79     -25.623   8.243  24.733  1.00  0.00           O  
ATOM   1128  HN  GLN    79     -28.523   9.586  21.151  1.00  0.00           H  
ATOM   1130  HA  GLN    79     -27.016   7.506  22.337  1.00  0.00           H  
ATOM   1132  HB1 GLN    79     -28.213   8.175  24.445  1.00  0.00           H  
ATOM   1133  HB2 GLN    79     -29.159   9.308  23.478  1.00  0.00           H  
ATOM   1135  HG1 GLN    79     -27.264  10.487  24.470  1.00  0.00           H  
ATOM   1136  HG2 GLN    79     -27.029  10.381  22.728  1.00  0.00           H  
ATOM   1140 HE21 GLN    79     -24.796  10.131  22.446  1.00  0.00           H  
ATOM   1141 HE22 GLN    79     -23.844   8.994  23.269  1.00  0.00           H  
ATOM   1144  N   LYS    80     -30.248   6.976  21.987  1.00  0.00           N  
ATOM   1146  CA  LYS    80     -31.290   5.949  22.019  1.00  0.00           C  
ATOM   1164  C   LYS    80     -30.957   4.773  21.102  1.00  0.00           C  
ATOM   1165  O   LYS    80     -31.220   3.618  21.454  1.00  0.00           O  
ATOM   1148  CB  LYS    80     -32.636   6.553  21.601  1.00  0.00           C  
ATOM   1151  CG  LYS    80     -33.136   7.496  22.697  1.00  0.00           C  
ATOM   1154  CD  LYS    80     -34.470   8.113  22.269  1.00  0.00           C  
ATOM   1157  CE  LYS    80     -34.963   9.078  23.350  1.00  0.00           C  
ATOM   1160  NZ  LYS    80     -35.238   8.324  24.607  1.00  0.00           N1+
ATOM   1145  HN  LYS    80     -30.471   7.870  21.653  1.00  0.00           H  
ATOM   1147  HA  LYS    80     -31.380   5.580  23.029  1.00  0.00           H  
ATOM   1149  HB1 LYS    80     -33.354   5.760  21.455  1.00  0.00           H  
ATOM   1150  HB2 LYS    80     -32.512   7.102  20.680  1.00  0.00           H  
ATOM   1152  HG1 LYS    80     -32.414   8.281  22.856  1.00  0.00           H  
ATOM   1153  HG2 LYS    80     -33.274   6.941  23.613  1.00  0.00           H  
ATOM   1155  HD1 LYS    80     -35.200   7.331  22.128  1.00  0.00           H  
ATOM   1156  HD2 LYS    80     -34.335   8.651  21.342  1.00  0.00           H  
ATOM   1158  HE1 LYS    80     -35.868   9.561  23.015  1.00  0.00           H  
ATOM   1159  HE2 LYS    80     -34.206   9.825  23.538  1.00  0.00           H  
ATOM   1161  HZ1 LYS    80     -35.624   7.387  24.373  1.00  0.00           H  
ATOM   1162  HZ2 LYS    80     -35.929   8.850  25.183  1.00  0.00           H  
ATOM   1163  HZ3 LYS    80     -34.355   8.207  25.142  1.00  0.00           H  
ATOM   1166  N   THR    81     -30.391   5.069  19.925  1.00  0.00           N  
ATOM   1168  CA  THR    81     -30.048   4.017  18.964  1.00  0.00           C  
ATOM   1178  C   THR    81     -28.947   3.120  19.512  1.00  0.00           C  
ATOM   1179  O   THR    81     -28.998   1.901  19.344  1.00  0.00           O  
ATOM   1170  CB  THR    81     -29.590   4.632  17.640  1.00  0.00           C  
ATOM   1174  CG2 THR    81     -30.733   5.437  17.014  1.00  0.00           C  
ATOM   1172  OG1 THR    81     -28.476   5.482  17.872  1.00  0.00           O  
ATOM   1167  HN  THR    81     -30.214   6.005  19.699  1.00  0.00           H  
ATOM   1169  HA  THR    81     -30.926   3.417  18.782  1.00  0.00           H  
ATOM   1171  HB  THR    81     -29.301   3.841  16.962  1.00  0.00           H  
ATOM   1173  HG1 THR    81     -28.785   6.245  18.367  1.00  0.00           H  
ATOM   1175 HG21 THR    81     -30.349   6.042  16.207  1.00  0.00           H  
ATOM   1176 HG22 THR    81     -31.175   6.075  17.764  1.00  0.00           H  
ATOM   1177 HG23 THR    81     -31.482   4.760  16.633  1.00  0.00           H  
ATOM   1180  N   VAL    82     -27.964   3.728  20.176  1.00  0.00           N  
ATOM   1182  CA  VAL    82     -26.855   2.964  20.761  1.00  0.00           C  
ATOM   1194  C   VAL    82     -27.279   2.296  22.071  1.00  0.00           C  
ATOM   1195  O   VAL    82     -26.799   1.211  22.410  1.00  0.00           O  
ATOM   1184  CB  VAL    82     -25.641   3.871  21.017  1.00  0.00           C  
ATOM   1186  CG1 VAL    82     -25.120   4.414  19.684  1.00  0.00           C  
ATOM   1190  CG2 VAL    82     -26.025   5.046  21.929  1.00  0.00           C  
ATOM   1181  HN  VAL    82     -27.986   4.704  20.281  1.00  0.00           H  
ATOM   1183  HA  VAL    82     -26.565   2.192  20.063  1.00  0.00           H  
ATOM   1185  HB  VAL    82     -24.867   3.293  21.491  1.00  0.00           H  
ATOM   1187 HG11 VAL    82     -25.777   5.193  19.327  1.00  0.00           H  
ATOM   1188 HG12 VAL    82     -25.084   3.614  18.957  1.00  0.00           H  
ATOM   1189 HG13 VAL    82     -24.128   4.812  19.825  1.00  0.00           H  
ATOM   1191 HG21 VAL    82     -26.408   4.666  22.864  1.00  0.00           H  
ATOM   1192 HG22 VAL    82     -26.783   5.642  21.447  1.00  0.00           H  
ATOM   1193 HG23 VAL    82     -25.155   5.655  22.117  1.00  0.00           H  
ATOM   1196  N   GLU    83     -28.171   2.965  22.795  1.00  0.00           N  
ATOM   1198  CA  GLU    83     -28.664   2.464  24.074  1.00  0.00           C  
ATOM   1209  C   GLU    83     -29.349   1.109  23.884  1.00  0.00           C  
ATOM   1210  O   GLU    83     -29.161   0.193  24.690  1.00  0.00           O  
ATOM   1200  CB  GLU    83     -29.652   3.476  24.674  1.00  0.00           C  
ATOM   1203  CG  GLU    83     -30.097   3.025  26.072  1.00  0.00           C  
ATOM   1206  CD  GLU    83     -31.044   4.055  26.677  1.00  0.00           C  
ATOM   1207  OE1 GLU    83     -32.078   4.305  26.079  1.00  0.00           O  
ATOM   1208  OE2 GLU    83     -30.721   4.580  27.731  1.00  0.00           O1-
ATOM   1197  HN  GLU    83     -28.497   3.823  22.462  1.00  0.00           H  
ATOM   1199  HA  GLU    83     -27.831   2.353  24.750  1.00  0.00           H  
ATOM   1201  HB1 GLU    83     -30.517   3.555  24.033  1.00  0.00           H  
ATOM   1202  HB2 GLU    83     -29.174   4.442  24.748  1.00  0.00           H  
ATOM   1204  HG1 GLU    83     -29.230   2.919  26.707  1.00  0.00           H  
ATOM   1205  HG2 GLU    83     -30.604   2.073  25.996  1.00  0.00           H  
ATOM   1211  N   GLY    84     -30.145   0.997  22.819  1.00  0.00           N  
ATOM   1213  CA  GLY    84     -30.865  -0.243  22.527  1.00  0.00           C  
ATOM   1216  C   GLY    84     -30.085  -1.132  21.564  1.00  0.00           C  
ATOM   1217  O   GLY    84     -29.695  -2.246  21.918  1.00  0.00           O  
ATOM   1212  HN  GLY    84     -30.256   1.766  22.220  1.00  0.00           H  
ATOM   1214  HA1 GLY    84     -31.820  -0.001  22.085  1.00  0.00           H  
ATOM   1215  HA2 GLY    84     -31.031  -0.779  23.451  1.00  0.00           H  
ATOM   1218  N   ALA    85     -29.873  -0.634  20.343  1.00  0.00           N  
ATOM   1220  CA  ALA    85     -29.153  -1.385  19.314  1.00  0.00           C  
ATOM   1226  C   ALA    85     -27.723  -1.699  19.754  1.00  0.00           C  
ATOM   1227  O   ALA    85     -27.239  -2.816  19.549  1.00  0.00           O  
ATOM   1222  CB  ALA    85     -29.117  -0.583  18.014  1.00  0.00           C  
ATOM   1219  HN  ALA    85     -30.221   0.251  20.128  1.00  0.00           H  
ATOM   1221  HA  ALA    85     -29.675  -2.310  19.131  1.00  0.00           H  
ATOM   1223  HB1 ALA    85     -28.283   0.105  18.036  1.00  0.00           H  
ATOM   1224  HB2 ALA    85     -30.038  -0.030  17.906  1.00  0.00           H  
ATOM   1225  HB3 ALA    85     -29.004  -1.257  17.177  1.00  0.00           H  
ATOM   1228  N   GLY    86     -27.048  -0.712  20.352  1.00  0.00           N  
ATOM   1230  CA  GLY    86     -25.675  -0.909  20.815  1.00  0.00           C  
ATOM   1233  C   GLY    86     -25.620  -1.929  21.950  1.00  0.00           C  
ATOM   1234  O   GLY    86     -24.745  -2.800  21.972  1.00  0.00           O  
ATOM   1229  HN  GLY    86     -27.484   0.159  20.487  1.00  0.00           H  
ATOM   1231  HA1 GLY    86     -25.279   0.032  21.165  1.00  0.00           H  
ATOM   1232  HA2 GLY    86     -25.072  -1.262  19.989  1.00  0.00           H  
ATOM   1235  N   SER    87     -26.559  -1.803  22.890  1.00  0.00           N  
ATOM   1237  CA  SER    87     -26.626  -2.703  24.043  1.00  0.00           C  
ATOM   1244  C   SER    87     -26.929  -4.138  23.623  1.00  0.00           C  
ATOM   1245  O   SER    87     -26.274  -5.076  24.091  1.00  0.00           O  
ATOM   1239  CB  SER    87     -27.706  -2.220  25.011  1.00  0.00           C  
ATOM   1242  OG  SER    87     -27.769  -3.103  26.124  1.00  0.00           O  
ATOM   1236  HN  SER    87     -27.219  -1.084  22.810  1.00  0.00           H  
ATOM   1238  HA  SER    87     -25.675  -2.684  24.552  1.00  0.00           H  
ATOM   1240  HB1 SER    87     -28.661  -2.197  24.501  1.00  0.00           H  
ATOM   1241  HB2 SER    87     -27.464  -1.229  25.358  1.00  0.00           H  
ATOM   1243  HG  SER    87     -27.490  -2.618  26.903  1.00  0.00           H  
ATOM   1246  N   ILE    88     -27.929  -4.303  22.752  1.00  0.00           N  
ATOM   1248  CA  ILE    88     -28.320  -5.633  22.288  1.00  0.00           C  
ATOM   1263  C   ILE    88     -27.206  -6.266  21.448  1.00  0.00           C  
ATOM   1264  O   ILE    88     -26.946  -7.468  21.555  1.00  0.00           O  
ATOM   1250  CB  ILE    88     -29.646  -5.551  21.495  1.00  0.00           C  
ATOM   1252  CG1 ILE    88     -30.180  -6.967  21.224  1.00  0.00           C  
ATOM   1255  CG2 ILE    88     -29.448  -4.813  20.167  1.00  0.00           C  
ATOM   1259  CD1 ILE    88     -30.753  -7.568  22.511  1.00  0.00           C  
ATOM   1247  HN  ILE    88     -28.414  -3.519  22.426  1.00  0.00           H  
ATOM   1249  HA  ILE    88     -28.482  -6.257  23.153  1.00  0.00           H  
ATOM   1251  HB  ILE    88     -30.370  -5.004  22.083  1.00  0.00           H  
ATOM   1253 HG11 ILE    88     -29.373  -7.590  20.866  1.00  0.00           H  
ATOM   1254 HG12 ILE    88     -30.956  -6.923  20.472  1.00  0.00           H  
ATOM   1256 HG21 ILE    88     -29.076  -3.825  20.369  1.00  0.00           H  
ATOM   1257 HG22 ILE    88     -30.392  -4.745  19.647  1.00  0.00           H  
ATOM   1258 HG23 ILE    88     -28.737  -5.350  19.557  1.00  0.00           H  
ATOM   1260 HD11 ILE    88     -31.310  -8.461  22.275  1.00  0.00           H  
ATOM   1261 HD12 ILE    88     -31.408  -6.848  22.983  1.00  0.00           H  
ATOM   1262 HD13 ILE    88     -29.945  -7.814  23.185  1.00  0.00           H  
ATOM   1265  N   ALA    89     -26.546  -5.441  20.629  1.00  0.00           N  
ATOM   1267  CA  ALA    89     -25.451  -5.916  19.788  1.00  0.00           C  
ATOM   1273  C   ALA    89     -24.314  -6.447  20.657  1.00  0.00           C  
ATOM   1274  O   ALA    89     -23.720  -7.485  20.354  1.00  0.00           O  
ATOM   1269  CB  ALA    89     -24.935  -4.778  18.906  1.00  0.00           C  
ATOM   1266  HN  ALA    89     -26.796  -4.494  20.601  1.00  0.00           H  
ATOM   1268  HA  ALA    89     -25.812  -6.714  19.156  1.00  0.00           H  
ATOM   1270  HB1 ALA    89     -24.601  -3.962  19.528  1.00  0.00           H  
ATOM   1271  HB2 ALA    89     -25.729  -4.436  18.259  1.00  0.00           H  
ATOM   1272  HB3 ALA    89     -24.110  -5.132  18.305  1.00  0.00           H  
ATOM   1275  N   ALA    90     -24.027  -5.725  21.745  1.00  0.00           N  
ATOM   1277  CA  ALA    90     -22.973  -6.120  22.674  1.00  0.00           C  
ATOM   1283  C   ALA    90     -23.295  -7.474  23.300  1.00  0.00           C  
ATOM   1284  O   ALA    90     -22.412  -8.321  23.459  1.00  0.00           O  
ATOM   1279  CB  ALA    90     -22.828  -5.062  23.771  1.00  0.00           C  
ATOM   1276  HN  ALA    90     -24.545  -4.913  21.928  1.00  0.00           H  
ATOM   1278  HA  ALA    90     -22.040  -6.194  22.135  1.00  0.00           H  
ATOM   1280  HB1 ALA    90     -22.458  -5.525  24.675  1.00  0.00           H  
ATOM   1281  HB2 ALA    90     -23.792  -4.612  23.967  1.00  0.00           H  
ATOM   1282  HB3 ALA    90     -22.135  -4.300  23.448  1.00  0.00           H  
ATOM   1285  N   ALA    91     -24.571  -7.667  23.648  1.00  0.00           N  
ATOM   1287  CA  ALA    91     -25.023  -8.918  24.252  1.00  0.00           C  
ATOM   1293  C   ALA    91     -24.800 -10.090  23.300  1.00  0.00           C  
ATOM   1294  O   ALA    91     -24.409 -11.179  23.728  1.00  0.00           O  
ATOM   1289  CB  ALA    91     -26.510  -8.822  24.602  1.00  0.00           C  
ATOM   1286  HN  ALA    91     -25.223  -6.950  23.489  1.00  0.00           H  
ATOM   1288  HA  ALA    91     -24.465  -9.091  25.159  1.00  0.00           H  
ATOM   1290  HB1 ALA    91     -27.047  -8.387  23.772  1.00  0.00           H  
ATOM   1291  HB2 ALA    91     -26.635  -8.199  25.476  1.00  0.00           H  
ATOM   1292  HB3 ALA    91     -26.898  -9.810  24.806  1.00  0.00           H  
ATOM   1295  N   THR    92     -25.055  -9.855  22.010  1.00  0.00           N  
ATOM   1297  CA  THR    92     -24.884 -10.890  20.993  1.00  0.00           C  
ATOM   1307  C   THR    92     -23.419 -11.333  20.950  1.00  0.00           C  
ATOM   1308  O   THR    92     -23.130 -12.530  20.876  1.00  0.00           O  
ATOM   1299  CB  THR    92     -25.325 -10.344  19.623  1.00  0.00           C  
ATOM   1303  CG2 THR    92     -25.222 -11.436  18.546  1.00  0.00           C  
ATOM   1301  OG1 THR    92     -26.678  -9.923  19.707  1.00  0.00           O  
ATOM   1296  HN  THR    92     -25.366  -8.966  21.739  1.00  0.00           H  
ATOM   1298  HA  THR    92     -25.501 -11.739  21.248  1.00  0.00           H  
ATOM   1300  HB  THR    92     -24.698  -9.510  19.347  1.00  0.00           H  
ATOM   1302  HG1 THR    92     -26.883  -9.426  18.912  1.00  0.00           H  
ATOM   1304 HG21 THR    92     -24.333 -12.028  18.707  1.00  0.00           H  
ATOM   1305 HG22 THR    92     -25.175 -10.975  17.571  1.00  0.00           H  
ATOM   1306 HG23 THR    92     -26.093 -12.073  18.598  1.00  0.00           H  
ATOM   1309  N   GLY    93     -22.510 -10.357  21.004  1.00  0.00           N  
ATOM   1311  CA  GLY    93     -21.075 -10.642  20.978  1.00  0.00           C  
ATOM   1314  C   GLY    93     -20.677 -11.516  22.165  1.00  0.00           C  
ATOM   1315  O   GLY    93     -19.861 -12.429  22.028  1.00  0.00           O  
ATOM   1310  HN  GLY    93     -22.809  -9.426  21.066  1.00  0.00           H  
ATOM   1312  HA1 GLY    93     -20.526  -9.715  21.024  1.00  0.00           H  
ATOM   1313  HA2 GLY    93     -20.831 -11.156  20.060  1.00  0.00           H  
ATOM   1316  N   PHE    94     -21.272 -11.228  23.323  1.00  0.00           N  
ATOM   1318  CA  PHE    94     -20.996 -11.986  24.541  1.00  0.00           C  
ATOM   1334  C   PHE    94     -21.363 -13.456  24.327  1.00  0.00           C  
ATOM   1335  O   PHE    94     -20.611 -14.354  24.715  1.00  0.00           O  
ATOM   1320  CB  PHE    94     -21.805 -11.399  25.708  1.00  0.00           C  
ATOM   1323  CG  PHE    94     -21.457 -12.107  27.002  1.00  0.00           C  
ATOM   1324  CD1 PHE    94     -20.295 -11.760  27.700  1.00  0.00           C  
ATOM   1326  CD2 PHE    94     -22.302 -13.109  27.503  1.00  0.00           C  
ATOM   1328  CE1 PHE    94     -19.975 -12.414  28.895  1.00  0.00           C  
ATOM   1330  CE2 PHE    94     -21.978 -13.763  28.698  1.00  0.00           C  
ATOM   1332  CZ  PHE    94     -20.813 -13.416  29.394  1.00  0.00           C  
ATOM   1317  HN  PHE    94     -21.917 -10.492  23.357  1.00  0.00           H  
ATOM   1319  HA  PHE    94     -19.943 -11.913  24.770  1.00  0.00           H  
ATOM   1321  HB1 PHE    94     -22.860 -11.515  25.506  1.00  0.00           H  
ATOM   1322  HB2 PHE    94     -21.578 -10.347  25.807  1.00  0.00           H  
ATOM   1325  HD1 PHE    94     -19.646 -10.987  27.315  1.00  0.00           H  
ATOM   1327  HD2 PHE    94     -23.198 -13.378  26.965  1.00  0.00           H  
ATOM   1329  HE1 PHE    94     -19.076 -12.145  29.432  1.00  0.00           H  
ATOM   1331  HE2 PHE    94     -22.625 -14.537  29.082  1.00  0.00           H  
ATOM   1333  HZ  PHE    94     -20.566 -13.920  30.316  1.00  0.00           H  
ATOM   1336  N   VAL    95     -22.524 -13.684  23.709  1.00  0.00           N  
ATOM   1338  CA  VAL    95     -23.004 -15.038  23.445  1.00  0.00           C  
ATOM   1350  C   VAL    95     -21.992 -15.776  22.556  1.00  0.00           C  
ATOM   1351  O   VAL    95     -21.670 -16.939  22.814  1.00  0.00           O  
ATOM   1340  CB  VAL    95     -24.391 -14.966  22.769  1.00  0.00           C  
ATOM   1342  CG1 VAL    95     -24.867 -16.361  22.324  1.00  0.00           C  
ATOM   1346  CG2 VAL    95     -25.401 -14.387  23.760  1.00  0.00           C  
ATOM   1337  HN  VAL    95     -23.074 -12.921  23.430  1.00  0.00           H  
ATOM   1339  HA  VAL    95     -23.095 -15.567  24.383  1.00  0.00           H  
ATOM   1341  HB  VAL    95     -24.330 -14.321  21.906  1.00  0.00           H  
ATOM   1343 HG11 VAL    95     -24.191 -16.753  21.582  1.00  0.00           H  
ATOM   1344 HG12 VAL    95     -25.858 -16.282  21.900  1.00  0.00           H  
ATOM   1345 HG13 VAL    95     -24.894 -17.021  23.177  1.00  0.00           H  
ATOM   1347 HG21 VAL    95     -25.025 -13.455  24.155  1.00  0.00           H  
ATOM   1348 HG22 VAL    95     -25.557 -15.085  24.569  1.00  0.00           H  
ATOM   1349 HG23 VAL    95     -26.340 -14.209  23.254  1.00  0.00           H  
ATOM   1352  N   LYS    96     -21.501 -15.091  21.518  1.00  0.00           N  
ATOM   1354  CA  LYS    96     -20.527 -15.692  20.606  1.00  0.00           C  
ATOM   1372  C   LYS    96     -19.253 -16.069  21.356  1.00  0.00           C  
ATOM   1373  O   LYS    96     -18.665 -17.124  21.105  1.00  0.00           O  
ATOM   1356  CB  LYS    96     -20.179 -14.724  19.471  1.00  0.00           C  
ATOM   1359  CG  LYS    96     -21.377 -14.583  18.522  1.00  0.00           C  
ATOM   1362  CD  LYS    96     -20.963 -13.808  17.260  1.00  0.00           C  
ATOM   1365  CE  LYS    96     -20.737 -12.327  17.587  1.00  0.00           C  
ATOM   1368  NZ  LYS    96     -22.024 -11.709  18.008  1.00  0.00           N1+
ATOM   1353  HN  LYS    96     -21.796 -14.168  21.367  1.00  0.00           H  
ATOM   1355  HA  LYS    96     -20.957 -16.586  20.179  1.00  0.00           H  
ATOM   1357  HB1 LYS    96     -19.331 -15.103  18.922  1.00  0.00           H  
ATOM   1358  HB2 LYS    96     -19.936 -13.757  19.888  1.00  0.00           H  
ATOM   1360  HG1 LYS    96     -22.169 -14.049  19.023  1.00  0.00           H  
ATOM   1361  HG2 LYS    96     -21.727 -15.566  18.241  1.00  0.00           H  
ATOM   1363  HD1 LYS    96     -21.742 -13.895  16.518  1.00  0.00           H  
ATOM   1364  HD2 LYS    96     -20.050 -14.230  16.866  1.00  0.00           H  
ATOM   1366  HE1 LYS    96     -20.363 -11.818  16.710  1.00  0.00           H  
ATOM   1367  HE2 LYS    96     -20.017 -12.241  18.387  1.00  0.00           H  
ATOM   1369  HZ1 LYS    96     -22.238 -11.983  18.987  1.00  0.00           H  
ATOM   1370  HZ2 LYS    96     -22.788 -12.037  17.380  1.00  0.00           H  
ATOM   1371  HZ3 LYS    96     -21.948 -10.675  17.950  1.00  0.00           H  
ATOM   1374  N   LYS    97     -18.839 -15.201  22.283  1.00  0.00           N  
ATOM   1376  CA  LYS    97     -17.637 -15.444  23.078  1.00  0.00           C  
ATOM   1394  C   LYS    97     -17.809 -16.734  23.883  1.00  0.00           C  
ATOM   1395  O   LYS    97     -16.907 -17.573  23.925  1.00  0.00           O  
ATOM   1378  CB  LYS    97     -17.391 -14.254  24.021  1.00  0.00           C  
ATOM   1381  CG  LYS    97     -16.091 -14.458  24.815  1.00  0.00           C  
ATOM   1384  CD  LYS    97     -15.849 -13.242  25.715  1.00  0.00           C  
ATOM   1387  CE  LYS    97     -14.541 -13.431  26.489  1.00  0.00           C  
ATOM   1390  NZ  LYS    97     -14.664 -14.603  27.403  1.00  0.00           N1+
ATOM   1375  HN  LYS    97     -19.358 -14.384  22.436  1.00  0.00           H  
ATOM   1377  HA  LYS    97     -16.791 -15.551  22.416  1.00  0.00           H  
ATOM   1379  HB1 LYS    97     -18.219 -14.165  24.707  1.00  0.00           H  
ATOM   1380  HB2 LYS    97     -17.313 -13.348  23.437  1.00  0.00           H  
ATOM   1382  HG1 LYS    97     -15.265 -14.568  24.131  1.00  0.00           H  
ATOM   1383  HG2 LYS    97     -16.180 -15.345  25.423  1.00  0.00           H  
ATOM   1385  HD1 LYS    97     -16.666 -13.142  26.413  1.00  0.00           H  
ATOM   1386  HD2 LYS    97     -15.782 -12.353  25.107  1.00  0.00           H  
ATOM   1388  HE1 LYS    97     -14.337 -12.543  27.067  1.00  0.00           H  
ATOM   1389  HE2 LYS    97     -13.732 -13.601  25.793  1.00  0.00           H  
ATOM   1391  HZ1 LYS    97     -14.785 -15.469  26.842  1.00  0.00           H  
ATOM   1392  HZ2 LYS    97     -15.490 -14.473  28.023  1.00  0.00           H  
ATOM   1393  HZ3 LYS    97     -13.804 -14.684  27.980  1.00  0.00           H  
ATOM   1396  N   ASP    98     -18.982 -16.881  24.500  1.00  0.00           N  
ATOM   1398  CA  ASP    98     -19.291 -18.070  25.292  1.00  0.00           C  
ATOM   1406  C   ASP    98     -19.271 -19.315  24.405  1.00  0.00           C  
ATOM   1407  O   ASP    98     -18.802 -20.377  24.821  1.00  0.00           O  
ATOM   1400  CB  ASP    98     -20.674 -17.924  25.945  1.00  0.00           C  
ATOM   1403  CG  ASP    98     -20.654 -16.878  27.070  1.00  0.00           C  
ATOM   1404  OD1 ASP    98     -19.577 -16.523  27.533  1.00  0.00           O  
ATOM   1405  OD2 ASP    98     -21.727 -16.447  27.455  1.00  0.00           O1-
ATOM   1397  HN  ASP    98     -19.659 -16.176  24.415  1.00  0.00           H  
ATOM   1399  HA  ASP    98     -18.547 -18.179  26.067  1.00  0.00           H  
ATOM   1401  HB1 ASP    98     -20.973 -18.879  26.354  1.00  0.00           H  
ATOM   1402  HB2 ASP    98     -21.390 -17.620  25.193  1.00  0.00           H  
ATOM   1408  N   GLN    99     -19.784 -19.164  23.183  1.00  0.00           N  
ATOM   1410  CA  GLN    99     -19.835 -20.266  22.224  1.00  0.00           C  
ATOM   1423  C   GLN    99     -18.423 -20.754  21.899  1.00  0.00           C  
ATOM   1424  O   GLN    99     -18.190 -21.959  21.773  1.00  0.00           O  
ATOM   1412  CB  GLN    99     -20.528 -19.796  20.938  1.00  0.00           C  
ATOM   1415  CG  GLN    99     -20.799 -20.991  20.013  1.00  0.00           C  
ATOM   1418  CD  GLN    99     -21.806 -21.945  20.652  1.00  0.00           C  
ATOM   1420  NE2 GLN    99     -23.029 -21.540  20.866  1.00  0.00           N  
ATOM   1419  OE1 GLN    99     -21.469 -23.086  20.967  1.00  0.00           O  
ATOM   1409  HN  GLN    99     -20.141 -18.289  22.920  1.00  0.00           H  
ATOM   1411  HA  GLN    99     -20.400 -21.081  22.649  1.00  0.00           H  
ATOM   1413  HB1 GLN    99     -19.888 -19.089  20.428  1.00  0.00           H  
ATOM   1414  HB2 GLN    99     -21.461 -19.316  21.189  1.00  0.00           H  
ATOM   1416  HG1 GLN    99     -19.874 -21.520  19.832  1.00  0.00           H  
ATOM   1417  HG2 GLN    99     -21.194 -20.633  19.074  1.00  0.00           H  
ATOM   1421 HE21 GLN    99     -23.294 -20.630  20.614  1.00  0.00           H  
ATOM   1422 HE22 GLN    99     -23.681 -22.144  21.276  1.00  0.00           H  
ATOM   1425  N   LEU   100     -17.492 -19.807  21.766  1.00  0.00           N  
ATOM   1427  CA  LEU   100     -16.102 -20.136  21.455  1.00  0.00           C  
ATOM   1442  C   LEU   100     -15.487 -20.985  22.567  1.00  0.00           C  
ATOM   1443  O   LEU   100     -14.726 -21.916  22.291  1.00  0.00           O  
ATOM   1429  CB  LEU   100     -15.286 -18.849  21.263  1.00  0.00           C  
ATOM   1432  CG  LEU   100     -15.719 -18.142  19.967  1.00  0.00           C  
ATOM   1434  CD1 LEU   100     -15.120 -16.732  19.927  1.00  0.00           C  
ATOM   1438  CD2 LEU   100     -15.219 -18.930  18.744  1.00  0.00           C  
ATOM   1426  HN  LEU   100     -17.745 -18.868  21.879  1.00  0.00           H  
ATOM   1428  HA  LEU   100     -16.076 -20.701  20.535  1.00  0.00           H  
ATOM   1430  HB1 LEU   100     -14.237 -19.094  21.203  1.00  0.00           H  
ATOM   1431  HB2 LEU   100     -15.454 -18.192  22.103  1.00  0.00           H  
ATOM   1433  HG  LEU   100     -16.797 -18.075  19.937  1.00  0.00           H  
ATOM   1435 HD11 LEU   100     -14.068 -16.791  19.692  1.00  0.00           H  
ATOM   1436 HD12 LEU   100     -15.247 -16.259  20.891  1.00  0.00           H  
ATOM   1437 HD13 LEU   100     -15.626 -16.149  19.172  1.00  0.00           H  
ATOM   1439 HD21 LEU   100     -15.798 -19.836  18.639  1.00  0.00           H  
ATOM   1440 HD22 LEU   100     -14.178 -19.182  18.880  1.00  0.00           H  
ATOM   1441 HD23 LEU   100     -15.331 -18.325  17.856  1.00  0.00           H  
ATOM   1444  N   GLY   101     -15.830 -20.663  23.818  1.00  0.00           N  
ATOM   1446  CA  GLY   101     -15.319 -21.409  24.966  1.00  0.00           C  
ATOM   1449  C   GLY   101     -13.835 -21.139  25.197  1.00  0.00           C  
ATOM   1450  O   GLY   101     -13.075 -22.058  25.513  1.00  0.00           O  
ATOM   1445  HN  GLY   101     -16.446 -19.914  23.968  1.00  0.00           H  
ATOM   1447  HA1 GLY   101     -15.460 -22.465  24.792  1.00  0.00           H  
ATOM   1448  HA2 GLY   101     -15.870 -21.119  25.849  1.00  0.00           H  
ATOM   1451  N   LYS   102     -13.428 -19.878  25.034  1.00  0.00           N  
ATOM   1453  CA  LYS   102     -12.029 -19.498  25.229  1.00  0.00           C  
ATOM   1471  C   LYS   102     -11.585 -19.791  26.660  1.00  0.00           C  
ATOM   1472  O   LYS   102     -10.463 -20.252  26.883  1.00  0.00           O  
ATOM   1455  CB  LYS   102     -11.843 -18.006  24.944  1.00  0.00           C  
ATOM   1458  CG  LYS   102     -12.007 -17.735  23.449  1.00  0.00           C  
ATOM   1461  CD  LYS   102     -11.814 -16.241  23.183  1.00  0.00           C  
ATOM   1464  CE  LYS   102     -11.967 -15.962  21.688  1.00  0.00           C  
ATOM   1467  NZ  LYS   102     -11.785 -14.505  21.434  1.00  0.00           N1+
ATOM   1452  HN  LYS   102     -14.083 -19.192  24.781  1.00  0.00           H  
ATOM   1454  HA  LYS   102     -11.413 -20.063  24.543  1.00  0.00           H  
ATOM   1456  HB1 LYS   102     -10.855 -17.702  25.256  1.00  0.00           H  
ATOM   1457  HB2 LYS   102     -12.583 -17.442  25.496  1.00  0.00           H  
ATOM   1459  HG1 LYS   102     -12.995 -18.030  23.135  1.00  0.00           H  
ATOM   1460  HG2 LYS   102     -11.270 -18.300  22.898  1.00  0.00           H  
ATOM   1462  HD1 LYS   102     -10.825 -15.944  23.502  1.00  0.00           H  
ATOM   1463  HD2 LYS   102     -12.553 -15.680  23.734  1.00  0.00           H  
ATOM   1465  HE1 LYS   102     -12.953 -16.261  21.370  1.00  0.00           H  
ATOM   1466  HE2 LYS   102     -11.224 -16.521  21.139  1.00  0.00           H  
ATOM   1468  HZ1 LYS   102     -10.774 -14.266  21.499  1.00  0.00           H  
ATOM   1469  HZ2 LYS   102     -12.319 -13.960  22.141  1.00  0.00           H  
ATOM   1470  HZ3 LYS   102     -12.132 -14.272  20.483  1.00  0.00           H  
ATOM   1473  N   ASN   103     -12.473 -19.518  27.619  1.00  0.00           N  
ATOM   1475  CA  ASN   103     -12.167 -19.751  29.032  1.00  0.00           C  
ATOM   1485  C   ASN   103     -12.104 -21.248  29.360  1.00  0.00           C  
ATOM   1486  O   ASN   103     -11.418 -21.648  30.302  1.00  0.00           O  
ATOM   1477  CB  ASN   103     -13.221 -19.069  29.913  1.00  0.00           C  
ATOM   1480  CG  ASN   103     -14.620 -19.550  29.537  1.00  0.00           C  
ATOM   1482  ND2 ASN   103     -15.535 -18.673  29.217  1.00  0.00           N  
ATOM   1481  OD1 ASN   103     -14.890 -20.750  29.533  1.00  0.00           O  
ATOM   1474  HN  ASN   103     -13.346 -19.150  27.373  1.00  0.00           H  
ATOM   1476  HA  ASN   103     -11.207 -19.313  29.253  1.00  0.00           H  
ATOM   1478  HB1 ASN   103     -13.161 -17.999  29.775  1.00  0.00           H  
ATOM   1479  HB2 ASN   103     -13.029 -19.310  30.949  1.00  0.00           H  
ATOM   1483 HD21 ASN   103     -15.320 -17.717  29.219  1.00  0.00           H  
ATOM   1484 HD22 ASN   103     -16.434 -18.972  28.975  1.00  0.00           H  
ATOM   1487  N   GLU   104     -12.820 -22.064  28.578  1.00  0.00           N  
ATOM   1489  CA  GLU   104     -12.833 -23.513  28.793  1.00  0.00           C  
ATOM   1500  C   GLU   104     -11.442 -24.105  28.563  1.00  0.00           C  
ATOM   1501  O   GLU   104     -11.015 -25.002  29.292  1.00  0.00           O  
ATOM   1491  CB  GLU   104     -13.836 -24.179  27.849  1.00  0.00           C  
ATOM   1494  CG  GLU   104     -15.265 -23.815  28.280  1.00  0.00           C  
ATOM   1497  CD  GLU   104     -16.298 -24.289  27.248  1.00  0.00           C  
ATOM   1498  OE1 GLU   104     -15.930 -24.515  26.103  1.00  0.00           O  
ATOM   1499  OE2 GLU   104     -17.451 -24.418  27.624  1.00  0.00           O1-
ATOM   1488  HN  GLU   104     -13.345 -21.686  27.842  1.00  0.00           H  
ATOM   1490  HA  GLU   104     -13.131 -23.711  29.810  1.00  0.00           H  
ATOM   1492  HB1 GLU   104     -13.714 -25.250  27.890  1.00  0.00           H  
ATOM   1493  HB2 GLU   104     -13.665 -23.836  26.839  1.00  0.00           H  
ATOM   1495  HG1 GLU   104     -15.338 -22.741  28.388  1.00  0.00           H  
ATOM   1496  HG2 GLU   104     -15.476 -24.280  29.232  1.00  0.00           H  
ATOM   1502  N   GLU   105     -10.752 -23.591  27.542  1.00  0.00           N  
ATOM   1504  CA  GLU   105      -9.408 -24.065  27.207  1.00  0.00           C  
ATOM   1515  C   GLU   105      -8.409 -23.651  28.282  1.00  0.00           C  
ATOM   1516  O   GLU   105      -8.581 -22.616  28.933  1.00  0.00           O  
ATOM   1506  CB  GLU   105      -8.971 -23.498  25.853  1.00  0.00           C  
ATOM   1509  CG  GLU   105      -9.902 -24.007  24.750  1.00  0.00           C  
ATOM   1512  CD  GLU   105      -9.463 -23.456  23.398  1.00  0.00           C  
ATOM   1513  OE1 GLU   105      -9.228 -22.263  23.314  1.00  0.00           O  
ATOM   1514  OE2 GLU   105      -9.366 -24.236  22.466  1.00  0.00           O1-
ATOM   1503  HN  GLU   105     -11.154 -22.880  27.002  1.00  0.00           H  
ATOM   1505  HA  GLU   105      -9.425 -25.144  27.142  1.00  0.00           H  
ATOM   1507  HB1 GLU   105      -7.959 -23.813  25.642  1.00  0.00           H  
ATOM   1508  HB2 GLU   105      -9.010 -22.418  25.888  1.00  0.00           H  
ATOM   1510  HG1 GLU   105     -10.912 -23.685  24.956  1.00  0.00           H  
ATOM   1511  HG2 GLU   105      -9.870 -25.088  24.726  1.00  0.00           H  
ATOM   1517  N   GLY   106      -7.370 -24.468  28.461  1.00  0.00           N  
ATOM   1519  CA  GLY   106      -6.337 -24.196  29.461  1.00  0.00           C  
ATOM   1522  C   GLY   106      -6.241 -25.341  30.464  1.00  0.00           C  
ATOM   1523  O   GLY   106      -6.382 -25.131  31.672  1.00  0.00           O  
ATOM   1518  HN  GLY   106      -7.298 -25.277  27.910  1.00  0.00           H  
ATOM   1520  HA1 GLY   106      -6.583 -23.286  29.987  1.00  0.00           H  
ATOM   1521  HA2 GLY   106      -5.386 -24.074  28.964  1.00  0.00           H  
ATOM   1524  N   ALA   107      -6.001 -26.547  29.947  1.00  0.00           N  
ATOM   1526  CA  ALA   107      -5.888 -27.735  30.790  1.00  0.00           C  
ATOM   1532  C   ALA   107      -4.589 -27.690  31.617  1.00  0.00           C  
ATOM   1533  O   ALA   107      -3.628 -27.038  31.202  1.00  0.00           O  
ATOM   1528  CB  ALA   107      -5.899 -28.995  29.923  1.00  0.00           C  
ATOM   1525  HN  ALA   107      -5.904 -26.641  28.975  1.00  0.00           H  
ATOM   1527  HA  ALA   107      -6.731 -27.766  31.462  1.00  0.00           H  
ATOM   1529  HB1 ALA   107      -6.919 -29.256  29.683  1.00  0.00           H  
ATOM   1530  HB2 ALA   107      -5.437 -29.807  30.462  1.00  0.00           H  
ATOM   1531  HB3 ALA   107      -5.351 -28.808  29.011  1.00  0.00           H  
ATOM   1534  N   PRO   108      -4.530 -28.362  32.771  1.00  0.00           N  
ATOM   1535  CA  PRO   108      -3.299 -28.367  33.632  1.00  0.00           C  
ATOM   1546  C   PRO   108      -2.073 -28.889  32.883  1.00  0.00           C  
ATOM   1547  O   PRO   108      -2.185 -29.787  32.047  1.00  0.00           O  
ATOM   1537  CB  PRO   108      -3.660 -29.302  34.792  1.00  0.00           C  
ATOM   1540  CG  PRO   108      -5.148 -29.304  34.839  1.00  0.00           C  
ATOM   1543  CD  PRO   108      -5.604 -29.179  33.392  1.00  0.00           C  
ATOM   1536  HA  PRO   108      -3.107 -27.377  34.015  1.00  0.00           H  
ATOM   1538  HB1 PRO   108      -3.261 -28.922  35.719  1.00  0.00           H  
ATOM   1539  HB2 PRO   108      -3.288 -30.301  34.600  1.00  0.00           H  
ATOM   1541  HG1 PRO   108      -5.506 -28.460  35.408  1.00  0.00           H  
ATOM   1542  HG2 PRO   108      -5.506 -30.227  35.271  1.00  0.00           H  
ATOM   1545  HD1 PRO   108      -6.548 -28.664  33.333  1.00  0.00           H  
ATOM   1544  HD2 PRO   108      -5.664 -30.155  32.927  1.00  0.00           H  
ATOM   1548  N   GLN   109      -0.911 -28.316  33.200  1.00  0.00           N  
ATOM   1550  CA  GLN   109       0.342 -28.719  32.563  1.00  0.00           C  
ATOM   1563  C   GLN   109       0.660 -30.180  32.874  1.00  0.00           C  
ATOM   1564  O   GLN   109       1.135 -30.916  32.006  1.00  0.00           O  
ATOM   1552  CB  GLN   109       1.489 -27.830  33.055  1.00  0.00           C  
ATOM   1555  CG  GLN   109       1.317 -26.417  32.489  1.00  0.00           C  
ATOM   1558  CD  GLN   109       2.325 -25.460  33.125  1.00  0.00           C  
ATOM   1560  NE2 GLN   109       2.773 -24.450  32.431  1.00  0.00           N  
ATOM   1559  OE1 GLN   109       2.716 -25.635  34.281  1.00  0.00           O  
ATOM   1549  HN  GLN   109      -0.895 -27.607  33.876  1.00  0.00           H  
ATOM   1551  HA  GLN   109       0.247 -28.601  31.493  1.00  0.00           H  
ATOM   1553  HB1 GLN   109       2.429 -28.239  32.720  1.00  0.00           H  
ATOM   1554  HB2 GLN   109       1.474 -27.792  34.134  1.00  0.00           H  
ATOM   1556  HG1 GLN   109       0.317 -26.068  32.697  1.00  0.00           H  
ATOM   1557  HG2 GLN   109       1.471 -26.440  31.420  1.00  0.00           H  
ATOM   1561 HE21 GLN   109       2.465 -24.311  31.511  1.00  0.00           H  
ATOM   1562 HE22 GLN   109       3.422 -23.831  32.828  1.00  0.00           H  
ATOM   1565  N   GLU   110       0.391 -30.587  34.117  1.00  0.00           N  
ATOM   1567  CA  GLU   110       0.646 -31.961  34.546  1.00  0.00           C  
ATOM   1578  C   GLU   110      -0.273 -32.928  33.803  1.00  0.00           C  
ATOM   1579  O   GLU   110      -1.381 -32.558  33.408  1.00  0.00           O  
ATOM   1569  CB  GLU   110       0.416 -32.098  36.056  1.00  0.00           C  
ATOM   1572  CG  GLU   110       1.412 -31.214  36.813  1.00  0.00           C  
ATOM   1575  CD  GLU   110       1.199 -31.358  38.317  1.00  0.00           C  
ATOM   1576  OE1 GLU   110       0.058 -31.281  38.745  1.00  0.00           O  
ATOM   1577  OE2 GLU   110       2.180 -31.545  39.018  1.00  0.00           O1-
ATOM   1566  HN  GLU   110       0.012 -29.949  34.756  1.00  0.00           H  
ATOM   1568  HA  GLU   110       1.672 -32.215  34.326  1.00  0.00           H  
ATOM   1570  HB1 GLU   110       0.557 -33.127  36.350  1.00  0.00           H  
ATOM   1571  HB2 GLU   110      -0.593 -31.790  36.294  1.00  0.00           H  
ATOM   1573  HG1 GLU   110       1.265 -30.183  36.530  1.00  0.00           H  
ATOM   1574  HG2 GLU   110       2.419 -31.513  36.564  1.00  0.00           H  
ATOM   1580  N   GLY   111       0.205 -34.160  33.610  1.00  0.00           N  
ATOM   1582  CA  GLY   111      -0.573 -35.178  32.903  1.00  0.00           C  
ATOM   1585  C   GLY   111      -0.183 -35.227  31.431  1.00  0.00           C  
ATOM   1586  O   GLY   111      -1.041 -35.158  30.549  1.00  0.00           O  
ATOM   1581  HN  GLY   111       1.097 -34.386  33.944  1.00  0.00           H  
ATOM   1583  HA1 GLY   111      -1.623 -34.942  32.981  1.00  0.00           H  
ATOM   1584  HA2 GLY   111      -0.387 -36.142  33.354  1.00  0.00           H  
ATOM   1587  N   ILE   112       1.124 -35.344  31.179  1.00  0.00           N  
ATOM   1589  CA  ILE   112       1.646 -35.398  29.809  1.00  0.00           C  
ATOM   1604  C   ILE   112       2.385 -36.718  29.567  1.00  0.00           C  
ATOM   1605  O   ILE   112       2.466 -37.565  30.461  1.00  0.00           O  
ATOM   1591  CB  ILE   112       2.575 -34.198  29.533  1.00  0.00           C  
ATOM   1593  CG1 ILE   112       3.752 -34.193  30.532  1.00  0.00           C  
ATOM   1596  CG2 ILE   112       1.771 -32.899  29.668  1.00  0.00           C  
ATOM   1600  CD1 ILE   112       4.827 -33.200  30.077  1.00  0.00           C  
ATOM   1588  HN  ILE   112       1.751 -35.390  31.930  1.00  0.00           H  
ATOM   1590  HA  ILE   112       0.814 -35.347  29.123  1.00  0.00           H  
ATOM   1592  HB  ILE   112       2.961 -34.274  28.525  1.00  0.00           H  
ATOM   1594 HG11 ILE   112       4.178 -35.181  30.583  1.00  0.00           H  
ATOM   1595 HG12 ILE   112       3.388 -33.907  31.508  1.00  0.00           H  
ATOM   1597 HG21 ILE   112       0.968 -32.897  28.947  1.00  0.00           H  
ATOM   1598 HG22 ILE   112       2.421 -32.055  29.486  1.00  0.00           H  
ATOM   1599 HG23 ILE   112       1.361 -32.830  30.664  1.00  0.00           H  
ATOM   1601 HD11 ILE   112       5.355 -33.604  29.224  1.00  0.00           H  
ATOM   1602 HD12 ILE   112       5.527 -33.032  30.883  1.00  0.00           H  
ATOM   1603 HD13 ILE   112       4.363 -32.264  29.803  1.00  0.00           H  
ATOM   1606  N   LEU   113       2.898 -36.887  28.347  1.00  0.00           N  
ATOM   1608  CA  LEU   113       3.607 -38.111  27.968  1.00  0.00           C  
ATOM   1623  C   LEU   113       4.821 -38.341  28.873  1.00  0.00           C  
ATOM   1624  O   LEU   113       5.090 -39.478  29.270  1.00  0.00           O  
ATOM   1610  CB  LEU   113       4.055 -38.008  26.495  1.00  0.00           C  
ATOM   1613  CG  LEU   113       4.771 -39.294  26.030  1.00  0.00           C  
ATOM   1615  CD1 LEU   113       3.797 -40.482  26.014  1.00  0.00           C  
ATOM   1619  CD2 LEU   113       5.327 -39.080  24.619  1.00  0.00           C  
ATOM   1607  HN  LEU   113       2.782 -36.179  27.681  1.00  0.00           H  
ATOM   1609  HA  LEU   113       2.933 -38.948  28.066  1.00  0.00           H  
ATOM   1611  HB1 LEU   113       4.730 -37.171  26.389  1.00  0.00           H  
ATOM   1612  HB2 LEU   113       3.190 -37.843  25.872  1.00  0.00           H  
ATOM   1614  HG  LEU   113       5.587 -39.512  26.705  1.00  0.00           H  
ATOM   1616 HD11 LEU   113       2.931 -40.228  25.422  1.00  0.00           H  
ATOM   1617 HD12 LEU   113       3.489 -40.708  27.024  1.00  0.00           H  
ATOM   1618 HD13 LEU   113       4.286 -41.342  25.585  1.00  0.00           H  
ATOM   1620 HD21 LEU   113       6.091 -38.316  24.645  1.00  0.00           H  
ATOM   1621 HD22 LEU   113       4.529 -38.769  23.962  1.00  0.00           H  
ATOM   1622 HD23 LEU   113       5.752 -40.003  24.257  1.00  0.00           H  
ATOM   1625  N   GLU   114       5.548 -37.267  29.178  1.00  0.00           N  
ATOM   1627  CA  GLU   114       6.739 -37.368  30.025  1.00  0.00           C  
ATOM   1638  C   GLU   114       6.380 -37.905  31.409  1.00  0.00           C  
ATOM   1639  O   GLU   114       7.116 -38.715  31.976  1.00  0.00           O  
ATOM   1629  CB  GLU   114       7.398 -35.994  30.166  1.00  0.00           C  
ATOM   1632  CG  GLU   114       8.037 -35.592  28.829  1.00  0.00           C  
ATOM   1635  CD  GLU   114       8.528 -34.138  28.860  1.00  0.00           C  
ATOM   1636  OE1 GLU   114       8.060 -33.372  29.694  1.00  0.00           O  
ATOM   1637  OE2 GLU   114       9.373 -33.809  28.045  1.00  0.00           O1-
ATOM   1626  HN  GLU   114       5.285 -36.392  28.823  1.00  0.00           H  
ATOM   1628  HA  GLU   114       7.441 -38.043  29.560  1.00  0.00           H  
ATOM   1630  HB1 GLU   114       8.159 -36.036  30.929  1.00  0.00           H  
ATOM   1631  HB2 GLU   114       6.650 -35.264  30.443  1.00  0.00           H  
ATOM   1633  HG1 GLU   114       7.307 -35.701  28.040  1.00  0.00           H  
ATOM   1634  HG2 GLU   114       8.874 -36.242  28.628  1.00  0.00           H  
ATOM   1640  N   ASP   115       5.245 -37.448  31.941  1.00  0.00           N  
ATOM   1642  CA  ASP   115       4.784 -37.884  33.259  1.00  0.00           C  
ATOM   1650  C   ASP   115       3.827 -39.066  33.124  1.00  0.00           C  
ATOM   1651  O   ASP   115       2.670 -38.892  32.728  1.00  0.00           O  
ATOM   1644  CB  ASP   115       4.080 -36.726  33.973  1.00  0.00           C  
ATOM   1647  CG  ASP   115       3.645 -37.155  35.370  1.00  0.00           C  
ATOM   1648  OD1 ASP   115       4.517 -37.389  36.193  1.00  0.00           O  
ATOM   1649  OD2 ASP   115       2.450 -37.242  35.597  1.00  0.00           O1-
ATOM   1641  HN  ASP   115       4.704 -36.808  31.437  1.00  0.00           H  
ATOM   1643  HA  ASP   115       5.637 -38.187  33.846  1.00  0.00           H  
ATOM   1645  HB1 ASP   115       3.209 -36.432  33.403  1.00  0.00           H  
ATOM   1646  HB2 ASP   115       4.759 -35.888  34.049  1.00  0.00           H  
ATOM   1652  N   MET   116       4.315 -40.263  33.465  1.00  0.00           N  
ATOM   1654  CA  MET   116       3.501 -41.472  33.388  1.00  0.00           C  
ATOM   1667  C   MET   116       3.217 -41.989  34.813  1.00  0.00           C  
ATOM   1668  O   MET   116       4.140 -42.501  35.455  1.00  0.00           O  
ATOM   1656  CB  MET   116       4.255 -42.543  32.581  1.00  0.00           C  
ATOM   1659  CG  MET   116       3.380 -43.792  32.411  1.00  0.00           C  
ATOM   1662  SD  MET   116       4.328 -45.081  31.567  1.00  0.00           S  
ATOM   1663  CE  MET   116       4.349 -44.311  29.930  1.00  0.00           C  
ATOM   1653  HN  MET   116       5.242 -40.330  33.778  1.00  0.00           H  
ATOM   1655  HA  MET   116       2.574 -41.245  32.887  1.00  0.00           H  
ATOM   1657  HB1 MET   116       5.163 -42.811  33.104  1.00  0.00           H  
ATOM   1658  HB2 MET   116       4.504 -42.147  31.607  1.00  0.00           H  
ATOM   1660  HG1 MET   116       2.507 -43.544  31.825  1.00  0.00           H  
ATOM   1661  HG2 MET   116       3.073 -44.151  33.382  1.00  0.00           H  
ATOM   1664  HE1 MET   116       3.393 -43.843  29.743  1.00  0.00           H  
ATOM   1665  HE2 MET   116       4.532 -45.063  29.179  1.00  0.00           H  
ATOM   1666  HE3 MET   116       5.134 -43.568  29.891  1.00  0.00           H  
ATOM   1669  N   PRO   117       1.990 -41.875  35.337  1.00  0.00           N  
ATOM   1670  CA  PRO   117       1.681 -42.364  36.717  1.00  0.00           C  
ATOM   1681  C   PRO   117       1.813 -43.879  36.816  1.00  0.00           C  
ATOM   1682  O   PRO   117       1.077 -44.620  36.161  1.00  0.00           O  
ATOM   1672  CB  PRO   117       0.235 -41.919  36.962  1.00  0.00           C  
ATOM   1675  CG  PRO   117      -0.359 -41.735  35.609  1.00  0.00           C  
ATOM   1678  CD  PRO   117       0.784 -41.290  34.699  1.00  0.00           C  
ATOM   1671  HA  PRO   117       2.331 -41.887  37.434  1.00  0.00           H  
ATOM   1673  HB1 PRO   117       0.216 -40.984  37.503  1.00  0.00           H  
ATOM   1674  HB2 PRO   117      -0.304 -42.680  37.510  1.00  0.00           H  
ATOM   1676  HG1 PRO   117      -1.119 -40.972  35.635  1.00  0.00           H  
ATOM   1677  HG2 PRO   117      -0.777 -42.669  35.258  1.00  0.00           H  
ATOM   1680  HD1 PRO   117       0.857 -40.215  34.681  1.00  0.00           H  
ATOM   1679  HD2 PRO   117       0.647 -41.684  33.702  1.00  0.00           H  
ATOM   1683  N   VAL   118       2.764 -44.323  37.639  1.00  0.00           N  
ATOM   1685  CA  VAL   118       3.010 -45.750  37.833  1.00  0.00           C  
ATOM   1697  C   VAL   118       3.021 -46.075  39.327  1.00  0.00           C  
ATOM   1698  O   VAL   118       3.752 -45.450  40.100  1.00  0.00           O  
ATOM   1687  CB  VAL   118       4.354 -46.136  37.173  1.00  0.00           C  
ATOM   1689  CG1 VAL   118       4.657 -47.627  37.387  1.00  0.00           C  
ATOM   1693  CG2 VAL   118       4.279 -45.867  35.665  1.00  0.00           C  
ATOM   1684  HN  VAL   118       3.314 -43.674  38.126  1.00  0.00           H  
ATOM   1686  HA  VAL   118       2.217 -46.311  37.360  1.00  0.00           H  
ATOM   1688  HB  VAL   118       5.147 -45.540  37.600  1.00  0.00           H  
ATOM   1690 HG11 VAL   118       5.505 -47.913  36.781  1.00  0.00           H  
ATOM   1691 HG12 VAL   118       3.795 -48.214  37.099  1.00  0.00           H  
ATOM   1692 HG13 VAL   118       4.881 -47.802  38.427  1.00  0.00           H  
ATOM   1694 HG21 VAL   118       4.140 -44.809  35.494  1.00  0.00           H  
ATOM   1695 HG22 VAL   118       3.448 -46.412  35.242  1.00  0.00           H  
ATOM   1696 HG23 VAL   118       5.195 -46.191  35.196  1.00  0.00           H  
ATOM   1699  N   ASP   119       2.205 -47.056  39.720  1.00  0.00           N  
ATOM   1701  CA  ASP   119       2.116 -47.471  41.119  1.00  0.00           C  
ATOM   1709  C   ASP   119       2.368 -48.983  41.254  1.00  0.00           C  
ATOM   1710  O   ASP   119       2.100 -49.727  40.309  1.00  0.00           O  
ATOM   1703  CB  ASP   119       0.730 -47.131  41.676  1.00  0.00           C  
ATOM   1706  CG  ASP   119       0.507 -45.625  41.633  1.00  0.00           C  
ATOM   1707  OD1 ASP   119       0.414 -45.091  40.540  1.00  0.00           O  
ATOM   1708  OD2 ASP   119       0.428 -45.026  42.693  1.00  0.00           O1-
ATOM   1700  HN  ASP   119       1.650 -47.512  39.052  1.00  0.00           H  
ATOM   1702  HA  ASP   119       2.862 -46.940  41.692  1.00  0.00           H  
ATOM   1704  HB1 ASP   119       0.663 -47.475  42.699  1.00  0.00           H  
ATOM   1705  HB2 ASP   119      -0.024 -47.626  41.081  1.00  0.00           H  
ATOM   1711  N   PRO   120       2.866 -49.462  42.398  1.00  0.00           N  
ATOM   1712  CA  PRO   120       3.131 -50.919  42.608  1.00  0.00           C  
ATOM   1723  C   PRO   120       1.868 -51.682  43.023  1.00  0.00           C  
ATOM   1724  O   PRO   120       1.899 -52.511  43.938  1.00  0.00           O  
ATOM   1714  CB  PRO   120       4.179 -50.918  43.721  1.00  0.00           C  
ATOM   1717  CG  PRO   120       3.849 -49.725  44.554  1.00  0.00           C  
ATOM   1720  CD  PRO   120       3.234 -48.686  43.612  1.00  0.00           C  
ATOM   1713  HA  PRO   120       3.553 -51.352  41.716  1.00  0.00           H  
ATOM   1715  HB1 PRO   120       5.171 -50.815  43.306  1.00  0.00           H  
ATOM   1716  HB2 PRO   120       4.106 -51.824  44.306  1.00  0.00           H  
ATOM   1718  HG1 PRO   120       4.747 -49.325  45.000  1.00  0.00           H  
ATOM   1719  HG2 PRO   120       3.140 -49.999  45.325  1.00  0.00           H  
ATOM   1722  HD1 PRO   120       3.957 -47.925  43.361  1.00  0.00           H  
ATOM   1721  HD2 PRO   120       2.356 -48.243  44.063  1.00  0.00           H  
ATOM   1725  N   ASP   121       0.760 -51.389  42.337  1.00  0.00           N  
ATOM   1727  CA  ASP   121      -0.516 -52.039  42.628  1.00  0.00           C  
ATOM   1735  C   ASP   121      -0.601 -53.402  41.937  1.00  0.00           C  
ATOM   1736  O   ASP   121       0.350 -53.833  41.283  1.00  0.00           O  
ATOM   1729  CB  ASP   121      -1.675 -51.134  42.172  1.00  0.00           C  
ATOM   1732  CG  ASP   121      -1.707 -50.970  40.642  1.00  0.00           C  
ATOM   1733  OD1 ASP   121      -0.845 -51.516  39.966  1.00  0.00           O  
ATOM   1734  OD2 ASP   121      -2.604 -50.292  40.167  1.00  0.00           O1-
ATOM   1726  HN  ASP   121       0.804 -50.722  41.622  1.00  0.00           H  
ATOM   1728  HA  ASP   121      -0.595 -52.187  43.694  1.00  0.00           H  
ATOM   1730  HB1 ASP   121      -1.561 -50.158  42.625  1.00  0.00           H  
ATOM   1731  HB2 ASP   121      -2.610 -51.568  42.497  1.00  0.00           H  
ATOM   1737  N   ASN   122      -1.747 -54.071  42.095  1.00  0.00           N  
ATOM   1739  CA  ASN   122      -1.965 -55.390  41.498  1.00  0.00           C  
ATOM   1749  C   ASN   122      -1.861 -55.329  39.976  1.00  0.00           C  
ATOM   1750  O   ASN   122      -1.338 -56.254  39.347  1.00  0.00           O  
ATOM   1741  CB  ASN   122      -3.344 -55.919  41.894  1.00  0.00           C  
ATOM   1744  CG  ASN   122      -3.360 -56.273  43.378  1.00  0.00           C  
ATOM   1746  ND2 ASN   122      -2.553 -57.192  43.829  1.00  0.00           N  
ATOM   1745  OD1 ASN   122      -4.132 -55.697  44.145  1.00  0.00           O  
ATOM   1738  HN  ASN   122      -2.462 -53.669  42.633  1.00  0.00           H  
ATOM   1740  HA  ASN   122      -1.213 -56.070  41.873  1.00  0.00           H  
ATOM   1742  HB1 ASN   122      -3.568 -56.803  41.313  1.00  0.00           H  
ATOM   1743  HB2 ASN   122      -4.087 -55.160  41.697  1.00  0.00           H  
ATOM   1747 HD21 ASN   122      -1.941 -57.650  43.214  1.00  0.00           H  
ATOM   1748 HD22 ASN   122      -2.558 -57.427  44.780  1.00  0.00           H  
ATOM   1751  N   GLU   123      -2.365 -54.239  39.396  1.00  0.00           N  
ATOM   1753  CA  GLU   123      -2.337 -54.061  37.946  1.00  0.00           C  
ATOM   1764  C   GLU   123      -0.892 -54.089  37.436  1.00  0.00           C  
ATOM   1765  O   GLU   123      -0.617 -54.660  36.377  1.00  0.00           O  
ATOM   1755  CB  GLU   123      -3.005 -52.725  37.579  1.00  0.00           C  
ATOM   1758  CG  GLU   123      -3.081 -52.561  36.048  1.00  0.00           C  
ATOM   1761  CD  GLU   123      -3.973 -53.640  35.416  1.00  0.00           C  
ATOM   1762  OE1 GLU   123      -4.826 -54.181  36.105  1.00  0.00           O  
ATOM   1763  OE2 GLU   123      -3.783 -53.910  34.241  1.00  0.00           O1-
ATOM   1752  HN  GLU   123      -2.770 -53.545  39.956  1.00  0.00           H  
ATOM   1754  HA  GLU   123      -2.888 -54.865  37.482  1.00  0.00           H  
ATOM   1756  HB1 GLU   123      -2.427 -51.913  37.994  1.00  0.00           H  
ATOM   1757  HB2 GLU   123      -4.003 -52.701  37.991  1.00  0.00           H  
ATOM   1759  HG1 GLU   123      -2.087 -52.635  35.633  1.00  0.00           H  
ATOM   1760  HG2 GLU   123      -3.489 -51.588  35.817  1.00  0.00           H  
ATOM   1766  N   ALA   124       0.015 -53.470  38.194  1.00  0.00           N  
ATOM   1768  CA  ALA   124       1.429 -53.427  37.816  1.00  0.00           C  
ATOM   1774  C   ALA   124       2.003 -54.838  37.717  1.00  0.00           C  
ATOM   1775  O   ALA   124       2.781 -55.134  36.805  1.00  0.00           O  
ATOM   1770  CB  ALA   124       2.223 -52.624  38.849  1.00  0.00           C  
ATOM   1767  HN  ALA   124      -0.270 -53.035  39.024  1.00  0.00           H  
ATOM   1769  HA  ALA   124       1.519 -52.943  36.854  1.00  0.00           H  
ATOM   1771  HB1 ALA   124       2.376 -53.225  39.732  1.00  0.00           H  
ATOM   1772  HB2 ALA   124       1.673 -51.732  39.111  1.00  0.00           H  
ATOM   1773  HB3 ALA   124       3.179 -52.346  38.431  1.00  0.00           H  
ATOM   1776  N   TYR   125       1.610 -55.705  38.657  1.00  0.00           N  
ATOM   1778  CA  TYR   125       2.082 -57.088  38.667  1.00  0.00           C  
ATOM   1795  C   TYR   125       1.310 -57.922  37.648  1.00  0.00           C  
ATOM   1796  O   TYR   125       0.140 -57.651  37.373  1.00  0.00           O  
ATOM   1780  CB  TYR   125       1.913 -57.700  40.060  1.00  0.00           C  
ATOM   1783  CG  TYR   125       2.879 -57.048  41.021  1.00  0.00           C  
ATOM   1784  CD1 TYR   125       2.460 -55.973  41.814  1.00  0.00           C  
ATOM   1786  CD2 TYR   125       4.195 -57.517  41.116  1.00  0.00           C  
ATOM   1788  CE1 TYR   125       3.356 -55.369  42.703  1.00  0.00           C  
ATOM   1790  CE2 TYR   125       5.090 -56.913  42.007  1.00  0.00           C  
ATOM   1792  CZ  TYR   125       4.672 -55.838  42.802  1.00  0.00           C  
ATOM   1793  OH  TYR   125       5.555 -55.243  43.680  1.00  0.00           O  
ATOM   1777  HN  TYR   125       0.987 -55.407  39.350  1.00  0.00           H  
ATOM   1779  HA  TYR   125       3.131 -57.103  38.406  1.00  0.00           H  
ATOM   1781  HB1 TYR   125       2.114 -58.760  40.014  1.00  0.00           H  
ATOM   1782  HB2 TYR   125       0.901 -57.540  40.402  1.00  0.00           H  
ATOM   1785  HD1 TYR   125       1.446 -55.613  41.741  1.00  0.00           H  
ATOM   1787  HD2 TYR   125       4.517 -58.347  40.506  1.00  0.00           H  
ATOM   1789  HE1 TYR   125       3.034 -54.539  43.315  1.00  0.00           H  
ATOM   1791  HE2 TYR   125       6.105 -57.276  42.081  1.00  0.00           H  
ATOM   1794  HH  TYR   125       5.535 -54.297  43.522  1.00  0.00           H  
ATOM   1797  N   GLU   126       1.981 -58.932  37.088  1.00  0.00           N  
ATOM   1799  CA  GLU   126       1.362 -59.809  36.092  1.00  0.00           C  
ATOM   1810  C   GLU   126       0.062 -60.409  36.629  1.00  0.00           C  
ATOM   1811  O   GLU   126      -0.093 -60.595  37.838  1.00  0.00           O  
ATOM   1801  CB  GLU   126       2.335 -60.929  35.686  1.00  0.00           C  
ATOM   1804  CG  GLU   126       2.744 -61.759  36.913  1.00  0.00           C  
ATOM   1807  CD  GLU   126       3.753 -62.832  36.509  1.00  0.00           C  
ATOM   1808  OE1 GLU   126       3.529 -63.484  35.500  1.00  0.00           O  
ATOM   1809  OE2 GLU   126       4.738 -62.985  37.212  1.00  0.00           O1-
ATOM   1798  HN  GLU   126       2.913 -59.090  37.352  1.00  0.00           H  
ATOM   1800  HA  GLU   126       1.131 -59.221  35.217  1.00  0.00           H  
ATOM   1802  HB1 GLU   126       3.218 -60.491  35.242  1.00  0.00           H  
ATOM   1803  HB2 GLU   126       1.854 -61.575  34.964  1.00  0.00           H  
ATOM   1805  HG1 GLU   126       1.869 -62.235  37.333  1.00  0.00           H  
ATOM   1806  HG2 GLU   126       3.191 -61.108  37.651  1.00  0.00           H  
ATOM   1812  N   MET   127      -0.864 -60.704  35.711  1.00  0.00           N  
ATOM   1814  CA  MET   127      -2.155 -61.279  36.083  1.00  0.00           C  
ATOM   1827  C   MET   127      -1.989 -62.737  36.547  1.00  0.00           C  
ATOM   1828  O   MET   127      -1.050 -63.409  36.113  1.00  0.00           O  
ATOM   1816  CB  MET   127      -3.110 -61.230  34.889  1.00  0.00           C  
ATOM   1819  CG  MET   127      -3.450 -59.776  34.565  1.00  0.00           C  
ATOM   1822  SD  MET   127      -4.671 -59.724  33.229  1.00  0.00           S  
ATOM   1823  CE  MET   127      -3.567 -60.246  31.895  1.00  0.00           C  
ATOM   1813  HN  MET   127      -0.673 -60.527  34.767  1.00  0.00           H  
ATOM   1815  HA  MET   127      -2.577 -60.698  36.888  1.00  0.00           H  
ATOM   1817  HB1 MET   127      -4.017 -61.764  35.132  1.00  0.00           H  
ATOM   1818  HB2 MET   127      -2.638 -61.689  34.032  1.00  0.00           H  
ATOM   1820  HG1 MET   127      -2.555 -59.257  34.254  1.00  0.00           H  
ATOM   1821  HG2 MET   127      -3.856 -59.296  35.442  1.00  0.00           H  
ATOM   1824  HE1 MET   127      -3.515 -61.327  31.873  1.00  0.00           H  
ATOM   1825  HE2 MET   127      -2.581 -59.844  32.062  1.00  0.00           H  
ATOM   1826  HE3 MET   127      -3.947 -59.880  30.950  1.00  0.00           H  
ATOM   1829  N   PRO   128      -2.870 -63.250  37.411  1.00  0.00           N  
ATOM   1830  CA  PRO   128      -2.776 -64.665  37.906  1.00  0.00           C  
ATOM   1841  C   PRO   128      -2.799 -65.675  36.761  1.00  0.00           C  
ATOM   1842  O   PRO   128      -3.462 -65.460  35.744  1.00  0.00           O  
ATOM   1832  CB  PRO   128      -4.015 -64.831  38.796  1.00  0.00           C  
ATOM   1835  CG  PRO   128      -4.381 -63.448  39.210  1.00  0.00           C  
ATOM   1838  CD  PRO   128      -4.039 -62.563  38.021  1.00  0.00           C  
ATOM   1831  HA  PRO   128      -1.885 -64.793  38.502  1.00  0.00           H  
ATOM   1833  HB1 PRO   128      -3.776 -65.426  39.663  1.00  0.00           H  
ATOM   1834  HB2 PRO   128      -4.821 -65.284  38.235  1.00  0.00           H  
ATOM   1836  HG1 PRO   128      -3.801 -63.147  40.068  1.00  0.00           H  
ATOM   1837  HG2 PRO   128      -5.438 -63.397  39.431  1.00  0.00           H  
ATOM   1840  HD1 PRO   128      -3.765 -61.574  38.348  1.00  0.00           H  
ATOM   1839  HD2 PRO   128      -4.869 -62.522  37.325  1.00  0.00           H  
ATOM   1843  N   SER   129      -2.064 -66.772  36.941  1.00  0.00           N  
ATOM   1845  CA  SER   129      -1.989 -67.826  35.925  1.00  0.00           C  
ATOM   1852  C   SER   129      -3.358 -68.466  35.671  1.00  0.00           C  
ATOM   1853  O   SER   129      -3.578 -69.053  34.609  1.00  0.00           O  
ATOM   1847  CB  SER   129      -1.001 -68.904  36.370  1.00  0.00           C  
ATOM   1850  OG  SER   129      -1.489 -69.531  37.547  1.00  0.00           O  
ATOM   1844  HN  SER   129      -1.559 -66.878  37.775  1.00  0.00           H  
ATOM   1846  HA  SER   129      -1.632 -67.393  35.003  1.00  0.00           H  
ATOM   1848  HB1 SER   129      -0.036 -68.451  36.565  1.00  0.00           H  
ATOM   1849  HB2 SER   129      -0.894 -69.643  35.593  1.00  0.00           H  
ATOM   1851  HG  SER   129      -1.491 -68.879  38.252  1.00  0.00           H  
ATOM   1854  N   GLU   130      -4.267 -68.354  36.646  1.00  0.00           N  
ATOM   1856  CA  GLU   130      -5.605 -68.930  36.517  1.00  0.00           C  
ATOM   1867  C   GLU   130      -6.355 -68.300  35.342  1.00  0.00           C  
ATOM   1868  O   GLU   130      -7.069 -68.994  34.614  1.00  0.00           O  
ATOM   1858  CB  GLU   130      -6.396 -68.702  37.806  1.00  0.00           C  
ATOM   1861  CG  GLU   130      -5.815 -69.577  38.922  1.00  0.00           C  
ATOM   1864  CD  GLU   130      -6.583 -69.347  40.221  1.00  0.00           C  
ATOM   1865  OE1 GLU   130      -7.803 -69.331  40.173  1.00  0.00           O  
ATOM   1866  OE2 GLU   130      -5.939 -69.189  41.245  1.00  0.00           O1-
ATOM   1855  HN  GLU   130      -4.028 -67.878  37.468  1.00  0.00           H  
ATOM   1857  HA  GLU   130      -5.514 -69.991  36.345  1.00  0.00           H  
ATOM   1859  HB1 GLU   130      -7.430 -68.967  37.645  1.00  0.00           H  
ATOM   1860  HB2 GLU   130      -6.330 -67.662  38.091  1.00  0.00           H  
ATOM   1862  HG1 GLU   130      -4.777 -69.321  39.072  1.00  0.00           H  
ATOM   1863  HG2 GLU   130      -5.893 -70.616  38.639  1.00  0.00           H  
ATOM   1869  N   GLU   131      -6.188 -66.986  35.171  1.00  0.00           N  
ATOM   1871  CA  GLU   131      -6.850 -66.264  34.087  1.00  0.00           C  
ATOM   1882  C   GLU   131      -6.246 -66.638  32.737  1.00  0.00           C  
ATOM   1883  O   GLU   131      -5.061 -66.969  32.648  1.00  0.00           O  
ATOM   1873  CB  GLU   131      -6.718 -64.756  34.307  1.00  0.00           C  
ATOM   1876  CG  GLU   131      -7.571 -64.336  35.509  1.00  0.00           C  
ATOM   1879  CD  GLU   131      -7.319 -62.867  35.888  1.00  0.00           C  
ATOM   1880  OE1 GLU   131      -6.286 -62.328  35.512  1.00  0.00           O  
ATOM   1881  OE2 GLU   131      -8.169 -62.302  36.555  1.00  0.00           O1-
ATOM   1870  HN  GLU   131      -5.607 -66.496  35.789  1.00  0.00           H  
ATOM   1872  HA  GLU   131      -7.899 -66.524  34.085  1.00  0.00           H  
ATOM   1874  HB1 GLU   131      -7.057 -64.231  33.425  1.00  0.00           H  
ATOM   1875  HB2 GLU   131      -5.681 -64.510  34.495  1.00  0.00           H  
ATOM   1877  HG1 GLU   131      -7.330 -64.965  36.353  1.00  0.00           H  
ATOM   1878  HG2 GLU   131      -8.616 -64.461  35.263  1.00  0.00           H  
ATOM   1884  N   GLY   132      -7.076 -66.582  31.692  1.00  0.00           N  
ATOM   1886  CA  GLY   132      -6.631 -66.914  30.335  1.00  0.00           C  
ATOM   1889  C   GLY   132      -6.865 -68.393  29.989  1.00  0.00           C  
ATOM   1890  O   GLY   132      -6.715 -68.787  28.829  1.00  0.00           O  
ATOM   1885  HN  GLY   132      -8.007 -66.313  31.836  1.00  0.00           H  
ATOM   1887  HA1 GLY   132      -5.578 -66.699  30.248  1.00  0.00           H  
ATOM   1888  HA2 GLY   132      -7.172 -66.301  29.629  1.00  0.00           H  
ATOM   1891  N   TYR   133      -7.232 -69.202  30.990  1.00  0.00           N  
ATOM   1893  CA  TYR   133      -7.489 -70.632  30.775  1.00  0.00           C  
ATOM   1910  C   TYR   133      -8.988 -70.961  30.831  1.00  0.00           C  
ATOM   1911  O   TYR   133      -9.357 -72.136  30.910  1.00  0.00           O  
ATOM   1895  CB  TYR   133      -6.740 -71.458  31.822  1.00  0.00           C  
ATOM   1898  CG  TYR   133      -5.252 -71.319  31.604  1.00  0.00           C  
ATOM   1899  CD1 TYR   133      -4.541 -70.303  32.254  1.00  0.00           C  
ATOM   1901  CD2 TYR   133      -4.584 -72.208  30.753  1.00  0.00           C  
ATOM   1903  CE1 TYR   133      -3.161 -70.177  32.049  1.00  0.00           C  
ATOM   1905  CE2 TYR   133      -3.207 -72.080  30.548  1.00  0.00           C  
ATOM   1907  CZ  TYR   133      -2.494 -71.063  31.196  1.00  0.00           C  
ATOM   1908  OH  TYR   133      -1.135 -70.938  30.995  1.00  0.00           O  
ATOM   1892  HN  TYR   133      -7.339 -68.831  31.892  1.00  0.00           H  
ATOM   1894  HA  TYR   133      -7.116 -70.903  29.796  1.00  0.00           H  
ATOM   1896  HB1 TYR   133      -7.023 -72.496  31.729  1.00  0.00           H  
ATOM   1897  HB2 TYR   133      -6.997 -71.105  32.811  1.00  0.00           H  
ATOM   1900  HD1 TYR   133      -5.054 -69.618  32.911  1.00  0.00           H  
ATOM   1902  HD2 TYR   133      -5.136 -72.991  30.253  1.00  0.00           H  
ATOM   1904  HE1 TYR   133      -2.612 -69.391  32.548  1.00  0.00           H  
ATOM   1906  HE2 TYR   133      -2.693 -72.765  29.890  1.00  0.00           H  
ATOM   1909  HH  TYR   133      -0.944 -70.010  30.837  1.00  0.00           H  
ATOM   1912  N   GLN   134      -9.839 -69.929  30.789  1.00  0.00           N  
ATOM   1914  CA  GLN   134     -11.288 -70.127  30.837  1.00  0.00           C  
ATOM   1927  C   GLN   134     -11.763 -70.929  29.626  1.00  0.00           C  
ATOM   1928  O   GLN   134     -12.632 -71.795  29.751  1.00  0.00           O  
ATOM   1916  CB  GLN   134     -11.999 -68.771  30.864  1.00  0.00           C  
ATOM   1919  CG  GLN   134     -11.745 -68.090  32.210  1.00  0.00           C  
ATOM   1922  CD  GLN   134     -12.452 -66.739  32.251  1.00  0.00           C  
ATOM   1924  NE2 GLN   134     -11.830 -65.702  32.739  1.00  0.00           N  
ATOM   1923  OE1 GLN   134     -13.602 -66.627  31.827  1.00  0.00           O  
ATOM   1913  HN  GLN   134      -9.485 -69.018  30.726  1.00  0.00           H  
ATOM   1915  HA  GLN   134     -11.539 -70.669  31.736  1.00  0.00           H  
ATOM   1917  HB1 GLN   134     -13.060 -68.919  30.730  1.00  0.00           H  
ATOM   1918  HB2 GLN   134     -11.615 -68.150  30.066  1.00  0.00           H  
ATOM   1920  HG1 GLN   134     -10.682 -67.942  32.341  1.00  0.00           H  
ATOM   1921  HG2 GLN   134     -12.122 -68.716  33.004  1.00  0.00           H  
ATOM   1925 HE21 GLN   134     -10.913 -65.794  33.076  1.00  0.00           H  
ATOM   1926 HE22 GLN   134     -12.278 -64.831  32.770  1.00  0.00           H  
ATOM   1929  N   ASP   135     -11.180 -70.634  28.460  1.00  0.00           N  
ATOM   1931  CA  ASP   135     -11.540 -71.330  27.226  1.00  0.00           C  
ATOM   1939  C   ASP   135     -11.239 -72.816  27.338  1.00  0.00           C  
ATOM   1940  O   ASP   135     -12.022 -73.645  26.864  1.00  0.00           O  
ATOM   1933  CB  ASP   135     -10.771 -70.733  26.039  1.00  0.00           C  
ATOM   1936  CG  ASP   135     -11.284 -69.327  25.686  1.00  0.00           C  
ATOM   1937  OD1 ASP   135     -12.371 -68.968  26.115  1.00  0.00           O  
ATOM   1938  OD2 ASP   135     -10.571 -68.629  24.985  1.00  0.00           O1-
ATOM   1930  HN  ASP   135     -10.493 -69.935  28.433  1.00  0.00           H  
ATOM   1932  HA  ASP   135     -12.595 -71.211  27.053  1.00  0.00           H  
ATOM   1934  HB1 ASP   135     -10.890 -71.378  25.179  1.00  0.00           H  
ATOM   1935  HB2 ASP   135      -9.722 -70.672  26.292  1.00  0.00           H  
ATOM   1941  N   TYR   136     -10.113 -73.145  27.970  1.00  0.00           N  
ATOM   1943  CA  TYR   136      -9.732 -74.541  28.144  1.00  0.00           C  
ATOM   1960  C   TYR   136     -10.352 -75.091  29.421  1.00  0.00           C  
ATOM   1961  O   TYR   136     -10.172 -74.527  30.504  1.00  0.00           O  
ATOM   1945  CB  TYR   136      -8.209 -74.668  28.215  1.00  0.00           C  
ATOM   1948  CG  TYR   136      -7.611 -74.338  26.870  1.00  0.00           C  
ATOM   1949  CD1 TYR   136      -7.232 -73.023  26.574  1.00  0.00           C  
ATOM   1951  CD2 TYR   136      -7.432 -75.349  25.917  1.00  0.00           C  
ATOM   1953  CE1 TYR   136      -6.673 -72.720  25.326  1.00  0.00           C  
ATOM   1955  CE2 TYR   136      -6.877 -75.046  24.670  1.00  0.00           C  
ATOM   1957  CZ  TYR   136      -6.496 -73.731  24.373  1.00  0.00           C  
ATOM   1958  OH  TYR   136      -5.946 -73.432  23.144  1.00  0.00           O  
ATOM   1942  HN  TYR   136      -9.535 -72.440  28.330  1.00  0.00           H  
ATOM   1944  HA  TYR   136     -10.093 -75.112  27.304  1.00  0.00           H  
ATOM   1946  HB1 TYR   136      -7.944 -75.677  28.489  1.00  0.00           H  
ATOM   1947  HB2 TYR   136      -7.827 -73.981  28.958  1.00  0.00           H  
ATOM   1950  HD1 TYR   136      -7.369 -72.244  27.308  1.00  0.00           H  
ATOM   1952  HD2 TYR   136      -7.726 -76.363  26.146  1.00  0.00           H  
ATOM   1954  HE1 TYR   136      -6.381 -71.706  25.098  1.00  0.00           H  
ATOM   1956  HE2 TYR   136      -6.739 -75.826  23.936  1.00  0.00           H  
ATOM   1959  HH  TYR   136      -6.362 -73.995  22.488  1.00  0.00           H  
ATOM   1962  N   GLU   137     -11.077 -76.196  29.276  1.00  0.00           N  
ATOM   1964  CA  GLU   137     -11.734 -76.841  30.412  1.00  0.00           C  
ATOM   1975  C   GLU   137     -10.693 -77.460  31.357  1.00  0.00           C  
ATOM   1976  O   GLU   137      -9.645 -77.911  30.888  1.00  0.00           O  
ATOM   1966  CB  GLU   137     -12.663 -77.954  29.921  1.00  0.00           C  
ATOM   1969  CG  GLU   137     -13.833 -77.352  29.149  1.00  0.00           C  
ATOM   1972  CD  GLU   137     -14.749 -78.462  28.640  1.00  0.00           C  
ATOM   1973  OE1 GLU   137     -15.080 -79.338  29.423  1.00  0.00           O  
ATOM   1974  OE2 GLU   137     -15.107 -78.418  27.473  1.00  0.00           O1-
ATOM   1963  HN  GLU   137     -11.179 -76.581  28.381  1.00  0.00           H  
ATOM   1965  HA  GLU   137     -12.317 -76.106  30.947  1.00  0.00           H  
ATOM   1967  HB1 GLU   137     -13.039 -78.507  30.769  1.00  0.00           H  
ATOM   1968  HB2 GLU   137     -12.110 -78.621  29.273  1.00  0.00           H  
ATOM   1970  HG1 GLU   137     -13.455 -76.789  28.311  1.00  0.00           H  
ATOM   1971  HG2 GLU   137     -14.390 -76.700  29.801  1.00  0.00           H  
ATOM   1977  N   PRO   138     -10.957 -77.530  32.663  1.00  0.00           N  
ATOM   1978  CA  PRO   138      -9.998 -78.159  33.631  1.00  0.00           C  
ATOM   1989  C   PRO   138      -9.655 -79.582  33.199  1.00  0.00           C  
ATOM   1990  O   PRO   138      -8.536 -80.059  33.403  1.00  0.00           O  
ATOM   1980  CB  PRO   138     -10.760 -78.156  34.960  1.00  0.00           C  
ATOM   1983  CG  PRO   138     -11.730 -77.034  34.835  1.00  0.00           C  
ATOM   1986  CD  PRO   138     -12.165 -77.033  33.375  1.00  0.00           C  
ATOM   1979  HA  PRO   138      -9.102 -77.563  33.718  1.00  0.00           H  
ATOM   1981  HB1 PRO   138     -10.085 -77.973  35.782  1.00  0.00           H  
ATOM   1982  HB2 PRO   138     -11.278 -79.096  35.095  1.00  0.00           H  
ATOM   1984  HG1 PRO   138     -11.254 -76.099  35.076  1.00  0.00           H  
ATOM   1985  HG2 PRO   138     -12.580 -77.205  35.484  1.00  0.00           H  
ATOM   1988  HD1 PRO   138     -12.407 -76.035  33.047  1.00  0.00           H  
ATOM   1987  HD2 PRO   138     -13.002 -77.704  33.227  1.00  0.00           H  
ATOM   1991  N   GLU   139     -10.641 -80.245  32.588  1.00  0.00           N  
ATOM   1993  CA  GLU   139     -10.479 -81.607  32.099  1.00  0.00           C  
ATOM   2004  C   GLU   139      -9.332 -81.673  31.090  1.00  0.00           C  
ATOM   2005  O   GLU   139      -9.256 -80.849  30.173  1.00  0.00           O  
ATOM   1995  CB  GLU   139     -11.794 -82.056  31.440  1.00  0.00           C  
ATOM   1998  CG  GLU   139     -11.699 -83.526  31.009  1.00  0.00           C  
ATOM   2001  CD  GLU   139     -13.019 -83.975  30.391  1.00  0.00           C  
ATOM   2002  OE1 GLU   139     -13.424 -83.375  29.409  1.00  0.00           O  
ATOM   2003  OE2 GLU   139     -13.605 -84.909  30.907  1.00  0.00           O1-
ATOM   1992  HN  GLU   139     -11.499 -79.795  32.455  1.00  0.00           H  
ATOM   1994  HA  GLU   139     -10.258 -82.261  32.930  1.00  0.00           H  
ATOM   1996  HB1 GLU   139     -11.993 -81.437  30.575  1.00  0.00           H  
ATOM   1997  HB2 GLU   139     -12.601 -81.946  32.151  1.00  0.00           H  
ATOM   1999  HG1 GLU   139     -11.483 -84.140  31.870  1.00  0.00           H  
ATOM   2000  HG2 GLU   139     -10.907 -83.637  30.282  1.00  0.00           H  
ATOM   2006  N   ALA   140      -8.446 -82.653  31.271  1.00  0.00           N  
ATOM   2008  CA  ALA   140      -7.302 -82.828  30.381  1.00  0.00           C  
ATOM   2014  C   ALA   140      -7.652 -83.779  29.240  1.00  0.00           C  
ATOM   2010  CB  ALA   140      -6.111 -83.384  31.164  1.00  0.00           C  
ATOM   2015  OT1 ALA   140      -8.535 -84.598  29.425  1.00  0.00           O  
ATOM   2016  OT2 ALA   140      -7.028 -83.674  28.196  1.00  0.00           O  
ATOM   2007  HN  ALA   140      -8.567 -83.272  32.023  1.00  0.00           H  
ATOM   2009  HA  ALA   140      -7.029 -81.869  29.967  1.00  0.00           H  
ATOM   2011  HB1 ALA   140      -5.979 -82.813  32.071  1.00  0.00           H  
ATOM   2012  HB2 ALA   140      -5.219 -83.313  30.561  1.00  0.00           H  
ATOM   2013  HB3 ALA   140      -6.296 -84.418  31.415  1.00  0.00           H  
TER   
ENDMDL
MODEL        3
ATOM      1  N   MET     1     -13.607  -6.630  20.031  1.00  0.00           N  
ATOM      5  CA  MET     1     -13.818  -5.589  21.075  1.00  0.00           C  
ATOM     18  C   MET     1     -13.658  -4.207  20.451  1.00  0.00           C  
ATOM     19  O   MET     1     -14.554  -3.365  20.552  1.00  0.00           O  
ATOM      7  CB  MET     1     -12.794  -5.779  22.194  1.00  0.00           C  
ATOM     10  CG  MET     1     -13.113  -7.057  22.969  1.00  0.00           C  
ATOM     13  SD  MET     1     -11.807  -7.371  24.182  1.00  0.00           S  
ATOM     14  CE  MET     1     -12.198  -6.000  25.297  1.00  0.00           C  
ATOM      6  HA  MET     1     -14.815  -5.685  21.481  1.00  0.00           H  
ATOM      8  HB1 MET     1     -12.834  -4.935  22.866  1.00  0.00           H  
ATOM      9  HB2 MET     1     -11.805  -5.854  21.767  1.00  0.00           H  
ATOM     11  HG1 MET     1     -13.174  -7.888  22.284  1.00  0.00           H  
ATOM     12  HG2 MET     1     -14.058  -6.943  23.480  1.00  0.00           H  
ATOM     15  HE1 MET     1     -11.603  -6.088  26.195  1.00  0.00           H  
ATOM     16  HE2 MET     1     -13.244  -6.034  25.556  1.00  0.00           H  
ATOM     17  HE3 MET     1     -11.980  -5.063  24.803  1.00  0.00           H  
ATOM      2  HT1 MET     1     -14.169  -6.398  19.189  1.00  0.00           H  
ATOM      3  HT2 MET     1     -13.904  -7.558  20.401  1.00  0.00           H  
ATOM      4  HT3 MET     1     -12.602  -6.666  19.774  1.00  0.00           H  
ATOM     20  N   ASP     2     -12.509  -3.987  19.807  1.00  0.00           N  
ATOM     22  CA  ASP     2     -12.227  -2.705  19.162  1.00  0.00           C  
ATOM     30  C   ASP     2     -13.211  -2.439  18.024  1.00  0.00           C  
ATOM     31  O   ASP     2     -13.629  -1.297  17.816  1.00  0.00           O  
ATOM     24  CB  ASP     2     -10.794  -2.693  18.610  1.00  0.00           C  
ATOM     27  CG  ASP     2     -10.593  -3.806  17.578  1.00  0.00           C  
ATOM     28  OD1 ASP     2     -11.129  -4.886  17.772  1.00  0.00           O  
ATOM     29  OD2 ASP     2      -9.904  -3.558  16.601  1.00  0.00           O1-
ATOM     21  HN  ASP     2     -11.841  -4.702  19.765  1.00  0.00           H  
ATOM     23  HA  ASP     2     -12.320  -1.920  19.894  1.00  0.00           H  
ATOM     25  HB1 ASP     2     -10.099  -2.836  19.424  1.00  0.00           H  
ATOM     26  HB2 ASP     2     -10.601  -1.738  18.144  1.00  0.00           H  
ATOM     32  N   VAL     3     -13.571  -3.499  17.296  1.00  0.00           N  
ATOM     34  CA  VAL     3     -14.507  -3.380  16.180  1.00  0.00           C  
ATOM     46  C   VAL     3     -15.877  -2.882  16.663  1.00  0.00           C  
ATOM     47  O   VAL     3     -16.558  -2.136  15.954  1.00  0.00           O  
ATOM     36  CB  VAL     3     -14.629  -4.742  15.461  1.00  0.00           C  
ATOM     38  CG1 VAL     3     -15.244  -5.792  16.395  1.00  0.00           C  
ATOM     42  CG2 VAL     3     -15.504  -4.596  14.210  1.00  0.00           C  
ATOM     33  HN  VAL     3     -13.199  -4.380  17.517  1.00  0.00           H  
ATOM     35  HA  VAL     3     -14.112  -2.659  15.479  1.00  0.00           H  
ATOM     37  HB  VAL     3     -13.643  -5.071  15.166  1.00  0.00           H  
ATOM     39 HG11 VAL     3     -16.287  -5.563  16.556  1.00  0.00           H  
ATOM     40 HG12 VAL     3     -14.726  -5.781  17.341  1.00  0.00           H  
ATOM     41 HG13 VAL     3     -15.156  -6.770  15.945  1.00  0.00           H  
ATOM     43 HG21 VAL     3     -15.541  -5.540  13.686  1.00  0.00           H  
ATOM     44 HG22 VAL     3     -15.084  -3.842  13.561  1.00  0.00           H  
ATOM     45 HG23 VAL     3     -16.503  -4.307  14.500  1.00  0.00           H  
ATOM     48  N   PHE     4     -16.266  -3.304  17.871  1.00  0.00           N  
ATOM     50  CA  PHE     4     -17.549  -2.903  18.446  1.00  0.00           C  
ATOM     66  C   PHE     4     -17.595  -1.391  18.650  1.00  0.00           C  
ATOM     67  O   PHE     4     -18.619  -0.752  18.387  1.00  0.00           O  
ATOM     52  CB  PHE     4     -17.758  -3.604  19.791  1.00  0.00           C  
ATOM     55  CG  PHE     4     -17.977  -5.079  19.565  1.00  0.00           C  
ATOM     56  CD1 PHE     4     -16.889  -5.959  19.560  1.00  0.00           C  
ATOM     58  CD2 PHE     4     -19.274  -5.569  19.363  1.00  0.00           C  
ATOM     60  CE1 PHE     4     -17.094  -7.327  19.354  1.00  0.00           C  
ATOM     62  CE2 PHE     4     -19.479  -6.939  19.157  1.00  0.00           C  
ATOM     64  CZ  PHE     4     -18.391  -7.818  19.152  1.00  0.00           C  
ATOM     49  HN  PHE     4     -15.677  -3.897  18.383  1.00  0.00           H  
ATOM     51  HA  PHE     4     -18.343  -3.192  17.774  1.00  0.00           H  
ATOM     53  HB1 PHE     4     -18.619  -3.183  20.285  1.00  0.00           H  
ATOM     54  HB2 PHE     4     -16.882  -3.461  20.408  1.00  0.00           H  
ATOM     57  HD1 PHE     4     -15.889  -5.580  19.716  1.00  0.00           H  
ATOM     59  HD2 PHE     4     -20.113  -4.892  19.366  1.00  0.00           H  
ATOM     61  HE1 PHE     4     -16.254  -8.006  19.351  1.00  0.00           H  
ATOM     63  HE2 PHE     4     -20.480  -7.317  19.001  1.00  0.00           H  
ATOM     65  HZ  PHE     4     -18.549  -8.875  18.993  1.00  0.00           H  
ATOM     68  N   MET     5     -16.478  -0.832  19.120  1.00  0.00           N  
ATOM     70  CA  MET     5     -16.382   0.607  19.363  1.00  0.00           C  
ATOM     83  C   MET     5     -16.537   1.383  18.058  1.00  0.00           C  
ATOM     84  O   MET     5     -17.187   2.432  18.029  1.00  0.00           O  
ATOM     72  CB  MET     5     -15.030   0.940  20.000  1.00  0.00           C  
ATOM     75  CG  MET     5     -14.980   0.395  21.430  1.00  0.00           C  
ATOM     78  SD  MET     5     -16.166   1.288  22.470  1.00  0.00           S  
ATOM     79  CE  MET     5     -15.880   0.356  23.994  1.00  0.00           C  
ATOM     69  HN  MET     5     -15.701  -1.399  19.308  1.00  0.00           H  
ATOM     71  HA  MET     5     -17.169   0.901  20.039  1.00  0.00           H  
ATOM     73  HB1 MET     5     -14.897   2.012  20.020  1.00  0.00           H  
ATOM     74  HB2 MET     5     -14.238   0.492  19.417  1.00  0.00           H  
ATOM     76  HG1 MET     5     -13.984   0.527  21.829  1.00  0.00           H  
ATOM     77  HG2 MET     5     -15.229  -0.654  21.423  1.00  0.00           H  
ATOM     80  HE1 MET     5     -16.240   0.929  24.838  1.00  0.00           H  
ATOM     81  HE2 MET     5     -14.824   0.172  24.112  1.00  0.00           H  
ATOM     82  HE3 MET     5     -16.404  -0.587  23.940  1.00  0.00           H  
ATOM     85  N   LYS     6     -15.932   0.862  16.987  1.00  0.00           N  
ATOM     87  CA  LYS     6     -15.999   1.512  15.680  1.00  0.00           C  
ATOM    105  C   LYS     6     -17.440   1.572  15.182  1.00  0.00           C  
ATOM    106  O   LYS     6     -17.864   2.587  14.624  1.00  0.00           O  
ATOM     89  CB  LYS     6     -15.142   0.738  14.668  1.00  0.00           C  
ATOM     92  CG  LYS     6     -13.648   0.872  15.009  1.00  0.00           C  
ATOM     95  CD  LYS     6     -13.152   2.294  14.712  1.00  0.00           C  
ATOM     98  CE  LYS     6     -11.643   2.369  14.958  1.00  0.00           C  
ATOM    101  NZ  LYS     6     -11.160   3.748  14.667  1.00  0.00           N1+
ATOM     86  HN  LYS     6     -15.427   0.027  17.084  1.00  0.00           H  
ATOM     88  HA  LYS     6     -15.617   2.516  15.768  1.00  0.00           H  
ATOM     90  HB1 LYS     6     -15.317   1.134  13.679  1.00  0.00           H  
ATOM     91  HB2 LYS     6     -15.421  -0.305  14.690  1.00  0.00           H  
ATOM     93  HG1 LYS     6     -13.083   0.168  14.415  1.00  0.00           H  
ATOM     94  HG2 LYS     6     -13.500   0.653  16.057  1.00  0.00           H  
ATOM     96  HD1 LYS     6     -13.651   2.995  15.360  1.00  0.00           H  
ATOM     97  HD2 LYS     6     -13.363   2.542  13.681  1.00  0.00           H  
ATOM     99  HE1 LYS     6     -11.139   1.666  14.307  1.00  0.00           H  
ATOM    100  HE2 LYS     6     -11.433   2.123  15.988  1.00  0.00           H  
ATOM    102  HZ1 LYS     6     -11.776   4.438  15.142  1.00  0.00           H  
ATOM    103  HZ2 LYS     6     -11.179   3.913  13.639  1.00  0.00           H  
ATOM    104  HZ3 LYS     6     -10.189   3.856  15.018  1.00  0.00           H  
ATOM    107  N   GLY     7     -18.185   0.483  15.395  1.00  0.00           N  
ATOM    109  CA  GLY     7     -19.582   0.423  14.967  1.00  0.00           C  
ATOM    112  C   GLY     7     -20.412   1.486  15.677  1.00  0.00           C  
ATOM    113  O   GLY     7     -21.230   2.167  15.052  1.00  0.00           O  
ATOM    108  HN  GLY     7     -17.787  -0.290  15.847  1.00  0.00           H  
ATOM    110  HA1 GLY     7     -19.983  -0.552  15.200  1.00  0.00           H  
ATOM    111  HA2 GLY     7     -19.634   0.584  13.900  1.00  0.00           H  
ATOM    114  N   LEU     8     -20.185   1.623  16.987  1.00  0.00           N  
ATOM    116  CA  LEU     8     -20.904   2.612  17.791  1.00  0.00           C  
ATOM    131  C   LEU     8     -20.554   4.025  17.338  1.00  0.00           C  
ATOM    132  O   LEU     8     -21.424   4.895  17.274  1.00  0.00           O  
ATOM    118  CB  LEU     8     -20.538   2.445  19.270  1.00  0.00           C  
ATOM    121  CG  LEU     8     -21.137   1.140  19.817  1.00  0.00           C  
ATOM    123  CD1 LEU     8     -20.457   0.784  21.142  1.00  0.00           C  
ATOM    127  CD2 LEU     8     -22.644   1.309  20.061  1.00  0.00           C  
ATOM    115  HN  LEU     8     -19.515   1.052  17.418  1.00  0.00           H  
ATOM    117  HA  LEU     8     -21.963   2.457  17.667  1.00  0.00           H  
ATOM    119  HB1 LEU     8     -20.928   3.280  19.832  1.00  0.00           H  
ATOM    120  HB2 LEU     8     -19.462   2.417  19.368  1.00  0.00           H  
ATOM    122  HG  LEU     8     -20.975   0.349  19.103  1.00  0.00           H  
ATOM    124 HD11 LEU     8     -19.388   0.746  21.002  1.00  0.00           H  
ATOM    125 HD12 LEU     8     -20.810  -0.180  21.479  1.00  0.00           H  
ATOM    126 HD13 LEU     8     -20.698   1.533  21.884  1.00  0.00           H  
ATOM    128 HD21 LEU     8     -22.804   1.875  20.967  1.00  0.00           H  
ATOM    129 HD22 LEU     8     -23.100   0.337  20.164  1.00  0.00           H  
ATOM    130 HD23 LEU     8     -23.094   1.829  19.230  1.00  0.00           H  
ATOM    133  N   SER     9     -19.274   4.239  17.027  1.00  0.00           N  
ATOM    135  CA  SER     9     -18.802   5.546  16.584  1.00  0.00           C  
ATOM    142  C   SER     9     -19.508   5.968  15.302  1.00  0.00           C  
ATOM    143  O   SER     9     -19.925   7.121  15.171  1.00  0.00           O  
ATOM    137  CB  SER     9     -17.294   5.501  16.347  1.00  0.00           C  
ATOM    140  OG  SER     9     -16.849   6.781  15.911  1.00  0.00           O  
ATOM    134  HN  SER     9     -18.634   3.500  17.101  1.00  0.00           H  
ATOM    136  HA  SER     9     -19.012   6.274  17.355  1.00  0.00           H  
ATOM    138  HB1 SER     9     -17.071   4.756  15.594  1.00  0.00           H  
ATOM    139  HB2 SER     9     -16.789   5.245  17.263  1.00  0.00           H  
ATOM    141  HG  SER     9     -16.531   7.261  16.678  1.00  0.00           H  
ATOM    144  N   LYS    10     -19.634   5.029  14.362  1.00  0.00           N  
ATOM    146  CA  LYS    10     -20.287   5.314  13.087  1.00  0.00           C  
ATOM    164  C   LYS    10     -21.754   5.686  13.292  1.00  0.00           C  
ATOM    165  O   LYS    10     -22.254   6.619  12.660  1.00  0.00           O  
ATOM    148  CB  LYS    10     -20.197   4.091  12.171  1.00  0.00           C  
ATOM    151  CG  LYS    10     -18.745   3.894  11.716  1.00  0.00           C  
ATOM    154  CD  LYS    10     -18.661   2.754  10.690  1.00  0.00           C  
ATOM    157  CE  LYS    10     -18.874   1.400  11.383  1.00  0.00           C  
ATOM    160  NZ  LYS    10     -18.717   0.302  10.388  1.00  0.00           N1+
ATOM    145  HN  LYS    10     -19.277   4.132  14.527  1.00  0.00           H  
ATOM    147  HA  LYS    10     -19.780   6.140  12.610  1.00  0.00           H  
ATOM    149  HB1 LYS    10     -20.827   4.240  11.307  1.00  0.00           H  
ATOM    150  HB2 LYS    10     -20.528   3.214  12.710  1.00  0.00           H  
ATOM    152  HG1 LYS    10     -18.132   3.651  12.572  1.00  0.00           H  
ATOM    153  HG2 LYS    10     -18.386   4.810  11.263  1.00  0.00           H  
ATOM    155  HD1 LYS    10     -17.689   2.765  10.222  1.00  0.00           H  
ATOM    156  HD2 LYS    10     -19.422   2.893   9.938  1.00  0.00           H  
ATOM    158  HE1 LYS    10     -19.868   1.364  11.805  1.00  0.00           H  
ATOM    159  HE2 LYS    10     -18.145   1.280  12.170  1.00  0.00           H  
ATOM    161  HZ1 LYS    10     -19.159   0.583   9.489  1.00  0.00           H  
ATOM    162  HZ2 LYS    10     -19.180  -0.558  10.746  1.00  0.00           H  
ATOM    163  HZ3 LYS    10     -17.706   0.116  10.233  1.00  0.00           H  
ATOM    166  N   ALA    11     -22.432   4.954  14.185  1.00  0.00           N  
ATOM    168  CA  ALA    11     -23.843   5.220  14.470  1.00  0.00           C  
ATOM    174  C   ALA    11     -24.014   6.602  15.090  1.00  0.00           C  
ATOM    175  O   ALA    11     -24.896   7.372  14.692  1.00  0.00           O  
ATOM    170  CB  ALA    11     -24.393   4.161  15.427  1.00  0.00           C  
ATOM    167  HN  ALA    11     -21.975   4.226  14.657  1.00  0.00           H  
ATOM    169  HA  ALA    11     -24.401   5.180  13.547  1.00  0.00           H  
ATOM    171  HB1 ALA    11     -25.269   4.548  15.926  1.00  0.00           H  
ATOM    172  HB2 ALA    11     -23.639   3.913  16.161  1.00  0.00           H  
ATOM    173  HB3 ALA    11     -24.659   3.275  14.868  1.00  0.00           H  
ATOM    176  N   LYS    12     -23.150   6.911  16.062  1.00  0.00           N  
ATOM    178  CA  LYS    12     -23.192   8.203  16.738  1.00  0.00           C  
ATOM    196  C   LYS    12     -22.875   9.326  15.751  1.00  0.00           C  
ATOM    197  O   LYS    12     -23.504  10.384  15.777  1.00  0.00           O  
ATOM    180  CB  LYS    12     -22.180   8.225  17.889  1.00  0.00           C  
ATOM    183  CG  LYS    12     -22.651   7.286  19.011  1.00  0.00           C  
ATOM    186  CD  LYS    12     -21.736   7.430  20.239  1.00  0.00           C  
ATOM    189  CE  LYS    12     -20.367   6.800  19.959  1.00  0.00           C  
ATOM    192  NZ  LYS    12     -19.519   6.892  21.183  1.00  0.00           N1+
ATOM    177  HN  LYS    12     -22.470   6.256  16.322  1.00  0.00           H  
ATOM    179  HA  LYS    12     -24.181   8.359  17.140  1.00  0.00           H  
ATOM    181  HB1 LYS    12     -22.097   9.229  18.277  1.00  0.00           H  
ATOM    182  HB2 LYS    12     -21.217   7.898  17.526  1.00  0.00           H  
ATOM    184  HG1 LYS    12     -22.617   6.261  18.665  1.00  0.00           H  
ATOM    185  HG2 LYS    12     -23.664   7.537  19.287  1.00  0.00           H  
ATOM    187  HD1 LYS    12     -22.192   6.935  21.083  1.00  0.00           H  
ATOM    188  HD2 LYS    12     -21.609   8.478  20.466  1.00  0.00           H  
ATOM    190  HE1 LYS    12     -19.887   7.326  19.148  1.00  0.00           H  
ATOM    191  HE2 LYS    12     -20.497   5.761  19.689  1.00  0.00           H  
ATOM    193  HZ1 LYS    12     -19.242   7.881  21.338  1.00  0.00           H  
ATOM    194  HZ2 LYS    12     -18.667   6.307  21.057  1.00  0.00           H  
ATOM    195  HZ3 LYS    12     -20.057   6.551  22.003  1.00  0.00           H  
ATOM    198  N   GLU    13     -21.899   9.069  14.880  1.00  0.00           N  
ATOM    200  CA  GLU    13     -21.485  10.035  13.868  1.00  0.00           C  
ATOM    211  C   GLU    13     -22.635  10.316  12.900  1.00  0.00           C  
ATOM    212  O   GLU    13     -22.829  11.456  12.486  1.00  0.00           O  
ATOM    202  CB  GLU    13     -20.269   9.489  13.102  1.00  0.00           C  
ATOM    205  CG  GLU    13     -19.740  10.544  12.123  1.00  0.00           C  
ATOM    208  CD  GLU    13     -18.511  10.009  11.394  1.00  0.00           C  
ATOM    209  OE1 GLU    13     -18.636   8.993  10.731  1.00  0.00           O  
ATOM    210  OE2 GLU    13     -17.463  10.621  11.511  1.00  0.00           O1-
ATOM    199  HN  GLU    13     -21.450   8.205  14.916  1.00  0.00           H  
ATOM    201  HA  GLU    13     -21.204  10.955  14.357  1.00  0.00           H  
ATOM    203  HB1 GLU    13     -20.563   8.607  12.550  1.00  0.00           H  
ATOM    204  HB2 GLU    13     -19.492   9.227  13.803  1.00  0.00           H  
ATOM    206  HG1 GLU    13     -19.470  11.435  12.669  1.00  0.00           H  
ATOM    207  HG2 GLU    13     -20.507  10.782  11.403  1.00  0.00           H  
ATOM    213  N   GLY    14     -23.381   9.266  12.535  1.00  0.00           N  
ATOM    215  CA  GLY    14     -24.501   9.414  11.606  1.00  0.00           C  
ATOM    218  C   GLY    14     -25.555  10.365  12.167  1.00  0.00           C  
ATOM    219  O   GLY    14     -26.063  11.229  11.446  1.00  0.00           O  
ATOM    214  HN  GLY    14     -23.167   8.380  12.893  1.00  0.00           H  
ATOM    216  HA1 GLY    14     -24.951   8.448  11.438  1.00  0.00           H  
ATOM    217  HA2 GLY    14     -24.133   9.803  10.668  1.00  0.00           H  
ATOM    220  N   VAL    15     -25.871  10.203  13.453  1.00  0.00           N  
ATOM    222  CA  VAL    15     -26.862  11.060  14.112  1.00  0.00           C  
ATOM    234  C   VAL    15     -26.336  12.501  14.152  1.00  0.00           C  
ATOM    235  O   VAL    15     -27.065  13.457  13.873  1.00  0.00           O  
ATOM    224  CB  VAL    15     -27.117  10.541  15.545  1.00  0.00           C  
ATOM    226  CG1 VAL    15     -28.071  11.477  16.308  1.00  0.00           C  
ATOM    230  CG2 VAL    15     -27.730   9.139  15.478  1.00  0.00           C  
ATOM    221  HN  VAL    15     -25.425   9.499  13.973  1.00  0.00           H  
ATOM    223  HA  VAL    15     -27.786  11.032  13.554  1.00  0.00           H  
ATOM    225  HB  VAL    15     -26.173  10.496  16.073  1.00  0.00           H  
ATOM    227 HG11 VAL    15     -28.900  11.745  15.668  1.00  0.00           H  
ATOM    228 HG12 VAL    15     -27.540  12.371  16.600  1.00  0.00           H  
ATOM    229 HG13 VAL    15     -28.444  10.975  17.191  1.00  0.00           H  
ATOM    231 HG21 VAL    15     -27.830   8.743  16.479  1.00  0.00           H  
ATOM    232 HG22 VAL    15     -27.089   8.492  14.897  1.00  0.00           H  
ATOM    233 HG23 VAL    15     -28.703   9.194  15.013  1.00  0.00           H  
ATOM    236  N   VAL    16     -25.060  12.626  14.512  1.00  0.00           N  
ATOM    238  CA  VAL    16     -24.403  13.921  14.610  1.00  0.00           C  
ATOM    250  C   VAL    16     -24.400  14.624  13.244  1.00  0.00           C  
ATOM    251  O   VAL    16     -24.660  15.827  13.161  1.00  0.00           O  
ATOM    240  CB  VAL    16     -22.968  13.699  15.143  1.00  0.00           C  
ATOM    242  CG1 VAL    16     -22.142  14.993  15.084  1.00  0.00           C  
ATOM    246  CG2 VAL    16     -23.044  13.230  16.602  1.00  0.00           C  
ATOM    237  HN  VAL    16     -24.548  11.819  14.723  1.00  0.00           H  
ATOM    239  HA  VAL    16     -24.942  14.534  15.315  1.00  0.00           H  
ATOM    241  HB  VAL    16     -22.478  12.932  14.552  1.00  0.00           H  
ATOM    243 HG11 VAL    16     -22.701  15.794  15.545  1.00  0.00           H  
ATOM    244 HG12 VAL    16     -21.937  15.241  14.054  1.00  0.00           H  
ATOM    245 HG13 VAL    16     -21.214  14.849  15.614  1.00  0.00           H  
ATOM    247 HG21 VAL    16     -23.298  14.066  17.237  1.00  0.00           H  
ATOM    248 HG22 VAL    16     -22.088  12.830  16.900  1.00  0.00           H  
ATOM    249 HG23 VAL    16     -23.799  12.465  16.697  1.00  0.00           H  
ATOM    252  N   ALA    17     -24.101  13.864  12.189  1.00  0.00           N  
ATOM    254  CA  ALA    17     -24.062  14.416  10.836  1.00  0.00           C  
ATOM    260  C   ALA    17     -25.425  14.972  10.443  1.00  0.00           C  
ATOM    261  O   ALA    17     -25.511  16.044   9.841  1.00  0.00           O  
ATOM    256  CB  ALA    17     -23.647  13.328   9.841  1.00  0.00           C  
ATOM    253  HN  ALA    17     -23.904  12.920  12.324  1.00  0.00           H  
ATOM    255  HA  ALA    17     -23.334  15.211  10.803  1.00  0.00           H  
ATOM    257  HB1 ALA    17     -24.145  12.403  10.091  1.00  0.00           H  
ATOM    258  HB2 ALA    17     -22.578  13.186   9.889  1.00  0.00           H  
ATOM    259  HB3 ALA    17     -23.926  13.629   8.842  1.00  0.00           H  
ATOM    262  N   ALA    18     -26.484  14.243  10.801  1.00  0.00           N  
ATOM    264  CA  ALA    18     -27.849  14.666  10.491  1.00  0.00           C  
ATOM    270  C   ALA    18     -28.135  16.018  11.133  1.00  0.00           C  
ATOM    271  O   ALA    18     -28.748  16.888  10.506  1.00  0.00           O  
ATOM    266  CB  ALA    18     -28.849  13.630  11.007  1.00  0.00           C  
ATOM    263  HN  ALA    18     -26.344  13.407  11.281  1.00  0.00           H  
ATOM    265  HA  ALA    18     -27.957  14.755   9.420  1.00  0.00           H  
ATOM    267  HB1 ALA    18     -29.846  13.904  10.697  1.00  0.00           H  
ATOM    268  HB2 ALA    18     -28.804  13.591  12.084  1.00  0.00           H  
ATOM    269  HB3 ALA    18     -28.601  12.658  10.603  1.00  0.00           H  
ATOM    272  N   ALA    19     -27.664  16.199  12.371  1.00  0.00           N  
ATOM    274  CA  ALA    19     -27.853  17.471  13.066  1.00  0.00           C  
ATOM    280  C   ALA    19     -27.168  18.582  12.270  1.00  0.00           C  
ATOM    281  O   ALA    19     -27.709  19.681  12.125  1.00  0.00           O  
ATOM    276  CB  ALA    19     -27.264  17.396  14.484  1.00  0.00           C  
ATOM    273  HN  ALA    19     -27.168  15.475  12.809  1.00  0.00           H  
ATOM    275  HA  ALA    19     -28.909  17.683  13.132  1.00  0.00           H  
ATOM    277  HB1 ALA    19     -28.051  17.565  15.206  1.00  0.00           H  
ATOM    278  HB2 ALA    19     -26.499  18.149  14.608  1.00  0.00           H  
ATOM    279  HB3 ALA    19     -26.835  16.420  14.646  1.00  0.00           H  
ATOM    282  N   GLU    20     -25.981  18.267  11.742  1.00  0.00           N  
ATOM    284  CA  GLU    20     -25.217  19.216  10.940  1.00  0.00           C  
ATOM    295  C   GLU    20     -25.996  19.570   9.677  1.00  0.00           C  
ATOM    296  O   GLU    20     -25.983  20.716   9.238  1.00  0.00           O  
ATOM    286  CB  GLU    20     -23.870  18.607  10.542  1.00  0.00           C  
ATOM    289  CG  GLU    20     -22.963  19.692   9.939  1.00  0.00           C  
ATOM    292  CD  GLU    20     -22.570  20.737  10.994  1.00  0.00           C  
ATOM    293  OE1 GLU    20     -22.601  20.422  12.176  1.00  0.00           O  
ATOM    294  OE2 GLU    20     -22.234  21.840  10.598  1.00  0.00           O1-
ATOM    283  HN  GLU    20     -25.619  17.368  11.890  1.00  0.00           H  
ATOM    285  HA  GLU    20     -25.043  20.111  11.517  1.00  0.00           H  
ATOM    287  HB1 GLU    20     -24.033  17.834   9.808  1.00  0.00           H  
ATOM    288  HB2 GLU    20     -23.394  18.185  11.415  1.00  0.00           H  
ATOM    290  HG1 GLU    20     -23.490  20.183   9.132  1.00  0.00           H  
ATOM    291  HG2 GLU    20     -22.069  19.228   9.547  1.00  0.00           H  
ATOM    297  N   LYS    21     -26.661  18.568   9.092  1.00  0.00           N  
ATOM    299  CA  LYS    21     -27.437  18.767   7.867  1.00  0.00           C  
ATOM    317  C   LYS    21     -28.564  19.774   8.093  1.00  0.00           C  
ATOM    318  O   LYS    21     -28.862  20.581   7.214  1.00  0.00           O  
ATOM    301  CB  LYS    21     -28.047  17.441   7.399  1.00  0.00           C  
ATOM    304  CG  LYS    21     -26.945  16.495   6.914  1.00  0.00           C  
ATOM    307  CD  LYS    21     -27.574  15.196   6.411  1.00  0.00           C  
ATOM    310  CE  LYS    21     -26.476  14.253   5.916  1.00  0.00           C  
ATOM    313  NZ  LYS    21     -27.090  12.986   5.430  1.00  0.00           N1+
ATOM    298  HN  LYS    21     -26.621  17.673   9.489  1.00  0.00           H  
ATOM    300  HA  LYS    21     -26.781  19.141   7.096  1.00  0.00           H  
ATOM    302  HB1 LYS    21     -28.736  17.630   6.590  1.00  0.00           H  
ATOM    303  HB2 LYS    21     -28.575  16.980   8.221  1.00  0.00           H  
ATOM    305  HG1 LYS    21     -26.277  16.269   7.733  1.00  0.00           H  
ATOM    306  HG2 LYS    21     -26.391  16.965   6.113  1.00  0.00           H  
ATOM    308  HD1 LYS    21     -28.252  15.413   5.599  1.00  0.00           H  
ATOM    309  HD2 LYS    21     -28.118  14.724   7.217  1.00  0.00           H  
ATOM    311  HE1 LYS    21     -25.795  14.037   6.726  1.00  0.00           H  
ATOM    312  HE2 LYS    21     -25.934  14.724   5.108  1.00  0.00           H  
ATOM    314  HZ1 LYS    21     -27.888  13.206   4.800  1.00  0.00           H  
ATOM    315  HZ2 LYS    21     -27.428  12.432   6.242  1.00  0.00           H  
ATOM    316  HZ3 LYS    21     -26.380  12.436   4.905  1.00  0.00           H  
ATOM    319  N   THR    22     -29.199  19.698   9.264  1.00  0.00           N  
ATOM    321  CA  THR    22     -30.310  20.588   9.595  1.00  0.00           C  
ATOM    331  C   THR    22     -29.827  22.032   9.780  1.00  0.00           C  
ATOM    332  O   THR    22     -30.451  22.959   9.263  1.00  0.00           O  
ATOM    323  CB  THR    22     -31.001  20.086  10.877  1.00  0.00           C  
ATOM    327  CG2 THR    22     -32.210  20.971  11.222  1.00  0.00           C  
ATOM    325  OG1 THR    22     -31.454  18.757  10.668  1.00  0.00           O  
ATOM    320  HN  THR    22     -28.925  19.023   9.908  1.00  0.00           H  
ATOM    322  HA  THR    22     -31.026  20.563   8.787  1.00  0.00           H  
ATOM    324  HB  THR    22     -30.299  20.106  11.697  1.00  0.00           H  
ATOM    326  HG1 THR    22     -31.400  18.290  11.504  1.00  0.00           H  
ATOM    328 HG21 THR    22     -32.868  20.434  11.888  1.00  0.00           H  
ATOM    329 HG22 THR    22     -32.741  21.225  10.318  1.00  0.00           H  
ATOM    330 HG23 THR    22     -31.870  21.874  11.705  1.00  0.00           H  
ATOM    333  N   LYS    23     -28.733  22.218  10.529  1.00  0.00           N  
ATOM    335  CA  LYS    23     -28.213  23.569  10.779  1.00  0.00           C  
ATOM    353  C   LYS    23     -27.537  24.144   9.535  1.00  0.00           C  
ATOM    354  O   LYS    23     -27.842  25.267   9.125  1.00  0.00           O  
ATOM    337  CB  LYS    23     -27.250  23.572  11.979  1.00  0.00           C  
ATOM    340  CG  LYS    23     -26.067  22.621  11.740  1.00  0.00           C  
ATOM    343  CD  LYS    23     -25.271  22.443  13.040  1.00  0.00           C  
ATOM    346  CE  LYS    23     -24.445  23.702  13.326  1.00  0.00           C  
ATOM    349  NZ  LYS    23     -23.619  23.488  14.550  1.00  0.00           N1+
ATOM    334  HN  LYS    23     -28.284  21.443  10.927  1.00  0.00           H  
ATOM    336  HA  LYS    23     -29.052  24.205  11.023  1.00  0.00           H  
ATOM    338  HB1 LYS    23     -27.783  23.259  12.864  1.00  0.00           H  
ATOM    339  HB2 LYS    23     -26.872  24.574  12.128  1.00  0.00           H  
ATOM    341  HG1 LYS    23     -25.420  23.037  10.985  1.00  0.00           H  
ATOM    342  HG2 LYS    23     -26.437  21.664  11.411  1.00  0.00           H  
ATOM    344  HD1 LYS    23     -24.607  21.597  12.941  1.00  0.00           H  
ATOM    345  HD2 LYS    23     -25.956  22.267  13.858  1.00  0.00           H  
ATOM    347  HE1 LYS    23     -25.109  24.541  13.484  1.00  0.00           H  
ATOM    348  HE2 LYS    23     -23.799  23.908  12.486  1.00  0.00           H  
ATOM    350  HZ1 LYS    23     -22.728  23.021  14.288  1.00  0.00           H  
ATOM    351  HZ2 LYS    23     -24.142  22.888  15.219  1.00  0.00           H  
ATOM    352  HZ3 LYS    23     -23.410  24.404  14.994  1.00  0.00           H  
ATOM    355  N   GLN    24     -26.634  23.367   8.933  1.00  0.00           N  
ATOM    357  CA  GLN    24     -25.932  23.801   7.729  1.00  0.00           C  
ATOM    370  C   GLN    24     -26.897  23.899   6.555  1.00  0.00           C  
ATOM    371  O   GLN    24     -26.830  24.843   5.764  1.00  0.00           O  
ATOM    359  CB  GLN    24     -24.803  22.818   7.388  1.00  0.00           C  
ATOM    362  CG  GLN    24     -23.677  22.921   8.424  1.00  0.00           C  
ATOM    365  CD  GLN    24     -23.028  24.304   8.376  1.00  0.00           C  
ATOM    367  NE2 GLN    24     -22.829  24.961   9.487  1.00  0.00           N  
ATOM    366  OE1 GLN    24     -22.695  24.798   7.298  1.00  0.00           O  
ATOM    356  HN  GLN    24     -26.445  22.484   9.303  1.00  0.00           H  
ATOM    358  HA  GLN    24     -25.502  24.776   7.907  1.00  0.00           H  
ATOM    360  HB1 GLN    24     -24.409  23.050   6.411  1.00  0.00           H  
ATOM    361  HB2 GLN    24     -25.191  21.808   7.386  1.00  0.00           H  
ATOM    363  HG1 GLN    24     -22.929  22.171   8.214  1.00  0.00           H  
ATOM    364  HG2 GLN    24     -24.082  22.752   9.410  1.00  0.00           H  
ATOM    368 HE21 GLN    24     -23.093  24.566  10.344  1.00  0.00           H  
ATOM    369 HE22 GLN    24     -22.413  25.848   9.465  1.00  0.00           H  
ATOM    372  N   GLY    25     -27.792  22.916   6.451  1.00  0.00           N  
ATOM    374  CA  GLY    25     -28.775  22.888   5.369  1.00  0.00           C  
ATOM    377  C   GLY    25     -29.697  24.098   5.441  1.00  0.00           C  
ATOM    378  O   GLY    25     -29.912  24.783   4.436  1.00  0.00           O  
ATOM    373  HN  GLY    25     -27.791  22.197   7.115  1.00  0.00           H  
ATOM    375  HA1 GLY    25     -29.366  21.989   5.451  1.00  0.00           H  
ATOM    376  HA2 GLY    25     -28.258  22.891   4.421  1.00  0.00           H  
ATOM    379  N   VAL    26     -30.231  24.355   6.638  1.00  0.00           N  
ATOM    381  CA  VAL    26     -31.127  25.496   6.839  1.00  0.00           C  
ATOM    393  C   VAL    26     -30.355  26.811   6.656  1.00  0.00           C  
ATOM    394  O   VAL    26     -30.860  27.750   6.039  1.00  0.00           O  
ATOM    383  CB  VAL    26     -31.783  25.411   8.238  1.00  0.00           C  
ATOM    385  CG1 VAL    26     -32.583  26.687   8.561  1.00  0.00           C  
ATOM    389  CG2 VAL    26     -32.742  24.218   8.264  1.00  0.00           C  
ATOM    380  HN  VAL    26     -30.015  23.767   7.400  1.00  0.00           H  
ATOM    382  HA  VAL    26     -31.907  25.453   6.090  1.00  0.00           H  
ATOM    384  HB  VAL    26     -31.017  25.269   8.985  1.00  0.00           H  
ATOM    386 HG11 VAL    26     -33.104  26.557   9.496  1.00  0.00           H  
ATOM    387 HG12 VAL    26     -33.296  26.874   7.772  1.00  0.00           H  
ATOM    388 HG13 VAL    26     -31.905  27.525   8.638  1.00  0.00           H  
ATOM    390 HG21 VAL    26     -32.246  23.349   7.860  1.00  0.00           H  
ATOM    391 HG22 VAL    26     -33.614  24.445   7.667  1.00  0.00           H  
ATOM    392 HG23 VAL    26     -33.044  24.021   9.282  1.00  0.00           H  
ATOM    395  N   ALA    27     -29.140  26.866   7.212  1.00  0.00           N  
ATOM    397  CA  ALA    27     -28.313  28.072   7.121  1.00  0.00           C  
ATOM    403  C   ALA    27     -27.999  28.416   5.668  1.00  0.00           C  
ATOM    404  O   ALA    27     -28.086  29.583   5.271  1.00  0.00           O  
ATOM    399  CB  ALA    27     -27.006  27.865   7.890  1.00  0.00           C  
ATOM    396  HN  ALA    27     -28.800  26.087   7.700  1.00  0.00           H  
ATOM    398  HA  ALA    27     -28.850  28.896   7.568  1.00  0.00           H  
ATOM    400  HB1 ALA    27     -26.616  26.881   7.675  1.00  0.00           H  
ATOM    401  HB2 ALA    27     -27.195  27.952   8.950  1.00  0.00           H  
ATOM    402  HB3 ALA    27     -26.290  28.611   7.587  1.00  0.00           H  
ATOM    405  N   GLU    28     -27.646  27.399   4.877  1.00  0.00           N  
ATOM    407  CA  GLU    28     -27.333  27.609   3.464  1.00  0.00           C  
ATOM    418  C   GLU    28     -28.562  28.108   2.713  1.00  0.00           C  
ATOM    419  O   GLU    28     -28.459  29.009   1.880  1.00  0.00           O  
ATOM    409  CB  GLU    28     -26.827  26.308   2.836  1.00  0.00           C  
ATOM    412  CG  GLU    28     -25.418  25.994   3.364  1.00  0.00           C  
ATOM    415  CD  GLU    28     -24.961  24.591   2.940  1.00  0.00           C  
ATOM    416  OE1 GLU    28     -25.807  23.768   2.610  1.00  0.00           O  
ATOM    417  OE2 GLU    28     -23.765  24.358   2.952  1.00  0.00           O1-
ATOM    406  HN  GLU    28     -27.603  26.493   5.250  1.00  0.00           H  
ATOM    408  HA  GLU    28     -26.556  28.356   3.389  1.00  0.00           H  
ATOM    410  HB1 GLU    28     -26.791  26.418   1.762  1.00  0.00           H  
ATOM    411  HB2 GLU    28     -27.497  25.500   3.095  1.00  0.00           H  
ATOM    413  HG1 GLU    28     -25.420  26.058   4.440  1.00  0.00           H  
ATOM    414  HG2 GLU    28     -24.726  26.723   2.968  1.00  0.00           H  
ATOM    420  N   ALA    29     -29.720  27.521   3.027  1.00  0.00           N  
ATOM    422  CA  ALA    29     -30.982  27.907   2.395  1.00  0.00           C  
ATOM    428  C   ALA    29     -31.304  29.368   2.695  1.00  0.00           C  
ATOM    429  O   ALA    29     -31.793  30.094   1.829  1.00  0.00           O  
ATOM    424  CB  ALA    29     -32.114  27.011   2.899  1.00  0.00           C  
ATOM    421  HN  ALA    29     -29.725  26.818   3.709  1.00  0.00           H  
ATOM    423  HA  ALA    29     -30.890  27.787   1.328  1.00  0.00           H  
ATOM    425  HB1 ALA    29     -33.052  27.547   2.842  1.00  0.00           H  
ATOM    426  HB2 ALA    29     -31.922  26.732   3.924  1.00  0.00           H  
ATOM    427  HB3 ALA    29     -32.169  26.123   2.288  1.00  0.00           H  
ATOM    430  N   ALA    30     -31.024  29.785   3.926  1.00  0.00           N  
ATOM    432  CA  ALA    30     -31.273  31.163   4.343  1.00  0.00           C  
ATOM    438  C   ALA    30     -30.444  32.117   3.491  1.00  0.00           C  
ATOM    439  O   ALA    30     -30.927  33.171   3.068  1.00  0.00           O  
ATOM    434  CB  ALA    30     -30.908  31.340   5.819  1.00  0.00           C  
ATOM    431  HN  ALA    30     -30.629  29.155   4.555  1.00  0.00           H  
ATOM    433  HA  ALA    30     -32.319  31.389   4.211  1.00  0.00           H  
ATOM    435  HB1 ALA    30     -31.667  30.883   6.435  1.00  0.00           H  
ATOM    436  HB2 ALA    30     -30.843  32.393   6.051  1.00  0.00           H  
ATOM    437  HB3 ALA    30     -29.955  30.870   6.012  1.00  0.00           H  
ATOM    440  N   GLY    31     -29.196  31.722   3.235  1.00  0.00           N  
ATOM    442  CA  GLY    31     -28.288  32.519   2.416  1.00  0.00           C  
ATOM    445  C   GLY    31     -28.811  32.670   0.987  1.00  0.00           C  
ATOM    446  O   GLY    31     -28.499  33.652   0.312  1.00  0.00           O  
ATOM    441  HN  GLY    31     -28.883  30.864   3.596  1.00  0.00           H  
ATOM    443  HA1 GLY    31     -27.320  32.037   2.388  1.00  0.00           H  
ATOM    444  HA2 GLY    31     -28.180  33.499   2.861  1.00  0.00           H  
ATOM    447  N   LYS    32     -29.600  31.686   0.527  1.00  0.00           N  
ATOM    449  CA  LYS    32     -30.147  31.722  -0.830  1.00  0.00           C  
ATOM    467  C   LYS    32     -31.020  32.959  -0.985  1.00  0.00           C  
ATOM    468  O   LYS    32     -30.906  33.697  -1.964  1.00  0.00           O  
ATOM    451  CB  LYS    32     -31.012  30.482  -1.095  1.00  0.00           C  
ATOM    454  CG  LYS    32     -30.178  29.208  -0.950  1.00  0.00           C  
ATOM    457  CD  LYS    32     -31.043  27.990  -1.280  1.00  0.00           C  
ATOM    460  CE  LYS    32     -30.210  26.716  -1.126  1.00  0.00           C  
ATOM    463  NZ  LYS    32     -31.055  25.530  -1.444  1.00  0.00           N1+
ATOM    448  HN  LYS    32     -29.808  30.926   1.111  1.00  0.00           H  
ATOM    450  HA  LYS    32     -29.339  31.755  -1.544  1.00  0.00           H  
ATOM    452  HB1 LYS    32     -31.405  30.534  -2.100  1.00  0.00           H  
ATOM    453  HB2 LYS    32     -31.833  30.459  -0.397  1.00  0.00           H  
ATOM    455  HG1 LYS    32     -29.830  29.127   0.075  1.00  0.00           H  
ATOM    456  HG2 LYS    32     -29.330  29.249  -1.620  1.00  0.00           H  
ATOM    458  HD1 LYS    32     -31.397  28.066  -2.297  1.00  0.00           H  
ATOM    459  HD2 LYS    32     -31.885  27.954  -0.605  1.00  0.00           H  
ATOM    461  HE1 LYS    32     -29.850  26.640  -0.111  1.00  0.00           H  
ATOM    462  HE2 LYS    32     -29.370  26.751  -1.803  1.00  0.00           H  
ATOM    464  HZ1 LYS    32     -31.632  25.730  -2.284  1.00  0.00           H  
ATOM    465  HZ2 LYS    32     -31.676  25.321  -0.636  1.00  0.00           H  
ATOM    466  HZ3 LYS    32     -30.445  24.710  -1.634  1.00  0.00           H  
ATOM    469  N   THR    33     -31.881  33.178   0.011  1.00  0.00           N  
ATOM    471  CA  THR    33     -32.777  34.338   0.018  1.00  0.00           C  
ATOM    481  C   THR    33     -32.012  35.622   0.355  1.00  0.00           C  
ATOM    482  O   THR    33     -32.429  36.719  -0.020  1.00  0.00           O  
ATOM    473  CB  THR    33     -33.903  34.132   1.039  1.00  0.00           C  
ATOM    477  CG2 THR    33     -34.741  32.908   0.655  1.00  0.00           C  
ATOM    475  OG1 THR    33     -33.339  33.942   2.329  1.00  0.00           O  
ATOM    470  HN  THR    33     -31.907  32.549   0.765  1.00  0.00           H  
ATOM    472  HA  THR    33     -33.217  34.445  -0.963  1.00  0.00           H  
ATOM    474  HB  THR    33     -34.537  35.004   1.052  1.00  0.00           H  
ATOM    476  HG1 THR    33     -32.989  34.785   2.626  1.00  0.00           H  
ATOM    478 HG21 THR    33     -34.105  32.036   0.619  1.00  0.00           H  
ATOM    479 HG22 THR    33     -35.188  33.068  -0.314  1.00  0.00           H  
ATOM    480 HG23 THR    33     -35.516  32.758   1.392  1.00  0.00           H  
ATOM    483  N   LYS    34     -30.895  35.472   1.078  1.00  0.00           N  
ATOM    485  CA  LYS    34     -30.072  36.610   1.480  1.00  0.00           C  
ATOM    503  C   LYS    34     -29.555  37.358   0.248  1.00  0.00           C  
ATOM    504  O   LYS    34     -29.515  38.589   0.241  1.00  0.00           O  
ATOM    487  CB  LYS    34     -28.893  36.112   2.335  1.00  0.00           C  
ATOM    490  CG  LYS    34     -28.057  37.295   2.837  1.00  0.00           C  
ATOM    493  CD  LYS    34     -26.910  36.777   3.708  1.00  0.00           C  
ATOM    496  CE  LYS    34     -26.069  37.955   4.205  1.00  0.00           C  
ATOM    499  NZ  LYS    34     -24.960  37.447   5.062  1.00  0.00           N1+
ATOM    484  HN  LYS    34     -30.625  34.569   1.349  1.00  0.00           H  
ATOM    486  HA  LYS    34     -30.672  37.284   2.071  1.00  0.00           H  
ATOM    488  HB1 LYS    34     -28.269  35.465   1.739  1.00  0.00           H  
ATOM    489  HB2 LYS    34     -29.276  35.561   3.181  1.00  0.00           H  
ATOM    491  HG1 LYS    34     -28.679  37.956   3.424  1.00  0.00           H  
ATOM    492  HG2 LYS    34     -27.653  37.837   1.992  1.00  0.00           H  
ATOM    494  HD1 LYS    34     -26.287  36.115   3.125  1.00  0.00           H  
ATOM    495  HD2 LYS    34     -27.315  36.239   4.553  1.00  0.00           H  
ATOM    497  HE1 LYS    34     -26.692  38.623   4.781  1.00  0.00           H  
ATOM    498  HE2 LYS    34     -25.658  38.485   3.359  1.00  0.00           H  
ATOM    500  HZ1 LYS    34     -24.191  38.144   5.081  1.00  0.00           H  
ATOM    501  HZ2 LYS    34     -24.607  36.548   4.674  1.00  0.00           H  
ATOM    502  HZ3 LYS    34     -25.311  37.294   6.028  1.00  0.00           H  
ATOM    505  N   GLU    35     -29.150  36.603  -0.777  1.00  0.00           N  
ATOM    507  CA  GLU    35     -28.622  37.206  -2.003  1.00  0.00           C  
ATOM    518  C   GLU    35     -29.672  38.113  -2.646  1.00  0.00           C  
ATOM    519  O   GLU    35     -29.360  39.229  -3.070  1.00  0.00           O  
ATOM    509  CB  GLU    35     -28.206  36.096  -2.982  1.00  0.00           C  
ATOM    512  CG  GLU    35     -27.550  36.702  -4.229  1.00  0.00           C  
ATOM    515  CD  GLU    35     -27.106  35.592  -5.177  1.00  0.00           C  
ATOM    516  OE1 GLU    35     -27.957  34.833  -5.606  1.00  0.00           O  
ATOM    517  OE2 GLU    35     -25.921  35.519  -5.458  1.00  0.00           O1-
ATOM    506  HN  GLU    35     -29.199  35.626  -0.703  1.00  0.00           H  
ATOM    508  HA  GLU    35     -27.752  37.796  -1.756  1.00  0.00           H  
ATOM    510  HB1 GLU    35     -29.081  35.535  -3.277  1.00  0.00           H  
ATOM    511  HB2 GLU    35     -27.506  35.433  -2.496  1.00  0.00           H  
ATOM    513  HG1 GLU    35     -26.689  37.285  -3.934  1.00  0.00           H  
ATOM    514  HG2 GLU    35     -28.260  37.342  -4.734  1.00  0.00           H  
ATOM    520  N   GLY    36     -30.916  37.633  -2.704  1.00  0.00           N  
ATOM    522  CA  GLY    36     -32.013  38.407  -3.285  1.00  0.00           C  
ATOM    525  C   GLY    36     -32.263  39.680  -2.484  1.00  0.00           C  
ATOM    526  O   GLY    36     -32.522  40.745  -3.049  1.00  0.00           O  
ATOM    521  HN  GLY    36     -31.103  36.746  -2.340  1.00  0.00           H  
ATOM    523  HA1 GLY    36     -32.912  37.808  -3.285  1.00  0.00           H  
ATOM    524  HA2 GLY    36     -31.762  38.670  -4.303  1.00  0.00           H  
ATOM    527  N   VAL    37     -32.176  39.550  -1.159  1.00  0.00           N  
ATOM    529  CA  VAL    37     -32.382  40.676  -0.254  1.00  0.00           C  
ATOM    541  C   VAL    37     -31.282  41.712  -0.491  1.00  0.00           C  
ATOM    542  O   VAL    37     -31.550  42.910  -0.570  1.00  0.00           O  
ATOM    531  CB  VAL    37     -32.374  40.175   1.207  1.00  0.00           C  
ATOM    533  CG1 VAL    37     -32.442  41.350   2.197  1.00  0.00           C  
ATOM    537  CG2 VAL    37     -33.583  39.263   1.433  1.00  0.00           C  
ATOM    528  HN  VAL    37     -31.952  38.678  -0.788  1.00  0.00           H  
ATOM    530  HA  VAL    37     -33.339  41.122  -0.470  1.00  0.00           H  
ATOM    532  HB  VAL    37     -31.468  39.615   1.385  1.00  0.00           H  
ATOM    534 HG11 VAL    37     -33.291  41.975   1.958  1.00  0.00           H  
ATOM    535 HG12 VAL    37     -31.535  41.933   2.127  1.00  0.00           H  
ATOM    536 HG13 VAL    37     -32.546  40.969   3.202  1.00  0.00           H  
ATOM    538 HG21 VAL    37     -33.458  38.723   2.360  1.00  0.00           H  
ATOM    539 HG22 VAL    37     -33.664  38.563   0.616  1.00  0.00           H  
ATOM    540 HG23 VAL    37     -34.481  39.860   1.485  1.00  0.00           H  
ATOM    543  N   LEU    38     -30.052  41.218  -0.611  1.00  0.00           N  
ATOM    545  CA  LEU    38     -28.899  42.072  -0.855  1.00  0.00           C  
ATOM    560  C   LEU    38     -29.037  42.778  -2.198  1.00  0.00           C  
ATOM    561  O   LEU    38     -28.636  43.935  -2.342  1.00  0.00           O  
ATOM    547  CB  LEU    38     -27.615  41.232  -0.851  1.00  0.00           C  
ATOM    550  CG  LEU    38     -27.306  40.738   0.569  1.00  0.00           C  
ATOM    552  CD1 LEU    38     -26.214  39.666   0.504  1.00  0.00           C  
ATOM    556  CD2 LEU    38     -26.804  41.905   1.432  1.00  0.00           C  
ATOM    544  HN  LEU    38     -29.921  40.251  -0.544  1.00  0.00           H  
ATOM    546  HA  LEU    38     -28.834  42.813  -0.070  1.00  0.00           H  
ATOM    548  HB1 LEU    38     -26.793  41.834  -1.206  1.00  0.00           H  
ATOM    549  HB2 LEU    38     -27.743  40.382  -1.505  1.00  0.00           H  
ATOM    551  HG  LEU    38     -28.199  40.319   1.008  1.00  0.00           H  
ATOM    553 HD11 LEU    38     -26.620  38.767   0.061  1.00  0.00           H  
ATOM    554 HD12 LEU    38     -25.864  39.449   1.503  1.00  0.00           H  
ATOM    555 HD13 LEU    38     -25.394  40.027  -0.097  1.00  0.00           H  
ATOM    557 HD21 LEU    38     -26.042  42.449   0.892  1.00  0.00           H  
ATOM    558 HD22 LEU    38     -26.387  41.519   2.350  1.00  0.00           H  
ATOM    559 HD23 LEU    38     -27.628  42.565   1.658  1.00  0.00           H  
ATOM    562  N   TYR    39     -29.590  42.061  -3.185  1.00  0.00           N  
ATOM    564  CA  TYR    39     -29.758  42.621  -4.529  1.00  0.00           C  
ATOM    581  C   TYR    39     -30.650  43.868  -4.484  1.00  0.00           C  
ATOM    582  O   TYR    39     -30.287  44.917  -5.023  1.00  0.00           O  
ATOM    566  CB  TYR    39     -30.370  41.552  -5.454  1.00  0.00           C  
ATOM    569  CG  TYR    39     -30.512  42.086  -6.867  1.00  0.00           C  
ATOM    570  CD1 TYR    39     -29.399  42.122  -7.716  1.00  0.00           C  
ATOM    572  CD2 TYR    39     -31.754  42.544  -7.324  1.00  0.00           C  
ATOM    574  CE1 TYR    39     -29.527  42.614  -9.020  1.00  0.00           C  
ATOM    576  CE2 TYR    39     -31.883  43.037  -8.629  1.00  0.00           C  
ATOM    578  CZ  TYR    39     -30.770  43.070  -9.477  1.00  0.00           C  
ATOM    579  OH  TYR    39     -30.895  43.556 -10.763  1.00  0.00           O  
ATOM    563  HN  TYR    39     -29.881  41.134  -3.003  1.00  0.00           H  
ATOM    565  HA  TYR    39     -28.787  42.899  -4.914  1.00  0.00           H  
ATOM    567  HB1 TYR    39     -31.344  41.273  -5.078  1.00  0.00           H  
ATOM    568  HB2 TYR    39     -29.730  40.684  -5.465  1.00  0.00           H  
ATOM    571  HD1 TYR    39     -28.440  41.769  -7.364  1.00  0.00           H  
ATOM    573  HD2 TYR    39     -32.614  42.517  -6.670  1.00  0.00           H  
ATOM    575  HE1 TYR    39     -28.668  42.641  -9.674  1.00  0.00           H  
ATOM    577  HE2 TYR    39     -32.840  43.390  -8.982  1.00  0.00           H  
ATOM    580  HH  TYR    39     -30.913  44.516 -10.718  1.00  0.00           H  
ATOM    583  N   VAL    40     -31.811  43.742  -3.839  1.00  0.00           N  
ATOM    585  CA  VAL    40     -32.755  44.858  -3.723  1.00  0.00           C  
ATOM    597  C   VAL    40     -32.192  45.926  -2.774  1.00  0.00           C  
ATOM    598  O   VAL    40     -32.300  47.127  -3.034  1.00  0.00           O  
ATOM    587  CB  VAL    40     -34.117  44.334  -3.214  1.00  0.00           C  
ATOM    589  CG1 VAL    40     -35.105  45.489  -2.986  1.00  0.00           C  
ATOM    593  CG2 VAL    40     -34.708  43.372  -4.251  1.00  0.00           C  
ATOM    584  HN  VAL    40     -32.040  42.879  -3.432  1.00  0.00           H  
ATOM    586  HA  VAL    40     -32.894  45.300  -4.699  1.00  0.00           H  
ATOM    588  HB  VAL    40     -33.968  43.806  -2.283  1.00  0.00           H  
ATOM    590 HG11 VAL    40     -34.785  46.074  -2.136  1.00  0.00           H  
ATOM    591 HG12 VAL    40     -36.090  45.088  -2.797  1.00  0.00           H  
ATOM    592 HG13 VAL    40     -35.134  46.117  -3.865  1.00  0.00           H  
ATOM    594 HG21 VAL    40     -34.924  43.913  -5.160  1.00  0.00           H  
ATOM    595 HG22 VAL    40     -35.619  42.942  -3.862  1.00  0.00           H  
ATOM    596 HG23 VAL    40     -33.999  42.586  -4.458  1.00  0.00           H  
ATOM    599  N   GLY    41     -31.613  45.462  -1.669  1.00  0.00           N  
ATOM    601  CA  GLY    41     -31.046  46.344  -0.651  1.00  0.00           C  
ATOM    604  C   GLY    41     -29.916  47.211  -1.200  1.00  0.00           C  
ATOM    605  O   GLY    41     -29.771  48.365  -0.800  1.00  0.00           O  
ATOM    600  HN  GLY    41     -31.578  44.496  -1.527  1.00  0.00           H  
ATOM    602  HA1 GLY    41     -30.662  45.743   0.159  1.00  0.00           H  
ATOM    603  HA2 GLY    41     -31.826  46.988  -0.270  1.00  0.00           H  
ATOM    606  N   SER    42     -29.111  46.640  -2.096  1.00  0.00           N  
ATOM    608  CA  SER    42     -27.967  47.357  -2.668  1.00  0.00           C  
ATOM    615  C   SER    42     -28.397  48.642  -3.383  1.00  0.00           C  
ATOM    616  O   SER    42     -27.592  49.568  -3.519  1.00  0.00           O  
ATOM    610  CB  SER    42     -27.232  46.451  -3.655  1.00  0.00           C  
ATOM    613  OG  SER    42     -28.100  46.135  -4.736  1.00  0.00           O  
ATOM    607  HN  SER    42     -29.270  45.709  -2.357  1.00  0.00           H  
ATOM    609  HA  SER    42     -27.288  47.617  -1.872  1.00  0.00           H  
ATOM    611  HB1 SER    42     -26.923  45.546  -3.149  1.00  0.00           H  
ATOM    612  HB2 SER    42     -26.363  46.961  -4.035  1.00  0.00           H  
ATOM    614  HG  SER    42     -27.866  46.697  -5.477  1.00  0.00           H  
ATOM    617  N   LYS    43     -29.654  48.698  -3.831  1.00  0.00           N  
ATOM    619  CA  LYS    43     -30.163  49.883  -4.522  1.00  0.00           C  
ATOM    637  C   LYS    43     -30.092  51.104  -3.599  1.00  0.00           C  
ATOM    638  O   LYS    43     -29.674  52.186  -4.019  1.00  0.00           O  
ATOM    621  CB  LYS    43     -31.617  49.637  -4.968  1.00  0.00           C  
ATOM    624  CG  LYS    43     -32.158  50.841  -5.761  1.00  0.00           C  
ATOM    627  CD  LYS    43     -31.499  50.899  -7.145  1.00  0.00           C  
ATOM    630  CE  LYS    43     -32.138  52.018  -7.969  1.00  0.00           C  
ATOM    633  NZ  LYS    43     -31.825  53.334  -7.346  1.00  0.00           N1+
ATOM    618  HN  LYS    43     -30.247  47.931  -3.690  1.00  0.00           H  
ATOM    620  HA  LYS    43     -29.555  50.068  -5.396  1.00  0.00           H  
ATOM    622  HB1 LYS    43     -32.235  49.482  -4.096  1.00  0.00           H  
ATOM    623  HB2 LYS    43     -31.654  48.756  -5.592  1.00  0.00           H  
ATOM    625  HG1 LYS    43     -31.941  51.751  -5.224  1.00  0.00           H  
ATOM    626  HG2 LYS    43     -33.228  50.741  -5.879  1.00  0.00           H  
ATOM    628  HD1 LYS    43     -31.640  49.955  -7.652  1.00  0.00           H  
ATOM    629  HD2 LYS    43     -30.443  51.091  -7.032  1.00  0.00           H  
ATOM    631  HE1 LYS    43     -33.207  51.877  -7.998  1.00  0.00           H  
ATOM    632  HE2 LYS    43     -31.746  51.993  -8.975  1.00  0.00           H  
ATOM    634  HZ1 LYS    43     -32.084  54.099  -8.003  1.00  0.00           H  
ATOM    635  HZ2 LYS    43     -30.807  53.385  -7.137  1.00  0.00           H  
ATOM    636  HZ3 LYS    43     -32.367  53.439  -6.465  1.00  0.00           H  
ATOM    639  N   THR    44     -30.509  50.915  -2.344  1.00  0.00           N  
ATOM    641  CA  THR    44     -30.501  51.997  -1.354  1.00  0.00           C  
ATOM    651  C   THR    44     -29.455  51.710  -0.271  1.00  0.00           C  
ATOM    652  O   THR    44     -29.373  50.592   0.240  1.00  0.00           O  
ATOM    643  CB  THR    44     -31.900  52.126  -0.725  1.00  0.00           C  
ATOM    647  CG2 THR    44     -31.939  53.306   0.254  1.00  0.00           C  
ATOM    645  OG1 THR    44     -32.850  52.358  -1.758  1.00  0.00           O  
ATOM    640  HN  THR    44     -30.833  50.029  -2.079  1.00  0.00           H  
ATOM    642  HA  THR    44     -30.251  52.923  -1.846  1.00  0.00           H  
ATOM    644  HB  THR    44     -32.148  51.216  -0.202  1.00  0.00           H  
ATOM    646  HG1 THR    44     -33.646  51.866  -1.542  1.00  0.00           H  
ATOM    648 HG21 THR    44     -31.422  53.035   1.164  1.00  0.00           H  
ATOM    649 HG22 THR    44     -32.964  53.550   0.483  1.00  0.00           H  
ATOM    650 HG23 THR    44     -31.455  54.162  -0.193  1.00  0.00           H  
ATOM    653  N   LYS    45     -28.661  52.729   0.075  1.00  0.00           N  
ATOM    655  CA  LYS    45     -27.625  52.575   1.099  1.00  0.00           C  
ATOM    673  C   LYS    45     -28.251  52.168   2.432  1.00  0.00           C  
ATOM    674  O   LYS    45     -27.714  51.318   3.145  1.00  0.00           O  
ATOM    657  CB  LYS    45     -26.860  53.888   1.275  1.00  0.00           C  
ATOM    660  CG  LYS    45     -26.006  54.155   0.032  1.00  0.00           C  
ATOM    663  CD  LYS    45     -25.246  55.470   0.208  1.00  0.00           C  
ATOM    666  CE  LYS    45     -24.388  55.734  -1.030  1.00  0.00           C  
ATOM    669  NZ  LYS    45     -23.654  57.020  -0.860  1.00  0.00           N1+
ATOM    654  HN  LYS    45     -28.777  53.599  -0.366  1.00  0.00           H  
ATOM    656  HA  LYS    45     -26.934  51.807   0.785  1.00  0.00           H  
ATOM    658  HB1 LYS    45     -26.220  53.820   2.140  1.00  0.00           H  
ATOM    659  HB2 LYS    45     -27.563  54.698   1.409  1.00  0.00           H  
ATOM    661  HG1 LYS    45     -26.646  54.225  -0.835  1.00  0.00           H  
ATOM    662  HG2 LYS    45     -25.305  53.345  -0.102  1.00  0.00           H  
ATOM    664  HD1 LYS    45     -24.609  55.402   1.078  1.00  0.00           H  
ATOM    665  HD2 LYS    45     -25.951  56.279   0.340  1.00  0.00           H  
ATOM    667  HE1 LYS    45     -25.023  55.794  -1.902  1.00  0.00           H  
ATOM    668  HE2 LYS    45     -23.680  54.928  -1.156  1.00  0.00           H  
ATOM    670  HZ1 LYS    45     -22.771  56.990  -1.407  1.00  0.00           H  
ATOM    671  HZ2 LYS    45     -23.433  57.161   0.148  1.00  0.00           H  
ATOM    672  HZ3 LYS    45     -24.244  57.804  -1.201  1.00  0.00           H  
ATOM    675  N   GLU    46     -29.398  52.769   2.747  1.00  0.00           N  
ATOM    677  CA  GLU    46     -30.117  52.461   3.979  1.00  0.00           C  
ATOM    688  C   GLU    46     -30.662  51.030   3.917  1.00  0.00           C  
ATOM    689  O   GLU    46     -30.618  50.295   4.904  1.00  0.00           O  
ATOM    679  CB  GLU    46     -31.273  53.452   4.160  1.00  0.00           C  
ATOM    682  CG  GLU    46     -31.919  53.261   5.538  1.00  0.00           C  
ATOM    685  CD  GLU    46     -33.088  54.231   5.721  1.00  0.00           C  
ATOM    686  OE1 GLU    46     -32.976  55.366   5.282  1.00  0.00           O  
ATOM    687  OE2 GLU    46     -34.082  53.823   6.299  1.00  0.00           O1-
ATOM    676  HN  GLU    46     -29.776  53.424   2.132  1.00  0.00           H  
ATOM    678  HA  GLU    46     -29.440  52.545   4.816  1.00  0.00           H  
ATOM    680  HB1 GLU    46     -32.011  53.284   3.393  1.00  0.00           H  
ATOM    681  HB2 GLU    46     -30.893  54.460   4.079  1.00  0.00           H  
ATOM    683  HG1 GLU    46     -31.182  53.446   6.304  1.00  0.00           H  
ATOM    684  HG2 GLU    46     -32.280  52.248   5.626  1.00  0.00           H  
ATOM    690  N   GLY    47     -31.182  50.661   2.745  1.00  0.00           N  
ATOM    692  CA  GLY    47     -31.753  49.335   2.527  1.00  0.00           C  
ATOM    695  C   GLY    47     -30.714  48.229   2.674  1.00  0.00           C  
ATOM    696  O   GLY    47     -31.011  47.175   3.238  1.00  0.00           O  
ATOM    691  HN  GLY    47     -31.189  51.301   2.008  1.00  0.00           H  
ATOM    693  HA1 GLY    47     -32.171  49.292   1.532  1.00  0.00           H  
ATOM    694  HA2 GLY    47     -32.542  49.171   3.247  1.00  0.00           H  
ATOM    697  N   VAL    48     -29.505  48.462   2.149  1.00  0.00           N  
ATOM    699  CA  VAL    48     -28.446  47.456   2.223  1.00  0.00           C  
ATOM    711  C   VAL    48     -27.869  47.352   3.642  1.00  0.00           C  
ATOM    712  O   VAL    48     -27.632  46.248   4.122  1.00  0.00           O  
ATOM    701  CB  VAL    48     -27.344  47.751   1.178  1.00  0.00           C  
ATOM    703  CG1 VAL    48     -26.655  49.085   1.473  1.00  0.00           C  
ATOM    707  CG2 VAL    48     -26.295  46.627   1.188  1.00  0.00           C  
ATOM    698  HN  VAL    48     -29.332  49.314   1.697  1.00  0.00           H  
ATOM    700  HA  VAL    48     -28.886  46.500   1.978  1.00  0.00           H  
ATOM    702  HB  VAL    48     -27.793  47.799   0.200  1.00  0.00           H  
ATOM    704 HG11 VAL    48     -26.201  49.053   2.449  1.00  0.00           H  
ATOM    705 HG12 VAL    48     -27.386  49.875   1.438  1.00  0.00           H  
ATOM    706 HG13 VAL    48     -25.895  49.267   0.728  1.00  0.00           H  
ATOM    708 HG21 VAL    48     -25.805  46.601   2.152  1.00  0.00           H  
ATOM    709 HG22 VAL    48     -25.564  46.812   0.417  1.00  0.00           H  
ATOM    710 HG23 VAL    48     -26.782  45.680   1.004  1.00  0.00           H  
ATOM    713  N   VAL    49     -27.645  48.492   4.302  1.00  0.00           N  
ATOM    715  CA  VAL    49     -27.090  48.474   5.657  1.00  0.00           C  
ATOM    727  C   VAL    49     -28.116  47.920   6.657  1.00  0.00           C  
ATOM    728  O   VAL    49     -27.795  47.025   7.447  1.00  0.00           O  
ATOM    717  CB  VAL    49     -26.599  49.884   6.055  1.00  0.00           C  
ATOM    719  CG1 VAL    49     -27.773  50.863   6.135  1.00  0.00           C  
ATOM    723  CG2 VAL    49     -25.891  49.824   7.414  1.00  0.00           C  
ATOM    714  HN  VAL    49     -27.848  49.348   3.875  1.00  0.00           H  
ATOM    716  HA  VAL    49     -26.236  47.809   5.658  1.00  0.00           H  
ATOM    718  HB  VAL    49     -25.901  50.234   5.308  1.00  0.00           H  
ATOM    720 HG11 VAL    49     -28.400  50.741   5.267  1.00  0.00           H  
ATOM    721 HG12 VAL    49     -27.395  51.875   6.172  1.00  0.00           H  
ATOM    722 HG13 VAL    49     -28.347  50.659   7.026  1.00  0.00           H  
ATOM    724 HG21 VAL    49     -25.027  49.179   7.340  1.00  0.00           H  
ATOM    725 HG22 VAL    49     -26.569  49.432   8.156  1.00  0.00           H  
ATOM    726 HG23 VAL    49     -25.577  50.816   7.699  1.00  0.00           H  
ATOM    729  N   HIS    50     -29.350  48.440   6.605  1.00  0.00           N  
ATOM    731  CA  HIS    50     -30.408  47.967   7.502  1.00  0.00           C  
ATOM    744  C   HIS    50     -30.810  46.539   7.144  1.00  0.00           C  
ATOM    745  O   HIS    50     -31.060  45.718   8.030  1.00  0.00           O  
ATOM    733  CB  HIS    50     -31.638  48.879   7.429  1.00  0.00           C  
ATOM    736  CG  HIS    50     -31.367  50.166   8.164  1.00  0.00           C  
ATOM    738  CD2 HIS    50     -31.709  50.587   9.426  1.00  0.00           C  
ATOM    737  ND1 HIS    50     -30.646  51.206   7.600  1.00  0.00           N  
ATOM    740  CE1 HIS    50     -30.577  52.193   8.514  1.00  0.00           C  
ATOM    742  NE2 HIS    50     -31.208  51.867   9.644  1.00  0.00           N  
ATOM    730  HN  HIS    50     -29.551  49.141   5.944  1.00  0.00           H  
ATOM    732  HA  HIS    50     -30.030  47.969   8.513  1.00  0.00           H  
ATOM    734  HB1 HIS    50     -32.482  48.380   7.881  1.00  0.00           H  
ATOM    735  HB2 HIS    50     -31.867  49.094   6.395  1.00  0.00           H  
ATOM    739  HD2 HIS    50     -32.281  50.011  10.139  1.00  0.00           H  
ATOM    741  HE1 HIS    50     -30.071  53.133   8.352  1.00  0.00           H  
ATOM    743  HE2 HIS    50     -31.299  52.411  10.453  1.00  0.00           H  
ATOM    746  N   GLY    51     -30.873  46.257   5.839  1.00  0.00           N  
ATOM    748  CA  GLY    51     -31.247  44.930   5.361  1.00  0.00           C  
ATOM    751  C   GLY    51     -30.261  43.874   5.847  1.00  0.00           C  
ATOM    752  O   GLY    51     -30.663  42.791   6.267  1.00  0.00           O  
ATOM    747  HN  GLY    51     -30.664  46.960   5.186  1.00  0.00           H  
ATOM    749  HA1 GLY    51     -31.256  44.931   4.282  1.00  0.00           H  
ATOM    750  HA2 GLY    51     -32.236  44.686   5.724  1.00  0.00           H  
ATOM    753  N   VAL    52     -28.968  44.207   5.790  1.00  0.00           N  
ATOM    755  CA  VAL    52     -27.917  43.293   6.233  1.00  0.00           C  
ATOM    767  C   VAL    52     -28.019  43.037   7.744  1.00  0.00           C  
ATOM    768  O   VAL    52     -27.845  41.906   8.191  1.00  0.00           O  
ATOM    757  CB  VAL    52     -26.532  43.857   5.828  1.00  0.00           C  
ATOM    759  CG1 VAL    52     -25.394  43.051   6.486  1.00  0.00           C  
ATOM    763  CG2 VAL    52     -26.379  43.750   4.300  1.00  0.00           C  
ATOM    754  HN  VAL    52     -28.722  45.087   5.446  1.00  0.00           H  
ATOM    756  HA  VAL    52     -28.059  42.349   5.727  1.00  0.00           H  
ATOM    758  HB  VAL    52     -26.464  44.896   6.123  1.00  0.00           H  
ATOM    760 HG11 VAL    52     -25.594  41.994   6.368  1.00  0.00           H  
ATOM    761 HG12 VAL    52     -25.346  43.292   7.538  1.00  0.00           H  
ATOM    762 HG13 VAL    52     -24.454  43.297   6.015  1.00  0.00           H  
ATOM    764 HG21 VAL    52     -26.120  42.735   4.031  1.00  0.00           H  
ATOM    765 HG22 VAL    52     -25.599  44.420   3.970  1.00  0.00           H  
ATOM    766 HG23 VAL    52     -27.309  44.018   3.820  1.00  0.00           H  
ATOM    769  N   ALA    53     -28.282  44.085   8.528  1.00  0.00           N  
ATOM    771  CA  ALA    53     -28.393  43.910   9.977  1.00  0.00           C  
ATOM    777  C   ALA    53     -29.548  42.969  10.308  1.00  0.00           C  
ATOM    778  O   ALA    53     -29.425  42.093  11.164  1.00  0.00           O  
ATOM    773  CB  ALA    53     -28.629  45.250  10.660  1.00  0.00           C  
ATOM    770  HN  ALA    53     -28.402  44.973   8.132  1.00  0.00           H  
ATOM    772  HA  ALA    53     -27.475  43.482  10.351  1.00  0.00           H  
ATOM    774  HB1 ALA    53     -27.690  45.766  10.774  1.00  0.00           H  
ATOM    775  HB2 ALA    53     -29.068  45.080  11.631  1.00  0.00           H  
ATOM    776  HB3 ALA    53     -29.300  45.845  10.059  1.00  0.00           H  
ATOM    779  N   THR    54     -30.672  43.172   9.616  1.00  0.00           N  
ATOM    781  CA  THR    54     -31.865  42.355   9.824  1.00  0.00           C  
ATOM    791  C   THR    54     -31.642  40.924   9.321  1.00  0.00           C  
ATOM    792  O   THR    54     -32.062  39.963   9.972  1.00  0.00           O  
ATOM    783  CB  THR    54     -33.057  42.999   9.092  1.00  0.00           C  
ATOM    787  CG2 THR    54     -34.341  42.194   9.341  1.00  0.00           C  
ATOM    785  OG1 THR    54     -33.243  44.319   9.583  1.00  0.00           O  
ATOM    780  HN  THR    54     -30.699  43.891   8.951  1.00  0.00           H  
ATOM    782  HA  THR    54     -32.083  42.322  10.881  1.00  0.00           H  
ATOM    784  HB  THR    54     -32.856  43.032   8.033  1.00  0.00           H  
ATOM    786  HG1 THR    54     -33.638  44.845   8.882  1.00  0.00           H  
ATOM    788 HG21 THR    54     -34.252  41.223   8.879  1.00  0.00           H  
ATOM    789 HG22 THR    54     -35.184  42.721   8.917  1.00  0.00           H  
ATOM    790 HG23 THR    54     -34.492  42.076  10.404  1.00  0.00           H  
ATOM    793  N   VAL    55     -31.006  40.797   8.152  1.00  0.00           N  
ATOM    795  CA  VAL    55     -30.763  39.483   7.556  1.00  0.00           C  
ATOM    807  C   VAL    55     -29.769  38.687   8.415  1.00  0.00           C  
ATOM    808  O   VAL    55     -29.940  37.483   8.616  1.00  0.00           O  
ATOM    797  CB  VAL    55     -30.282  39.651   6.074  1.00  0.00           C  
ATOM    799  CG1 VAL    55     -28.753  39.755   5.941  1.00  0.00           C  
ATOM    803  CG2 VAL    55     -30.765  38.469   5.226  1.00  0.00           C  
ATOM    794  HN  VAL    55     -30.715  41.600   7.677  1.00  0.00           H  
ATOM    796  HA  VAL    55     -31.702  38.946   7.557  1.00  0.00           H  
ATOM    798  HB  VAL    55     -30.711  40.559   5.677  1.00  0.00           H  
ATOM    800 HG11 VAL    55     -28.498  40.045   4.932  1.00  0.00           H  
ATOM    801 HG12 VAL    55     -28.307  38.797   6.162  1.00  0.00           H  
ATOM    802 HG13 VAL    55     -28.383  40.487   6.629  1.00  0.00           H  
ATOM    804 HG21 VAL    55     -30.663  38.718   4.179  1.00  0.00           H  
ATOM    805 HG22 VAL    55     -31.800  38.265   5.450  1.00  0.00           H  
ATOM    806 HG23 VAL    55     -30.168  37.598   5.448  1.00  0.00           H  
ATOM    809  N   ALA    56     -28.740  39.380   8.917  1.00  0.00           N  
ATOM    811  CA  ALA    56     -27.728  38.743   9.752  1.00  0.00           C  
ATOM    817  C   ALA    56     -28.356  38.211  11.035  1.00  0.00           C  
ATOM    818  O   ALA    56     -28.088  37.077  11.439  1.00  0.00           O  
ATOM    813  CB  ALA    56     -26.629  39.749  10.100  1.00  0.00           C  
ATOM    810  HN  ALA    56     -28.670  40.338   8.722  1.00  0.00           H  
ATOM    812  HA  ALA    56     -27.289  37.922   9.209  1.00  0.00           H  
ATOM    814  HB1 ALA    56     -25.975  39.323  10.845  1.00  0.00           H  
ATOM    815  HB2 ALA    56     -27.077  40.652  10.487  1.00  0.00           H  
ATOM    816  HB3 ALA    56     -26.060  39.983   9.213  1.00  0.00           H  
ATOM    819  N   GLU    57     -29.203  39.038  11.658  1.00  0.00           N  
ATOM    821  CA  GLU    57     -29.879  38.639  12.892  1.00  0.00           C  
ATOM    832  C   GLU    57     -30.861  37.503  12.633  1.00  0.00           C  
ATOM    833  O   GLU    57     -30.995  36.600  13.454  1.00  0.00           O  
ATOM    823  CB  GLU    57     -30.632  39.827  13.504  1.00  0.00           C  
ATOM    826  CG  GLU    57     -29.640  40.867  14.049  1.00  0.00           C  
ATOM    829  CD  GLU    57     -28.784  40.269  15.166  1.00  0.00           C  
ATOM    830  OE1 GLU    57     -29.351  39.662  16.058  1.00  0.00           O  
ATOM    831  OE2 GLU    57     -27.576  40.429  15.108  1.00  0.00           O1-
ATOM    820  HN  GLU    57     -29.376  39.929  11.280  1.00  0.00           H  
ATOM    822  HA  GLU    57     -29.136  38.303  13.600  1.00  0.00           H  
ATOM    824  HB1 GLU    57     -31.255  39.470  14.311  1.00  0.00           H  
ATOM    825  HB2 GLU    57     -31.253  40.282  12.747  1.00  0.00           H  
ATOM    827  HG1 GLU    57     -30.191  41.713  14.434  1.00  0.00           H  
ATOM    828  HG2 GLU    57     -28.996  41.198  13.247  1.00  0.00           H  
ATOM    834  N   LYS    58     -31.557  37.570  11.496  1.00  0.00           N  
ATOM    836  CA  LYS    58     -32.543  36.552  11.138  1.00  0.00           C  
ATOM    854  C   LYS    58     -31.880  35.179  10.974  1.00  0.00           C  
ATOM    855  O   LYS    58     -32.388  34.177  11.477  1.00  0.00           O  
ATOM    838  CB  LYS    58     -33.252  36.963   9.834  1.00  0.00           C  
ATOM    841  CG  LYS    58     -34.345  35.949   9.470  1.00  0.00           C  
ATOM    844  CD  LYS    58     -35.053  36.399   8.191  1.00  0.00           C  
ATOM    847  CE  LYS    58     -36.108  35.364   7.793  1.00  0.00           C  
ATOM    850  NZ  LYS    58     -37.158  35.284   8.850  1.00  0.00           N1+
ATOM    835  HN  LYS    58     -31.413  38.329  10.891  1.00  0.00           H  
ATOM    837  HA  LYS    58     -33.279  36.490  11.926  1.00  0.00           H  
ATOM    839  HB1 LYS    58     -32.525  37.007   9.036  1.00  0.00           H  
ATOM    840  HB2 LYS    58     -33.697  37.939   9.964  1.00  0.00           H  
ATOM    842  HG1 LYS    58     -35.059  35.888  10.274  1.00  0.00           H  
ATOM    843  HG2 LYS    58     -33.895  34.977   9.312  1.00  0.00           H  
ATOM    845  HD1 LYS    58     -34.332  36.498   7.393  1.00  0.00           H  
ATOM    846  HD2 LYS    58     -35.532  37.352   8.363  1.00  0.00           H  
ATOM    848  HE1 LYS    58     -35.639  34.397   7.679  1.00  0.00           H  
ATOM    849  HE2 LYS    58     -36.564  35.654   6.857  1.00  0.00           H  
ATOM    851  HZ1 LYS    58     -36.877  34.585   9.565  1.00  0.00           H  
ATOM    852  HZ2 LYS    58     -38.061  35.001   8.421  1.00  0.00           H  
ATOM    853  HZ3 LYS    58     -37.265  36.215   9.302  1.00  0.00           H  
ATOM    856  N   THR    59     -30.757  35.143  10.248  1.00  0.00           N  
ATOM    858  CA  THR    59     -30.040  33.890  10.000  1.00  0.00           C  
ATOM    868  C   THR    59     -29.477  33.306  11.302  1.00  0.00           C  
ATOM    869  O   THR    59     -29.609  32.113  11.556  1.00  0.00           O  
ATOM    860  CB  THR    59     -28.902  34.149   8.993  1.00  0.00           C  
ATOM    864  CG2 THR    59     -28.159  32.844   8.669  1.00  0.00           C  
ATOM    862  OG1 THR    59     -29.457  34.665   7.792  1.00  0.00           O  
ATOM    857  HN  THR    59     -30.414  35.977   9.861  1.00  0.00           H  
ATOM    859  HA  THR    59     -30.726  33.178   9.569  1.00  0.00           H  
ATOM    861  HB  THR    59     -28.209  34.863   9.408  1.00  0.00           H  
ATOM    863  HG1 THR    59     -30.190  34.099   7.535  1.00  0.00           H  
ATOM    865 HG21 THR    59     -27.460  33.018   7.865  1.00  0.00           H  
ATOM    866 HG22 THR    59     -28.871  32.089   8.369  1.00  0.00           H  
ATOM    867 HG23 THR    59     -27.625  32.508   9.546  1.00  0.00           H  
ATOM    870  N   LYS    60     -28.841  34.160  12.101  1.00  0.00           N  
ATOM    872  CA  LYS    60     -28.242  33.749  13.372  1.00  0.00           C  
ATOM    890  C   LYS    60     -29.327  33.313  14.354  1.00  0.00           C  
ATOM    891  O   LYS    60     -29.195  32.297  15.038  1.00  0.00           O  
ATOM    874  CB  LYS    60     -27.438  34.920  13.956  1.00  0.00           C  
ATOM    877  CG  LYS    60     -26.727  34.493  15.249  1.00  0.00           C  
ATOM    880  CD  LYS    60     -25.911  35.668  15.795  1.00  0.00           C  
ATOM    883  CE  LYS    60     -25.206  35.243  17.084  1.00  0.00           C  
ATOM    886  NZ  LYS    60     -24.406  36.385  17.612  1.00  0.00           N1+
ATOM    871  HN  LYS    60     -28.772  35.084  11.830  1.00  0.00           H  
ATOM    873  HA  LYS    60     -27.571  32.924  13.193  1.00  0.00           H  
ATOM    875  HB1 LYS    60     -28.107  35.741  14.173  1.00  0.00           H  
ATOM    876  HB2 LYS    60     -26.700  35.244  13.236  1.00  0.00           H  
ATOM    878  HG1 LYS    60     -26.065  33.666  15.040  1.00  0.00           H  
ATOM    879  HG2 LYS    60     -27.461  34.193  15.982  1.00  0.00           H  
ATOM    881  HD1 LYS    60     -26.571  36.497  16.004  1.00  0.00           H  
ATOM    882  HD2 LYS    60     -25.175  35.968  15.063  1.00  0.00           H  
ATOM    884  HE1 LYS    60     -24.551  34.410  16.879  1.00  0.00           H  
ATOM    885  HE2 LYS    60     -25.942  34.950  17.818  1.00  0.00           H  
ATOM    887  HZ1 LYS    60     -25.019  37.006  18.176  1.00  0.00           H  
ATOM    888  HZ2 LYS    60     -24.005  36.922  16.816  1.00  0.00           H  
ATOM    889  HZ3 LYS    60     -23.637  36.023  18.208  1.00  0.00           H  
ATOM    892  N   GLU    61     -30.389  34.109  14.422  1.00  0.00           N  
ATOM    894  CA  GLU    61     -31.501  33.831  15.322  1.00  0.00           C  
ATOM    905  C   GLU    61     -32.188  32.527  14.914  1.00  0.00           C  
ATOM    906  O   GLU    61     -32.510  31.690  15.762  1.00  0.00           O  
ATOM    896  CB  GLU    61     -32.503  34.994  15.267  1.00  0.00           C  
ATOM    899  CG  GLU    61     -33.625  34.788  16.299  1.00  0.00           C  
ATOM    902  CD  GLU    61     -33.078  34.824  17.734  1.00  0.00           C  
ATOM    903  OE1 GLU    61     -32.017  35.399  17.946  1.00  0.00           O  
ATOM    904  OE2 GLU    61     -33.732  34.276  18.603  1.00  0.00           O1-
ATOM    893  HN  GLU    61     -30.421  34.904  13.860  1.00  0.00           H  
ATOM    895  HA  GLU    61     -31.126  33.739  16.329  1.00  0.00           H  
ATOM    897  HB1 GLU    61     -32.933  35.048  14.277  1.00  0.00           H  
ATOM    898  HB2 GLU    61     -31.988  35.919  15.481  1.00  0.00           H  
ATOM    900  HG1 GLU    61     -34.095  33.832  16.123  1.00  0.00           H
[truncated: 1,233,282 more chars]
