# Supplementary material for: Glycation of α-synuclein hampers its binding to synaptic-like vesicles and its driving effect on their fusion
Source: Cell Mol Life Sci. 2022 Jun 4;79(6):342. doi: 10.1007/s00018-022-04373-4 (PMC9167179; doi:10.1007/s00018-022-04373-4)
Supplement: Supplementary file 3 — Supplementary file1 (PDB 1555 KB) [file 18_2022_4373_MOESM3_ESM.pdb]

HEADER    Structure from MOLMOL 
COMPND    cel001 
MODEL        1
ATOM      1  N   MET     1     -15.587  13.027   4.222  1.00  0.00
ATOM      2  H   MET     1     -14.675  12.634   4.035  1.00  0.00
ATOM      3  CA  MET     1     -16.021  14.227   3.450  1.00  0.00
ATOM      4  HA  MET     1     -16.910  13.985   2.887  1.00  0.00
ATOM      5  CB  MET     1     -16.321  15.374   4.424  1.00  0.00
ATOM      6 1HB  MET     1     -15.395  15.844   4.719  1.00  0.00
ATOM      7 2HB  MET     1     -16.818  14.980   5.298  1.00  0.00
ATOM      8  QB  MET     1     -16.107  15.412   5.009  1.00  0.00
ATOM      9  CG  MET     1     -17.224  16.412   3.750  1.00  0.00
ATOM     10 1HG  MET     1     -16.793  16.703   2.802  1.00  0.00
ATOM     11 2HG  MET     1     -17.313  17.280   4.387  1.00  0.00
ATOM     12  QG  MET     1     -17.053  16.991   3.595  1.00  0.00
ATOM     13  SD  MET     1     -18.865  15.698   3.473  1.00  0.00
ATOM     14  QE  MET     1     -19.690  17.351   2.334  1.00  0.00
ATOM     15  CE  MET     1     -19.553  17.076   2.522  1.00  0.00
ATOM     16 1HE  MET     1     -18.891  17.315   1.703  1.00  0.00
ATOM     17 2HE  MET     1     -19.656  17.939   3.162  1.00  0.00
ATOM     18 3HE  MET     1     -20.525  16.799   2.138  1.00  0.00
ATOM     19  C   MET     1     -14.909  14.636   2.490  1.00  0.00
ATOM     20  O   MET     1     -15.116  14.694   1.276  1.00  0.00
ATOM     21 1HT  MET     1     -15.064  12.383   3.597  1.00  0.00
ATOM     22 2HT  MET     1     -16.425  12.540   4.602  1.00  0.00
ATOM     23 3HT  MET     1     -14.971  13.323   5.006  1.00  0.00
ATOM     24  N   ASP     2     -13.729  14.916   3.049  1.00  0.00
ATOM     25  H   ASP     2     -13.634  14.849   4.021  1.00  0.00
ATOM     26  CA  ASP     2     -12.577  15.321   2.247  1.00  0.00
ATOM     27  HA  ASP     2     -12.840  16.190   1.665  1.00  0.00
ATOM     28  CB  ASP     2     -11.400  15.678   3.167  1.00  0.00
ATOM     29 1HB  ASP     2     -10.505  15.776   2.574  1.00  0.00
ATOM     30 2HB  ASP     2     -11.261  14.886   3.887  1.00  0.00
ATOM     31  QB  ASP     2     -10.883  15.331   3.230  1.00  0.00
ATOM     32  CG  ASP     2     -11.655  16.996   3.916  1.00  0.00
ATOM     33  OD1 ASP     2     -12.523  17.754   3.503  1.00  0.00
ATOM     34  OD2 ASP     2     -10.973  17.227   4.899  1.00  0.00
ATOM     35  C   ASP     2     -12.162  14.199   1.301  1.00  0.00
ATOM     36  O   ASP     2     -12.250  13.018   1.650  1.00  0.00
ATOM     37  N   VAL     3     -11.711  14.580   0.104  1.00  0.00
ATOM     38  H   VAL     3     -11.667  15.535  -0.108  1.00  0.00
ATOM     39  CA  VAL     3     -11.279  13.602  -0.903  1.00  0.00
ATOM     40  HA  VAL     3     -12.061  12.865  -1.017  1.00  0.00
ATOM     41  CB  VAL     3     -11.055  14.289  -2.262  1.00  0.00
ATOM     42  HB  VAL     3     -10.705  13.557  -2.976  1.00  0.00
ATOM     43  QG1 VAL     3     -12.687  15.021  -2.877  1.00  0.00
ATOM     44  QG2 VAL     3      -9.773  15.677  -2.102  1.00  0.00
ATOM     45  CG1 VAL     3     -12.377  14.882  -2.761  1.00  0.00
ATOM     46 1HG1 VAL     3     -12.216  15.371  -3.709  1.00  0.00
ATOM     47 2HG1 VAL     3     -12.742  15.600  -2.042  1.00  0.00
ATOM     48 3HG1 VAL     3     -13.102  14.091  -2.880  1.00  0.00
ATOM     49  CG2 VAL     3     -10.016  15.414  -2.132  1.00  0.00
ATOM     50 1HG2 VAL     3     -10.403  16.188  -1.488  1.00  0.00
ATOM     51 2HG2 VAL     3      -9.809  15.828  -3.108  1.00  0.00
ATOM     52 3HG2 VAL     3      -9.106  15.014  -1.710  1.00  0.00
ATOM     53  QQG VAL     3     -11.230  15.349  -2.489  1.00  0.00
ATOM     54  C   VAL     3      -9.998  12.884  -0.464  1.00  0.00
ATOM     55  O   VAL     3      -9.774  11.727  -0.834  1.00  0.00
ATOM     56  N   PHE     4      -9.166  13.575   0.323  1.00  0.00
ATOM     57  H   PHE     4      -9.403  14.490   0.581  1.00  0.00
ATOM     58  CA  PHE     4      -7.911  12.999   0.807  1.00  0.00
ATOM     59  HA  PHE     4      -7.320  12.684  -0.039  1.00  0.00
ATOM     60  CB  PHE     4      -7.127  14.048   1.597  1.00  0.00
ATOM     61 1HB  PHE     4      -6.297  13.572   2.100  1.00  0.00
ATOM     62 2HB  PHE     4      -7.774  14.507   2.330  1.00  0.00
ATOM     63  QB  PHE     4      -7.036  14.040   2.215  1.00  0.00
ATOM     64  QD  PHE     4      -6.547  15.217   0.554  1.00  0.00
ATOM     65  QE  PHE     4      -5.688  16.952  -0.994  1.00  0.00
ATOM     66  QR  PHE     4      -5.946  16.432  -0.530  1.00  0.00
ATOM     67  CG  PHE     4      -6.602  15.105   0.655  1.00  0.00
ATOM     68  CD1 PHE     4      -7.364  16.251   0.395  1.00  0.00
ATOM     69 1HD  PHE     4      -8.326  16.379   0.870  1.00  0.00
ATOM     70  CE1 PHE     4      -6.880  17.230  -0.479  1.00  0.00
ATOM     71 1HE  PHE     4      -7.467  18.114  -0.679  1.00  0.00
ATOM     72  CZ  PHE     4      -5.633  17.065  -1.095  1.00  0.00
ATOM     73  HZ  PHE     4      -5.258  17.820  -1.769  1.00  0.00
ATOM     74  CE2 PHE     4      -4.871  15.919  -0.834  1.00  0.00
ATOM     75 2HE  PHE     4      -3.909  15.791  -1.309  1.00  0.00
ATOM     76  CD2 PHE     4      -5.355  14.939   0.039  1.00  0.00
ATOM     77 2HD  PHE     4      -4.768  14.056   0.239  1.00  0.00
ATOM     78  C   PHE     4      -8.187  11.788   1.697  1.00  0.00
ATOM     79  O   PHE     4      -7.475  10.782   1.622  1.00  0.00
ATOM     80  N   MET     5      -9.225  11.895   2.531  1.00  0.00
ATOM     81  H   MET     5      -9.751  12.721   2.536  1.00  0.00
ATOM     82  CA  MET     5      -9.597  10.806   3.430  1.00  0.00
ATOM     83  HA  MET     5      -8.751  10.564   4.057  1.00  0.00
ATOM     84  CB  MET     5     -10.765  11.235   4.318  1.00  0.00
ATOM     85 1HB  MET     5     -11.141  10.379   4.860  1.00  0.00
ATOM     86 2HB  MET     5     -11.554  11.644   3.702  1.00  0.00
ATOM     87  QB  MET     5     -11.348  11.012   4.281  1.00  0.00
ATOM     88  CG  MET     5     -10.291  12.297   5.312  1.00  0.00
ATOM     89 1HG  MET     5      -9.824  13.110   4.774  1.00  0.00
ATOM     90 2HG  MET     5      -9.577  11.857   5.995  1.00  0.00
ATOM     91  QG  MET     5      -9.700  12.483   5.385  1.00  0.00
ATOM     92  SD  MET     5     -11.709  12.925   6.246  1.00  0.00
ATOM     93  QE  MET     5     -12.084  11.134   7.411  1.00  0.00
ATOM     94  CE  MET     5     -12.021  11.432   7.217  1.00  0.00
ATOM     95 1HE  MET     5     -12.658  10.763   6.655  1.00  0.00
ATOM     96 2HE  MET     5     -12.511  11.697   8.141  1.00  0.00
ATOM     97 3HE  MET     5     -11.083  10.943   7.438  1.00  0.00
ATOM     98  C   MET     5      -9.990   9.567   2.631  1.00  0.00
ATOM     99  O   MET     5      -9.630   8.445   2.994  1.00  0.00
ATOM    100  N   LYS+    6     -10.725   9.785   1.536  1.00  0.00
ATOM    101  H   LYS+    6     -10.972  10.704   1.301  1.00  0.00
ATOM    102  CA  LYS+    6     -11.160   8.688   0.675  1.00  0.00
ATOM    103  HA  LYS+    6     -11.723   7.979   1.267  1.00  0.00
ATOM    104  CB  LYS+    6     -12.056   9.220  -0.443  1.00  0.00
ATOM    105 1HB  LYS+    6     -12.234   8.437  -1.165  1.00  0.00
ATOM    106 2HB  LYS+    6     -11.569  10.054  -0.929  1.00  0.00
ATOM    107  QB  LYS+    6     -11.901   9.245  -1.047  1.00  0.00
ATOM    108  CG  LYS+    6     -13.392   9.681   0.145  1.00  0.00
ATOM    109 1HG  LYS+    6     -13.216  10.464   0.868  1.00  0.00
ATOM    110 2HG  LYS+    6     -13.879   8.845   0.630  1.00  0.00
ATOM    111  QG  LYS+    6     -13.547   9.654   0.749  1.00  0.00
ATOM    112  CD  LYS+    6     -14.286  10.214  -0.975  1.00  0.00
ATOM    113 1HD  LYS+    6     -14.460   9.434  -1.699  1.00  0.00
ATOM    114 2HD  LYS+    6     -13.799  11.052  -1.455  1.00  0.00
ATOM    115  QD  LYS+    6     -14.129  10.243  -1.577  1.00  0.00
ATOM    116  CE  LYS+    6     -15.623  10.669  -0.387  1.00  0.00
ATOM    117 1HE  LYS+    6     -15.450  11.446   0.342  1.00  0.00
ATOM    118 2HE  LYS+    6     -16.111   9.831   0.088  1.00  0.00
ATOM    119  QE  LYS+    6     -15.780  10.638   0.215  1.00  0.00
ATOM    120  NZ  LYS+    6     -16.490  11.198  -1.480  1.00  0.00
ATOM    121 1HZ  LYS+    6     -16.612  10.467  -2.210  1.00  0.00
ATOM    122 2HZ  LYS+    6     -16.044  12.038  -1.899  1.00  0.00
ATOM    123 3HZ  LYS+    6     -17.419  11.453  -1.090  1.00  0.00
ATOM    124  QZ  LYS+    6     -16.692  11.319  -1.733  1.00  0.00
ATOM    125  C   LYS+    6      -9.956   7.977   0.065  1.00  0.00
ATOM    126  O   LYS+    6      -9.943   6.749  -0.046  1.00  0.00
ATOM    127  N   GLY     7      -8.948   8.763  -0.329  1.00  0.00
ATOM    128  H   GLY     7      -9.024   9.734  -0.213  1.00  0.00
ATOM    129  CA  GLY     7      -7.738   8.208  -0.929  1.00  0.00
ATOM    130 1HA  GLY     7      -7.068   9.014  -1.188  1.00  0.00
ATOM    131 2HA  GLY     7      -8.003   7.664  -1.826  1.00  0.00
ATOM    132  QA  GLY     7      -7.535   8.339  -1.507  1.00  0.00
ATOM    133  C   GLY     7      -7.035   7.268   0.043  1.00  0.00
ATOM    134  O   GLY     7      -6.572   6.193  -0.352  1.00  0.00
ATOM    135  N   LEU     8      -6.971   7.677   1.311  1.00  0.00
ATOM    136  H   LEU     8      -7.365   8.540   1.559  1.00  0.00
ATOM    137  CA  LEU     8      -6.332   6.860   2.343  1.00  0.00
ATOM    138  HA  LEU     8      -5.338   6.597   2.011  1.00  0.00
ATOM    139  CB  LEU     8      -6.238   7.649   3.667  1.00  0.00
ATOM    140 1HB  LEU     8      -6.338   6.966   4.498  1.00  0.00
ATOM    141 2HB  LEU     8      -7.038   8.373   3.705  1.00  0.00
ATOM    142  QB  LEU     8      -6.688   7.669   4.101  1.00  0.00
ATOM    143  CG  LEU     8      -4.889   8.380   3.775  1.00  0.00
ATOM    144  HG  LEU     8      -4.089   7.691   3.548  1.00  0.00
ATOM    145  QD1 LEU     8      -4.833   9.824   2.560  1.00  0.00
ATOM    146  QD2 LEU     8      -4.675   9.036   5.535  1.00  0.00
ATOM    147  CD1 LEU     8      -4.844   9.551   2.790  1.00  0.00
ATOM    148 1HD1 LEU     8      -3.923  10.097   2.926  1.00  0.00
ATOM    149 2HD1 LEU     8      -5.683  10.205   2.972  1.00  0.00
ATOM    150 3HD1 LEU     8      -4.894   9.170   1.781  1.00  0.00
ATOM    151  CD2 LEU     8      -4.716   8.910   5.200  1.00  0.00
ATOM    152 1HD2 LEU     8      -5.560   9.534   5.457  1.00  0.00
ATOM    153 2HD2 LEU     8      -3.808   9.493   5.260  1.00  0.00
ATOM    154 3HD2 LEU     8      -4.658   8.081   5.888  1.00  0.00
ATOM    155  QQD LEU     8      -4.754   9.430   4.047  1.00  0.00
ATOM    156  C   LEU     8      -7.124   5.577   2.564  1.00  0.00
ATOM    157  O   LEU     8      -6.542   4.500   2.683  1.00  0.00
ATOM    158  N   SER     9      -8.452   5.702   2.614  1.00  0.00
ATOM    159  H   SER     9      -8.855   6.587   2.511  1.00  0.00
ATOM    160  CA  SER     9      -9.313   4.540   2.825  1.00  0.00
ATOM    161  HA  SER     9      -9.060   4.082   3.768  1.00  0.00
ATOM    162  CB  SER     9     -10.778   4.976   2.862  1.00  0.00
ATOM    163 1HB  SER     9     -11.033   5.459   1.930  1.00  0.00
ATOM    164 2HB  SER     9     -10.931   5.667   3.674  1.00  0.00
ATOM    165  QB  SER     9     -10.982   5.563   2.802  1.00  0.00
ATOM    166  OG  SER     9     -11.601   3.835   3.060  1.00  0.00
ATOM    167  HG  SER     9     -11.334   3.414   3.882  1.00  0.00
ATOM    168  C   SER     9      -9.110   3.524   1.709  1.00  0.00
ATOM    169  O   SER     9      -8.962   2.327   1.971  1.00  0.00
ATOM    170  N   LYS+   10      -9.096   4.013   0.468  1.00  0.00
ATOM    171  H   LYS+   10      -9.212   4.976   0.333  1.00  0.00
ATOM    172  CA  LYS+   10      -8.900   3.147  -0.691  1.00  0.00
ATOM    173  HA  LYS+   10      -9.631   2.366  -0.673  1.00  0.00
ATOM    174  CB  LYS+   10      -9.069   3.958  -1.983  1.00  0.00
ATOM    175 1HB  LYS+   10      -8.733   3.370  -2.822  1.00  0.00
ATOM    176 2HB  LYS+   10      -8.478   4.860  -1.917  1.00  0.00
ATOM    177  QB  LYS+   10      -8.606   4.115  -2.369  1.00  0.00
ATOM    178  CG  LYS+   10     -10.546   4.334  -2.176  1.00  0.00
ATOM    179 1HG  LYS+   10     -10.616   5.154  -2.877  1.00  0.00
ATOM    180 2HG  LYS+   10     -10.968   4.641  -1.230  1.00  0.00
ATOM    181  QG  LYS+   10     -10.792   4.897  -2.053  1.00  0.00
ATOM    182  CD  LYS+   10     -11.335   3.132  -2.719  1.00  0.00
ATOM    183 1HD  LYS+   10     -12.392   3.299  -2.565  1.00  0.00
ATOM    184 2HD  LYS+   10     -11.036   2.238  -2.199  1.00  0.00
ATOM    185  QD  LYS+   10     -11.714   2.769  -2.382  1.00  0.00
ATOM    186  CE  LYS+   10     -11.065   2.963  -4.220  1.00  0.00
ATOM    187 1HE  LYS+   10     -11.571   2.078  -4.577  1.00  0.00
ATOM    188 2HE  LYS+   10     -10.004   2.861  -4.387  1.00  0.00
ATOM    189  QE  LYS+   10     -10.788   2.469  -4.482  1.00  0.00
ATOM    190  NZ  LYS+   10     -11.572   4.156  -4.953  1.00  0.00
ATOM    191 1HZ  LYS+   10     -11.702   3.917  -5.957  1.00  0.00
ATOM    192 2HZ  LYS+   10     -10.886   4.933  -4.867  1.00  0.00
ATOM    193 3HZ  LYS+   10     -12.484   4.451  -4.552  1.00  0.00
ATOM    194  QZ  LYS+   10     -11.691   4.434  -5.125  1.00  0.00
ATOM    195  C   LYS+   10      -7.525   2.505  -0.667  1.00  0.00
ATOM    196  O   LYS+   10      -7.383   1.321  -0.989  1.00  0.00
ATOM    197  N   ALA    11      -6.515   3.291  -0.296  1.00  0.00
ATOM    198  H   ALA    11      -6.692   4.225  -0.060  1.00  0.00
ATOM    199  CA  ALA    11      -5.151   2.784  -0.248  1.00  0.00
ATOM    200  HA  ALA    11      -4.926   2.360  -1.211  1.00  0.00
ATOM    201  QB  ALA    11      -3.943   4.195   0.100  1.00  0.00
ATOM    202  CB  ALA    11      -4.173   3.925   0.034  1.00  0.00
ATOM    203 1HB  ALA    11      -3.161   3.573  -0.096  1.00  0.00
ATOM    204 2HB  ALA    11      -4.307   4.272   1.047  1.00  0.00
ATOM    205 3HB  ALA    11      -4.361   4.739  -0.653  1.00  0.00
ATOM    206  C   ALA    11      -4.995   1.696   0.813  1.00  0.00
ATOM    207  O   ALA    11      -4.349   0.671   0.568  1.00  0.00
ATOM    208  N   LYS+   12      -5.591   1.926   1.987  1.00  0.00
ATOM    209  H   LYS+   12      -6.089   2.759   2.115  1.00  0.00
ATOM    210  CA  LYS+   12      -5.515   0.961   3.084  1.00  0.00
ATOM    211  HA  LYS+   12      -4.477   0.767   3.305  1.00  0.00
ATOM    212  CB  LYS+   12      -6.186   1.534   4.336  1.00  0.00
ATOM    213 1HB  LYS+   12      -6.300   0.751   5.073  1.00  0.00
ATOM    214 2HB  LYS+   12      -7.159   1.927   4.074  1.00  0.00
ATOM    215  QB  LYS+   12      -6.729   1.339   4.573  1.00  0.00
ATOM    216  CG  LYS+   12      -5.320   2.659   4.922  1.00  0.00
ATOM    217 1HG  LYS+   12      -5.260   3.470   4.217  1.00  0.00
ATOM    218 2HG  LYS+   12      -4.328   2.283   5.113  1.00  0.00
ATOM    219  QG  LYS+   12      -4.794   2.876   4.665  1.00  0.00
ATOM    220  CD  LYS+   12      -5.931   3.172   6.234  1.00  0.00
ATOM    221 1HD  LYS+   12      -5.215   3.801   6.740  1.00  0.00
ATOM    222 2HD  LYS+   12      -6.179   2.330   6.865  1.00  0.00
ATOM    223  QD  LYS+   12      -5.697   3.066   6.802  1.00  0.00
ATOM    224  CE  LYS+   12      -7.202   3.982   5.945  1.00  0.00
ATOM    225 1HE  LYS+   12      -7.942   3.341   5.489  1.00  0.00
ATOM    226 2HE  LYS+   12      -6.967   4.794   5.274  1.00  0.00
ATOM    227  QE  LYS+   12      -7.454   4.067   5.382  1.00  0.00
ATOM    228  NZ  LYS+   12      -7.740   4.534   7.223  1.00  0.00
ATOM    229 1HZ  LYS+   12      -7.159   5.342   7.522  1.00  0.00
ATOM    230 2HZ  LYS+   12      -7.716   3.796   7.954  1.00  0.00
ATOM    231 3HZ  LYS+   12      -8.720   4.850   7.077  1.00  0.00
ATOM    232  QZ  LYS+   12      -7.865   4.662   7.518  1.00  0.00
ATOM    233  C   LYS+   12      -6.190  -0.351   2.697  1.00  0.00
ATOM    234  O   LYS+   12      -5.687  -1.431   3.015  1.00  0.00
ATOM    235  N   GLU    13      -7.329  -0.243   2.012  1.00  0.00
ATOM    236  H   GLU    13      -7.672   0.649   1.792  1.00  0.00
ATOM    237  CA  GLU    13      -8.077  -1.419   1.579  1.00  0.00
ATOM    238  HA  GLU    13      -8.290  -2.031   2.442  1.00  0.00
ATOM    239  CB  GLU    13      -9.403  -0.991   0.943  1.00  0.00
ATOM    240 1HB  GLU    13      -9.861  -1.841   0.461  1.00  0.00
ATOM    241 2HB  GLU    13      -9.215  -0.219   0.210  1.00  0.00
ATOM    242  QB  GLU    13      -9.538  -1.030   0.336  1.00  0.00
ATOM    243  CG  GLU    13     -10.343  -0.450   2.029  1.00  0.00
ATOM    244 1HG  GLU    13      -9.820   0.290   2.615  1.00  0.00
ATOM    245 2HG  GLU    13     -10.641  -1.264   2.674  1.00  0.00
ATOM    246  QG  GLU    13     -10.230  -0.487   2.644  1.00  0.00
ATOM    247  CD  GLU    13     -11.597   0.186   1.414  1.00  0.00
ATOM    248  OE1 GLU    13     -11.562   0.557   0.247  1.00  0.00
ATOM    249  OE2 GLU    13     -12.582   0.293   2.126  1.00  0.00
ATOM    250  C   GLU    13      -7.273  -2.245   0.578  1.00  0.00
ATOM    251  O   GLU    13      -7.305  -3.473   0.621  1.00  0.00
ATOM    252  N   GLY    14      -6.573  -1.561  -0.329  1.00  0.00
ATOM    253  H   GLY    14      -6.602  -0.581  -0.317  1.00  0.00
ATOM    254  CA  GLY    14      -5.773  -2.239  -1.352  1.00  0.00
ATOM    255 1HA  GLY    14      -5.353  -1.500  -2.017  1.00  0.00
ATOM    256 2HA  GLY    14      -6.415  -2.897  -1.918  1.00  0.00
ATOM    257  QA  GLY    14      -5.884  -2.199  -1.968  1.00  0.00
ATOM    258  C   GLY    14      -4.637  -3.061  -0.741  1.00  0.00
ATOM    259  O   GLY    14      -4.395  -4.198  -1.155  1.00  0.00
ATOM    260  N   VAL    15      -3.936  -2.473   0.235  1.00  0.00
ATOM    261  H   VAL    15      -4.173  -1.562   0.509  1.00  0.00
ATOM    262  CA  VAL    15      -2.808  -3.150   0.888  1.00  0.00
ATOM    263  HA  VAL    15      -2.119  -3.506   0.140  1.00  0.00
ATOM    264  CB  VAL    15      -2.065  -2.154   1.816  1.00  0.00
ATOM    265  HB  VAL    15      -2.753  -1.820   2.577  1.00  0.00
ATOM    266  QG1 VAL    15      -0.577  -2.995   2.683  1.00  0.00
ATOM    267  QG2 VAL    15      -1.464  -0.638   0.815  1.00  0.00
ATOM    268  CG1 VAL    15      -0.861  -2.836   2.517  1.00  0.00
ATOM    269 1HG1 VAL    15       0.059  -2.589   2.001  1.00  0.00
ATOM    270 2HG1 VAL    15      -0.989  -3.906   2.511  1.00  0.00
ATOM    271 3HG1 VAL    15      -0.801  -2.490   3.538  1.00  0.00
ATOM    272  CG2 VAL    15      -1.578  -0.928   1.004  1.00  0.00
ATOM    273 1HG2 VAL    15      -0.624  -1.148   0.545  1.00  0.00
ATOM    274 2HG2 VAL    15      -1.469  -0.080   1.664  1.00  0.00
ATOM    275 3HG2 VAL    15      -2.298  -0.687   0.236  1.00  0.00
ATOM    276  QQG VAL    15      -1.020  -1.817   1.749  1.00  0.00
ATOM    277  C   VAL    15      -3.327  -4.347   1.700  1.00  0.00
ATOM    278  O   VAL    15      -2.800  -5.462   1.601  1.00  0.00
ATOM    279  N   VAL    16      -4.369  -4.097   2.494  1.00  0.00
ATOM    280  H   VAL    16      -4.741  -3.192   2.520  1.00  0.00
ATOM    281  CA  VAL    16      -4.973  -5.133   3.335  1.00  0.00
ATOM    282  HA  VAL    16      -4.212  -5.548   3.978  1.00  0.00
ATOM    283  CB  VAL    16      -6.076  -4.501   4.214  1.00  0.00
ATOM    284  HB  VAL    16      -6.770  -3.967   3.578  1.00  0.00
ATOM    285  QG1 VAL    16      -7.024  -5.822   5.192  1.00  0.00
ATOM    286  QG2 VAL    16      -5.285  -3.286   5.426  1.00  0.00
ATOM    287  CG1 VAL    16      -6.844  -5.571   5.007  1.00  0.00
ATOM    288 1HG1 VAL    16      -6.142  -6.228   5.500  1.00  0.00
ATOM    289 2HG1 VAL    16      -7.462  -6.147   4.332  1.00  0.00
ATOM    290 3HG1 VAL    16      -7.469  -5.093   5.746  1.00  0.00
ATOM    291  CG2 VAL    16      -5.437  -3.517   5.196  1.00  0.00
ATOM    292 1HG2 VAL    16      -4.839  -4.061   5.911  1.00  0.00
ATOM    293 2HG2 VAL    16      -6.209  -2.971   5.714  1.00  0.00
ATOM    294 3HG2 VAL    16      -4.807  -2.826   4.654  1.00  0.00
ATOM    295  QQG VAL    16      -6.155  -4.554   5.309  1.00  0.00
ATOM    296  C   VAL    16      -5.543  -6.255   2.459  1.00  0.00
ATOM    297  O   VAL    16      -5.401  -7.438   2.781  1.00  0.00
ATOM    298  N   ALA    17      -6.192  -5.866   1.363  1.00  0.00
ATOM    299  H   ALA    17      -6.273  -4.913   1.172  1.00  0.00
ATOM    300  CA  ALA    17      -6.796  -6.828   0.444  1.00  0.00
ATOM    301  HA  ALA    17      -7.533  -7.407   0.981  1.00  0.00
ATOM    302  QB  ALA    17      -7.653  -5.918  -0.973  1.00  0.00
ATOM    303  CB  ALA    17      -7.489  -6.092  -0.703  1.00  0.00
ATOM    304 1HB  ALA    17      -8.300  -5.494  -0.310  1.00  0.00
ATOM    305 2HB  ALA    17      -7.880  -6.810  -1.409  1.00  0.00
ATOM    306 3HB  ALA    17      -6.777  -5.449  -1.201  1.00  0.00
ATOM    307  C   ALA    17      -5.742  -7.771  -0.118  1.00  0.00
ATOM    308  O   ALA    17      -5.991  -8.971  -0.257  1.00  0.00
ATOM    309  N   ALA    18      -4.562  -7.225  -0.432  1.00  0.00
ATOM    310  H   ALA    18      -4.422  -6.265  -0.290  1.00  0.00
ATOM    311  CA  ALA    18      -3.475  -8.037  -0.973  1.00  0.00
ATOM    312  HA  ALA    18      -3.807  -8.502  -1.889  1.00  0.00
ATOM    313  QB  ALA    18      -1.975  -6.949  -1.339  1.00  0.00
ATOM    314  CB  ALA    18      -2.260  -7.157  -1.270  1.00  0.00
ATOM    315 1HB  ALA    18      -1.627  -7.649  -1.992  1.00  0.00
ATOM    316 2HB  ALA    18      -1.706  -6.988  -0.359  1.00  0.00
ATOM    317 3HB  ALA    18      -2.592  -6.210  -1.668  1.00  0.00
ATOM    318  C   ALA    18      -3.089  -9.125   0.026  1.00  0.00
ATOM    319  O   ALA    18      -2.886 -10.284  -0.357  1.00  0.00
ATOM    320  N   ALA    19      -3.001  -8.746   1.305  1.00  0.00
ATOM    321  H   ALA    19      -3.182  -7.807   1.547  1.00  0.00
ATOM    322  CA  ALA    19      -2.652  -9.706   2.356  1.00  0.00
ATOM    323  HA  ALA    19      -1.697 -10.150   2.119  1.00  0.00
ATOM    324  QB  ALA    19      -2.519  -8.826   4.027  1.00  0.00
ATOM    325  CB  ALA    19      -2.545  -8.995   3.709  1.00  0.00
ATOM    326 1HB  ALA    19      -2.879  -9.654   4.497  1.00  0.00
ATOM    327 2HB  ALA    19      -3.161  -8.107   3.699  1.00  0.00
ATOM    328 3HB  ALA    19      -1.517  -8.716   3.886  1.00  0.00
ATOM    329  C   ALA    19      -3.703 -10.812   2.444  1.00  0.00
ATOM    330  O   ALA    19      -3.365 -11.987   2.602  1.00  0.00
ATOM    331  N   GLU    20      -4.974 -10.418   2.347  1.00  0.00
ATOM    332  H   GLU    20      -5.170  -9.465   2.227  1.00  0.00
ATOM    333  CA  GLU    20      -6.082 -11.370   2.423  1.00  0.00
ATOM    334  HA  GLU    20      -6.005 -11.923   3.346  1.00  0.00
ATOM    335  CB  GLU    20      -7.420 -10.621   2.404  1.00  0.00
ATOM    336 1HB  GLU    20      -7.568 -10.185   1.427  1.00  0.00
ATOM    337 2HB  GLU    20      -7.407  -9.841   3.150  1.00  0.00
ATOM    338  QB  GLU    20      -7.487 -10.013   2.288  1.00  0.00
ATOM    339  CG  GLU    20      -8.570 -11.591   2.698  1.00  0.00
ATOM    340 1HG  GLU    20      -8.406 -12.062   3.655  1.00  0.00
ATOM    341 2HG  GLU    20      -8.607 -12.349   1.928  1.00  0.00
ATOM    342  QG  GLU    20      -8.506 -12.205   2.792  1.00  0.00
ATOM    343  CD  GLU    20      -9.895 -10.836   2.728  1.00  0.00
ATOM    344  OE1 GLU    20     -10.247 -10.256   1.713  1.00  0.00
ATOM    345  OE2 GLU    20     -10.538 -10.849   3.766  1.00  0.00
ATOM    346  C   GLU    20      -6.034 -12.345   1.251  1.00  0.00
ATOM    347  O   GLU    20      -6.314 -13.531   1.421  1.00  0.00
ATOM    348  N   LYS+   21      -5.706 -11.831   0.067  1.00  0.00
ATOM    349  H   LYS+   21      -5.514 -10.873  -0.005  1.00  0.00
ATOM    350  CA  LYS+   21      -5.654 -12.660  -1.135  1.00  0.00
ATOM    351  HA  LYS+   21      -6.624 -13.105  -1.289  1.00  0.00
ATOM    352  CB  LYS+   21      -5.313 -11.796  -2.351  1.00  0.00
ATOM    353 1HB  LYS+   21      -5.099 -12.435  -3.196  1.00  0.00
ATOM    354 2HB  LYS+   21      -4.442 -11.194  -2.130  1.00  0.00
ATOM    355  QB  LYS+   21      -4.771 -11.814  -2.663  1.00  0.00
ATOM    356  CG  LYS+   21      -6.492 -10.877  -2.697  1.00  0.00
ATOM    357 1HG  LYS+   21      -6.155 -10.096  -3.362  1.00  0.00
ATOM    358 2HG  LYS+   21      -6.879 -10.435  -1.793  1.00  0.00
ATOM    359  QG  LYS+   21      -6.517 -10.265  -2.577  1.00  0.00
ATOM    360  CD  LYS+   21      -7.602 -11.680  -3.386  1.00  0.00
ATOM    361 1HD  LYS+   21      -7.981 -12.430  -2.707  1.00  0.00
ATOM    362 2HD  LYS+   21      -7.205 -12.161  -4.267  1.00  0.00
ATOM    363  QD  LYS+   21      -7.593 -12.296  -3.487  1.00  0.00
ATOM    364  CE  LYS+   21      -8.744 -10.742  -3.786  1.00  0.00
ATOM    365 1HE  LYS+   21      -9.094 -10.209  -2.914  1.00  0.00
ATOM    366 2HE  LYS+   21      -9.554 -11.317  -4.205  1.00  0.00
ATOM    367  QE  LYS+   21      -9.324 -10.763  -3.559  1.00  0.00
ATOM    368  NZ  LYS+   21      -8.254  -9.765  -4.799  1.00  0.00
ATOM    369 1HZ  LYS+   21      -7.843  -8.940  -4.319  1.00  0.00
ATOM    370 2HZ  LYS+   21      -9.049  -9.458  -5.398  1.00  0.00
ATOM    371 3HZ  LYS+   21      -7.528 -10.214  -5.391  1.00  0.00
ATOM    372  QZ  LYS+   21      -8.140  -9.537  -5.036  1.00  0.00
ATOM    373  C   LYS+   21      -4.622 -13.774  -1.000  1.00  0.00
ATOM    374  O   LYS+   21      -4.879 -14.906  -1.419  1.00  0.00
ATOM    375  N   THR    22      -3.455 -13.453  -0.429  1.00  0.00
ATOM    376  H   THR    22      -3.300 -12.532  -0.123  1.00  0.00
ATOM    377  CA  THR    22      -2.400 -14.455  -0.272  1.00  0.00
ATOM    378  HA  THR    22      -2.254 -14.951  -1.221  1.00  0.00
ATOM    379  CB  THR    22      -1.080 -13.785   0.135  1.00  0.00
ATOM    380  HB  THR    22      -1.154 -13.386   1.143  1.00  0.00
ATOM    381  QG2 THR    22       0.311 -15.066   0.057  1.00  0.00
ATOM    382  OG1 THR    22      -0.784 -12.745  -0.787  1.00  0.00
ATOM    383 1HG  THR    22      -0.924 -11.906  -0.343  1.00  0.00
ATOM    384  CG2 THR    22       0.047 -14.823   0.072  1.00  0.00
ATOM    385 1HG2 THR    22      -0.009 -15.359  -0.864  1.00  0.00
ATOM    386 2HG2 THR    22      -0.061 -15.516   0.890  1.00  0.00
ATOM    387 3HG2 THR    22       1.002 -14.324   0.145  1.00  0.00
ATOM    388  C   THR    22      -2.803 -15.505   0.771  1.00  0.00
ATOM    389  O   THR    22      -2.637 -16.706   0.543  1.00  0.00
ATOM    390  N   LYS+   23      -3.338 -15.041   1.905  1.00  0.00
ATOM    391  H   LYS+   23      -3.449 -14.076   2.021  1.00  0.00
ATOM    392  CA  LYS+   23      -3.772 -15.945   2.976  1.00  0.00
ATOM    393  HA  LYS+   23      -2.933 -16.560   3.271  1.00  0.00
ATOM    394  CB  LYS+   23      -4.244 -15.136   4.196  1.00  0.00
ATOM    395 1HB  LYS+   23      -5.069 -14.502   3.908  1.00  0.00
ATOM    396 2HB  LYS+   23      -3.429 -14.521   4.553  1.00  0.00
ATOM    397  QB  LYS+   23      -4.249 -14.511   4.230  1.00  0.00
ATOM    398  CG  LYS+   23      -4.701 -16.081   5.322  1.00  0.00
ATOM    399 1HG  LYS+   23      -3.901 -16.757   5.576  1.00  0.00
ATOM    400 2HG  LYS+   23      -5.555 -16.649   4.982  1.00  0.00
ATOM    401  QG  LYS+   23      -4.728 -16.703   5.279  1.00  0.00
ATOM    402  CD  LYS+   23      -5.097 -15.261   6.551  1.00  0.00
ATOM    403 1HD  LYS+   23      -5.904 -14.592   6.294  1.00  0.00
ATOM    404 2HD  LYS+   23      -4.246 -14.688   6.892  1.00  0.00
ATOM    405  QD  LYS+   23      -5.075 -14.640   6.593  1.00  0.00
ATOM    406  CE  LYS+   23      -5.556 -16.203   7.666  1.00  0.00
ATOM    407 1HE  LYS+   23      -4.755 -16.880   7.919  1.00  0.00
ATOM    408 2HE  LYS+   23      -6.413 -16.768   7.329  1.00  0.00
ATOM    409  QE  LYS+   23      -5.584 -16.824   7.624  1.00  0.00
ATOM    410  NZ  LYS+   23      -5.930 -15.405   8.869  1.00  0.00
ATOM    411 1HZ  LYS+   23      -6.386 -14.520   8.570  1.00  0.00
ATOM    412 2HZ  LYS+   23      -5.073 -15.186   9.417  1.00  0.00
ATOM    413 3HZ  LYS+   23      -6.589 -15.951   9.456  1.00  0.00
ATOM    414  QZ  LYS+   23      -6.016 -15.219   9.148  1.00  0.00
ATOM    415  C   LYS+   23      -4.885 -16.853   2.466  1.00  0.00
ATOM    416  O   LYS+   23      -4.861 -18.067   2.689  1.00  0.00
ATOM    417  N   GLN    24      -5.843 -16.251   1.768  1.00  0.00
ATOM    418  H   GLN    24      -5.790 -15.287   1.620  1.00  0.00
ATOM    419  CA  GLN    24      -6.956 -16.997   1.203  1.00  0.00
ATOM    420  HA  GLN    24      -7.455 -17.525   2.003  1.00  0.00
ATOM    421  CB  GLN    24      -7.966 -16.050   0.540  1.00  0.00
ATOM    422 1HB  GLN    24      -8.656 -16.622  -0.060  1.00  0.00
ATOM    423 2HB  GLN    24      -7.436 -15.346  -0.089  1.00  0.00
ATOM    424  QB  GLN    24      -8.046 -15.984  -0.075  1.00  0.00
ATOM    425  CG  GLN    24      -8.746 -15.276   1.611  1.00  0.00
ATOM    426 1HG  GLN    24      -9.394 -14.561   1.126  1.00  0.00
ATOM    427 2HG  GLN    24      -8.055 -14.754   2.255  1.00  0.00
ATOM    428  QG  GLN    24      -8.724 -14.658   1.690  1.00  0.00
ATOM    429  CD  GLN    24      -9.595 -16.228   2.450  1.00  0.00
ATOM    430  OE1 GLN    24     -10.307 -17.071   1.905  1.00  0.00
ATOM    431  NE2 GLN    24      -9.561 -16.143   3.753  1.00  0.00
ATOM    432 1HE2 GLN    24      -8.993 -15.472   4.184  1.00  0.00
ATOM    433 2HE2 GLN    24     -10.103 -16.752   4.298  1.00  0.00
ATOM    434  QE2 GLN    24      -9.548 -16.112   4.241  1.00  0.00
ATOM    435  C   GLN    24      -6.445 -18.017   0.198  1.00  0.00
ATOM    436  O   GLN    24      -6.973 -19.120   0.116  1.00  0.00
ATOM    437  N   GLY    25      -5.419 -17.642  -0.564  1.00  0.00
ATOM    438  H   GLY    25      -5.039 -16.745  -0.452  1.00  0.00
ATOM    439  CA  GLY    25      -4.847 -18.539  -1.561  1.00  0.00
ATOM    440 1HA  GLY    25      -4.040 -18.032  -2.066  1.00  0.00
ATOM    441 2HA  GLY    25      -5.609 -18.798  -2.281  1.00  0.00
ATOM    442  QA  GLY    25      -4.824 -18.415  -2.173  1.00  0.00
ATOM    443  C   GLY    25      -4.304 -19.820  -0.917  1.00  0.00
ATOM    444  O   GLY    25      -4.534 -20.919  -1.431  1.00  0.00
ATOM    445  N   VAL    26      -3.579 -19.671   0.202  1.00  0.00
ATOM    446  H   VAL    26      -3.426 -18.772   0.559  1.00  0.00
ATOM    447  CA  VAL    26      -3.000 -20.832   0.892  1.00  0.00
ATOM    448  HA  VAL    26      -2.512 -21.460   0.165  1.00  0.00
ATOM    449  CB  VAL    26      -1.942 -20.375   1.924  1.00  0.00
ATOM    450  HB  VAL    26      -2.410 -19.743   2.665  1.00  0.00
ATOM    451  QG1 VAL    26      -1.172 -21.877   2.797  1.00  0.00
ATOM    452  QG2 VAL    26      -0.572 -19.410   1.048  1.00  0.00
ATOM    453  CG1 VAL    26      -1.318 -21.591   2.631  1.00  0.00
ATOM    454 1HG1 VAL    26      -2.088 -22.137   3.157  1.00  0.00
ATOM    455 2HG1 VAL    26      -0.570 -21.257   3.336  1.00  0.00
ATOM    456 3HG1 VAL    26      -0.857 -22.237   1.898  1.00  0.00
ATOM    457  CG2 VAL    26      -0.833 -19.594   1.214  1.00  0.00
ATOM    458 1HG2 VAL    26       0.006 -19.475   1.883  1.00  0.00
ATOM    459 2HG2 VAL    26      -1.203 -18.621   0.926  1.00  0.00
ATOM    460 3HG2 VAL    26      -0.517 -20.135   0.335  1.00  0.00
ATOM    461  QQG VAL    26      -0.872 -20.644   1.923  1.00  0.00
ATOM    462  C   VAL    26      -4.091 -21.647   1.598  1.00  0.00
ATOM    463  O   VAL    26      -4.148 -22.872   1.458  1.00  0.00
ATOM    464  N   ALA    27      -4.928 -20.957   2.375  1.00  0.00
ATOM    465  H   ALA    27      -4.810 -19.988   2.462  1.00  0.00
ATOM    466  CA  ALA    27      -5.994 -21.614   3.135  1.00  0.00
ATOM    467  HA  ALA    27      -5.550 -22.357   3.779  1.00  0.00
ATOM    468  QB  ALA    27      -6.871 -20.336   4.219  1.00  0.00
ATOM    469  CB  ALA    27      -6.704 -20.580   4.012  1.00  0.00
ATOM    470 1HB  ALA    27      -6.005 -19.802   4.290  1.00  0.00
ATOM    471 2HB  ALA    27      -7.080 -21.061   4.904  1.00  0.00
ATOM    472 3HB  ALA    27      -7.527 -20.146   3.464  1.00  0.00
ATOM    473  C   ALA    27      -7.018 -22.305   2.230  1.00  0.00
ATOM    474  O   ALA    27      -7.419 -23.440   2.499  1.00  0.00
ATOM    475  N   GLU    28      -7.444 -21.611   1.173  1.00  0.00
ATOM    476  H   GLU    28      -7.095 -20.711   1.022  1.00  0.00
ATOM    477  CA  GLU    28      -8.437 -22.159   0.245  1.00  0.00
ATOM    478  HA  GLU    28      -9.297 -22.482   0.812  1.00  0.00
ATOM    479  CB  GLU    28      -8.886 -21.077  -0.748  1.00  0.00
ATOM    480 1HB  GLU    28      -9.499 -21.528  -1.512  1.00  0.00
ATOM    481 2HB  GLU    28      -8.019 -20.629  -1.209  1.00  0.00
ATOM    482  QB  GLU    28      -8.759 -21.079  -1.360  1.00  0.00
ATOM    483  CG  GLU    28      -9.703 -19.994  -0.019  1.00  0.00
ATOM    484 1HG  GLU    28      -9.955 -19.204  -0.714  1.00  0.00
ATOM    485 2HG  GLU    28      -9.112 -19.584   0.787  1.00  0.00
ATOM    486  QG  GLU    28      -9.533 -19.394   0.037  1.00  0.00
ATOM    487  CD  GLU    28     -10.987 -20.587   0.558  1.00  0.00
ATOM    488  OE1 GLU    28     -11.671 -21.290  -0.169  1.00  0.00
ATOM    489  OE2 GLU    28     -11.267 -20.327   1.717  1.00  0.00
ATOM    490  C   GLU    28      -7.879 -23.355  -0.520  1.00  0.00
ATOM    491  O   GLU    28      -8.574 -24.357  -0.694  1.00  0.00
ATOM    492  N   ALA    29      -6.625 -23.242  -0.969  1.00  0.00
ATOM    493  H   ALA    29      -6.127 -22.419  -0.797  1.00  0.00
ATOM    494  CA  ALA    29      -5.981 -24.325  -1.717  1.00  0.00
ATOM    495  HA  ALA    29      -6.565 -24.537  -2.600  1.00  0.00
ATOM    496  QB  ALA    29      -4.244 -23.799  -2.243  1.00  0.00
ATOM    497  CB  ALA    29      -4.576 -23.899  -2.144  1.00  0.00
ATOM    498 1HB  ALA    29      -4.641 -23.042  -2.798  1.00  0.00
ATOM    499 2HB  ALA    29      -4.095 -24.714  -2.664  1.00  0.00
ATOM    500 3HB  ALA    29      -3.997 -23.640  -1.268  1.00  0.00
ATOM    501  C   ALA    29      -5.897 -25.583  -0.864  1.00  0.00
ATOM    502  O   ALA    29      -6.162 -26.690  -1.344  1.00  0.00
ATOM    503  N   ALA    30      -5.548 -25.398   0.411  1.00  0.00
ATOM    504  H   ALA    30      -5.367 -24.490   0.730  1.00  0.00
ATOM    505  CA  ALA    30      -5.450 -26.517   1.344  1.00  0.00
ATOM    506  HA  ALA    30      -4.742 -27.236   0.962  1.00  0.00
ATOM    507  QB  ALA    30      -4.859 -25.902   3.027  1.00  0.00
ATOM    508  CB  ALA    30      -4.972 -26.019   2.705  1.00  0.00
ATOM    509 1HB  ALA    30      -4.479 -26.825   3.229  1.00  0.00
ATOM    510 2HB  ALA    30      -5.819 -25.679   3.283  1.00  0.00
ATOM    511 3HB  ALA    30      -4.280 -25.202   2.568  1.00  0.00
ATOM    512  C   ALA    30      -6.813 -27.188   1.490  1.00  0.00
ATOM    513  O   ALA    30      -6.909 -28.417   1.535  1.00  0.00
ATOM    514  N   GLY    31      -7.861 -26.362   1.547  1.00  0.00
ATOM    515  H   GLY    31      -7.708 -25.394   1.492  1.00  0.00
ATOM    516  CA  GLY    31      -9.226 -26.859   1.667  1.00  0.00
ATOM    517 1HA  GLY    31      -9.907 -26.022   1.717  1.00  0.00
ATOM    518 2HA  GLY    31      -9.312 -27.444   2.571  1.00  0.00
ATOM    519  QA  GLY    31      -9.610 -26.733   2.144  1.00  0.00
ATOM    520  C   GLY    31      -9.590 -27.727   0.469  1.00  0.00
ATOM    521  O   GLY    31     -10.266 -28.748   0.616  1.00  0.00
ATOM    522  N   LYS+   32      -9.138 -27.309  -0.720  1.00  0.00
ATOM    523  H   LYS+   32      -8.606 -26.488  -0.770  1.00  0.00
ATOM    524  CA  LYS+   32      -9.420 -28.052  -1.947  1.00  0.00
ATOM    525  HA  LYS+   32     -10.489 -28.124  -2.083  1.00  0.00
ATOM    526  CB  LYS+   32      -8.808 -27.330  -3.149  1.00  0.00
ATOM    527 1HB  LYS+   32      -8.891 -27.954  -4.025  1.00  0.00
ATOM    528 2HB  LYS+   32      -7.764 -27.126  -2.951  1.00  0.00
ATOM    529  QB  LYS+   32      -8.328 -27.540  -3.488  1.00  0.00
ATOM    530  CG  LYS+   32      -9.546 -26.013  -3.394  1.00  0.00
ATOM    531 1HG  LYS+   32      -9.440 -25.378  -2.526  1.00  0.00
ATOM    532 2HG  LYS+   32     -10.593 -26.212  -3.572  1.00  0.00
ATOM    533  QG  LYS+   32     -10.016 -25.795  -3.049  1.00  0.00
ATOM    534  CD  LYS+   32      -8.941 -25.307  -4.610  1.00  0.00
ATOM    535 1HD  LYS+   32      -9.034 -25.943  -5.478  1.00  0.00
ATOM    536 2HD  LYS+   32      -7.897 -25.102  -4.425  1.00  0.00
ATOM    537  QD  LYS+   32      -8.465 -25.523  -4.951  1.00  0.00
ATOM    538  CE  LYS+   32      -9.684 -23.993  -4.859  1.00  0.00
ATOM    539 1HE  LYS+   32      -9.596 -23.359  -3.991  1.00  0.00
ATOM    540 2HE  LYS+   32     -10.727 -24.201  -5.050  1.00  0.00
ATOM    541  QE  LYS+   32     -10.161 -23.780  -4.520  1.00  0.00
ATOM    542  NZ  LYS+   32      -9.091 -23.305  -6.040  1.00  0.00
ATOM    543 1HZ  LYS+   32      -9.782 -22.635  -6.435  1.00  0.00
ATOM    544 2HZ  LYS+   32      -8.837 -24.010  -6.764  1.00  0.00
ATOM    545 3HZ  LYS+   32      -8.238 -22.786  -5.749  1.00  0.00
ATOM    546  QZ  LYS+   32      -8.952 -23.144  -6.316  1.00  0.00
ATOM    547  C   LYS+   32      -8.828 -29.455  -1.857  1.00  0.00
ATOM    548  O   LYS+   32      -9.472 -30.436  -2.235  1.00  0.00
ATOM    549  N   THR    33      -7.599 -29.536  -1.338  1.00  0.00
ATOM    550  H   THR    33      -7.148 -28.713  -1.051  1.00  0.00
ATOM    551  CA  THR    33      -6.914 -30.818  -1.179  1.00  0.00
ATOM    552  HA  THR    33      -6.929 -31.344  -2.123  1.00  0.00
ATOM    553  CB  THR    33      -5.453 -30.572  -0.765  1.00  0.00
ATOM    554  HB  THR    33      -5.427 -30.058   0.184  1.00  0.00
ATOM    555  QG2 THR    33      -4.521 -32.215  -0.611  1.00  0.00
ATOM    556  OG1 THR    33      -4.817 -29.777  -1.756  1.00  0.00
ATOM    557 1HG  THR    33      -4.848 -28.862  -1.468  1.00  0.00
ATOM    558  CG2 THR    33      -4.698 -31.902  -0.642  1.00  0.00
ATOM    559 1HG2 THR    33      -5.076 -32.453   0.207  1.00  0.00
ATOM    560 2HG2 THR    33      -3.645 -31.708  -0.501  1.00  0.00
ATOM    561 3HG2 THR    33      -4.842 -32.483  -1.540  1.00  0.00
ATOM    562  C   THR    33      -7.635 -31.663  -0.124  1.00  0.00
ATOM    563  O   THR    33      -7.821 -32.869  -0.302  1.00  0.00
ATOM    564  N   LYS+   34      -8.026 -31.011   0.971  1.00  0.00
ATOM    565  H   LYS+   34      -7.839 -30.051   1.043  1.00  0.00
ATOM    566  CA  LYS+   34      -8.720 -31.681   2.069  1.00  0.00
ATOM    567  HA  LYS+   34      -8.098 -32.485   2.436  1.00  0.00
ATOM    568  CB  LYS+   34      -8.957 -30.681   3.210  1.00  0.00
ATOM    569 1HB  LYS+   34      -9.654 -29.925   2.883  1.00  0.00
ATOM    570 2HB  LYS+   34      -8.020 -30.214   3.476  1.00  0.00
ATOM    571  QB  LYS+   34      -8.837 -30.070   3.179  1.00  0.00
ATOM    572  CG  LYS+   34      -9.533 -31.403   4.437  1.00  0.00
ATOM    573 1HG  LYS+   34      -8.824 -32.140   4.784  1.00  0.00
ATOM    574 2HG  LYS+   34     -10.455 -31.894   4.164  1.00  0.00
ATOM    575  QG  LYS+   34      -9.640 -32.017   4.474  1.00  0.00
ATOM    576  CD  LYS+   34      -9.809 -30.395   5.563  1.00  0.00
ATOM    577 1HD  LYS+   34     -10.419 -30.863   6.320  1.00  0.00
ATOM    578 2HD  LYS+   34     -10.333 -29.542   5.158  1.00  0.00
ATOM    579  QD  LYS+   34     -10.376 -30.202   5.739  1.00  0.00
ATOM    580  CE  LYS+   34      -8.489 -29.930   6.189  1.00  0.00
ATOM    581 1HE  LYS+   34      -7.905 -29.401   5.452  1.00  0.00
ATOM    582 2HE  LYS+   34      -7.935 -30.787   6.540  1.00  0.00
ATOM    583  QE  LYS+   34      -7.920 -30.094   5.996  1.00  0.00
ATOM    584  NZ  LYS+   34      -8.777 -29.023   7.338  1.00  0.00
ATOM    585 1HZ  LYS+   34      -9.558 -28.384   7.087  1.00  0.00
ATOM    586 2HZ  LYS+   34      -7.927 -28.464   7.558  1.00  0.00
ATOM    587 3HZ  LYS+   34      -9.047 -29.587   8.167  1.00  0.00
ATOM    588  QZ  LYS+   34      -8.844 -28.812   7.604  1.00  0.00
ATOM    589  C   LYS+   34     -10.051 -32.262   1.592  1.00  0.00
ATOM    590  O   LYS+   34     -10.429 -33.369   1.986  1.00  0.00
ATOM    591  N   GLU    35     -10.757 -31.502   0.753  1.00  0.00
ATOM    592  H   GLU    35     -10.402 -30.629   0.487  1.00  0.00
ATOM    593  CA  GLU    35     -12.054 -31.931   0.231  1.00  0.00
ATOM    594  HA  GLU    35     -12.725 -32.103   1.060  1.00  0.00
ATOM    595  CB  GLU    35     -12.643 -30.831  -0.662  1.00  0.00
ATOM    596 1HB  GLU    35     -12.036 -30.729  -1.551  1.00  0.00
ATOM    597 2HB  GLU    35     -12.645 -29.895  -0.122  1.00  0.00
ATOM    598  QB  GLU    35     -12.341 -30.312  -0.837  1.00  0.00
ATOM    599  CG  GLU    35     -14.079 -31.190  -1.066  1.00  0.00
ATOM    600 1HG  GLU    35     -14.687 -31.283  -0.178  1.00  0.00
ATOM    601 2HG  GLU    35     -14.076 -32.133  -1.594  1.00  0.00
ATOM    602  QG  GLU    35     -14.381 -31.708  -0.886  1.00  0.00
ATOM    603  CD  GLU    35     -14.670 -30.107  -1.969  1.00  0.00
ATOM    604  OE1 GLU    35     -14.417 -28.937  -1.714  1.00  0.00
ATOM    605  OE2 GLU    35     -15.366 -30.462  -2.905  1.00  0.00
ATOM    606  C   GLU    35     -11.908 -33.229  -0.568  1.00  0.00
ATOM    607  O   GLU    35     -12.754 -34.121  -0.464  1.00  0.00
ATOM    608  N   GLY    36     -10.840 -33.319  -1.359  1.00  0.00
ATOM    609  H   GLY    36     -10.207 -32.572  -1.399  1.00  0.00
ATOM    610  CA  GLY    36     -10.593 -34.507  -2.177  1.00  0.00
ATOM    611 1HA  GLY    36      -9.692 -34.361  -2.752  1.00  0.00
ATOM    612 2HA  GLY    36     -11.425 -34.651  -2.851  1.00  0.00
ATOM    613  QA  GLY    36     -10.558 -34.506  -2.801  1.00  0.00
ATOM    614  C   GLY    36     -10.433 -35.747  -1.308  1.00  0.00
ATOM    615  O   GLY    36     -10.949 -36.818  -1.639  1.00  0.00
ATOM    616  N   VAL    37      -9.720 -35.590  -0.191  1.00  0.00
ATOM    617  H   VAL    37      -9.339 -34.712   0.014  1.00  0.00
ATOM    618  CA  VAL    37      -9.493 -36.701   0.734  1.00  0.00
ATOM    619  HA  VAL    37     -10.314 -37.397   0.639  1.00  0.00
ATOM    620  CB  VAL    37      -8.184 -37.430   0.353  1.00  0.00
ATOM    621  HB  VAL    37      -8.272 -37.781  -0.666  1.00  0.00
ATOM    622  QG1 VAL    37      -6.705 -36.244   0.454  1.00  0.00
ATOM    623  QG2 VAL    37      -7.909 -38.921   1.493  1.00  0.00
ATOM    624  CG1 VAL    37      -6.986 -36.471   0.436  1.00  0.00
ATOM    625 1HG1 VAL    37      -6.145 -36.898  -0.089  1.00  0.00
ATOM    626 2HG1 VAL    37      -6.720 -36.309   1.468  1.00  0.00
ATOM    627 3HG1 VAL    37      -7.250 -35.526  -0.018  1.00  0.00
ATOM    628  CG2 VAL    37      -7.960 -38.636   1.278  1.00  0.00
ATOM    629 1HG2 VAL    37      -6.924 -38.943   1.234  1.00  0.00
ATOM    630 2HG2 VAL    37      -8.589 -39.454   0.957  1.00  0.00
ATOM    631 3HG2 VAL    37      -8.214 -38.368   2.289  1.00  0.00
ATOM    632  QQG VAL    37      -7.307 -37.583   0.973  1.00  0.00
ATOM    633  C   VAL    37      -9.463 -36.184   2.182  1.00  0.00
ATOM    634  O   VAL    37      -8.507 -35.533   2.608  1.00  0.00
ATOM    635  N   LEU    38     -10.542 -36.461   2.916  1.00  0.00
ATOM    636  H   LEU    38     -11.276 -36.965   2.505  1.00  0.00
ATOM    637  CA  LEU    38     -10.671 -36.015   4.304  1.00  0.00
ATOM    638  HA  LEU    38     -10.438 -34.963   4.349  1.00  0.00
ATOM    639  CB  LEU    38     -12.120 -36.205   4.769  1.00  0.00
ATOM    640 1HB  LEU    38     -12.180 -36.032   5.833  1.00  0.00
ATOM    641 2HB  LEU    38     -12.434 -37.217   4.555  1.00  0.00
ATOM    642  QB  LEU    38     -12.307 -36.624   5.194  1.00  0.00
ATOM    643  CG  LEU    38     -13.048 -35.220   4.042  1.00  0.00
ATOM    644  HG  LEU    38     -12.845 -35.249   2.982  1.00  0.00
ATOM    645  QD1 LEU    38     -14.846 -35.710   4.355  1.00  0.00
ATOM    646  QD2 LEU    38     -12.772 -33.464   4.697  1.00  0.00
ATOM    647  CD1 LEU    38     -14.504 -35.617   4.296  1.00  0.00
ATOM    648 1HD1 LEU    38     -14.679 -35.685   5.359  1.00  0.00
ATOM    649 2HD1 LEU    38     -14.700 -36.574   3.836  1.00  0.00
ATOM    650 3HD1 LEU    38     -15.159 -34.870   3.870  1.00  0.00
ATOM    651  CD2 LEU    38     -12.824 -33.797   4.572  1.00  0.00
ATOM    652 1HD2 LEU    38     -13.609 -33.149   4.210  1.00  0.00
ATOM    653 2HD2 LEU    38     -11.869 -33.432   4.228  1.00  0.00
ATOM    654 3HD2 LEU    38     -12.838 -33.810   5.653  1.00  0.00
ATOM    655  QQD LEU    38     -13.809 -34.587   4.526  1.00  0.00
ATOM    656  C   LEU    38      -9.734 -36.762   5.261  1.00  0.00
ATOM    657  O   LEU    38      -9.175 -36.155   6.180  1.00  0.00
ATOM    658  N   TYR    39      -9.597 -38.080   5.070  1.00  0.00
ATOM    659  H   TYR    39     -10.087 -38.509   4.340  1.00  0.00
ATOM    660  CA  TYR    39      -8.758 -38.900   5.957  1.00  0.00
ATOM    661  HA  TYR    39      -9.121 -38.797   6.967  1.00  0.00
ATOM    662  CB  TYR    39      -8.875 -40.377   5.540  1.00  0.00
ATOM    663 1HB  TYR    39      -8.496 -40.494   4.534  1.00  0.00
ATOM    664 2HB  TYR    39      -9.914 -40.673   5.567  1.00  0.00
ATOM    665  QB  TYR    39      -9.205 -40.583   5.050  1.00  0.00
ATOM    666  QD  TYR    39      -7.997 -41.358   6.582  1.00  0.00
ATOM    667  QE  TYR    39      -6.708 -42.806   8.126  1.00  0.00
ATOM    668  QR  TYR    39      -7.353 -42.082   7.354  1.00  0.00
ATOM    669  CG  TYR    39      -8.081 -41.264   6.483  1.00  0.00
ATOM    670  CD1 TYR    39      -8.612 -41.603   7.734  1.00  0.00
ATOM    671 1HD  TYR    39      -9.583 -41.232   8.025  1.00  0.00
ATOM    672  CE1 TYR    39      -7.884 -42.420   8.605  1.00  0.00
ATOM    673 1HE  TYR    39      -8.293 -42.680   9.569  1.00  0.00
ATOM    674  CZ  TYR    39      -6.625 -42.900   8.227  1.00  0.00
ATOM    675  CE2 TYR    39      -6.093 -42.563   6.975  1.00  0.00
ATOM    676 2HE  TYR    39      -5.122 -42.933   6.684  1.00  0.00
ATOM    677  CD2 TYR    39      -6.821 -41.745   6.104  1.00  0.00
ATOM    678 2HD  TYR    39      -6.412 -41.483   5.139  1.00  0.00
ATOM    679  OH  TYR    39      -5.907 -43.706   9.086  1.00  0.00
ATOM    680  HH  TYR    39      -6.090 -44.621   8.860  1.00  0.00
ATOM    681  C   TYR    39      -7.293 -38.447   5.911  1.00  0.00
ATOM    682  O   TYR    39      -6.686 -38.192   6.953  1.00  0.00
ATOM    683  N   VAL    40      -6.749 -38.346   4.701  1.00  0.00
ATOM    684  H   VAL    40      -7.292 -38.560   3.919  1.00  0.00
ATOM    685  CA  VAL    40      -5.364 -37.917   4.512  1.00  0.00
ATOM    686  HA  VAL    40      -4.734 -38.472   5.191  1.00  0.00
ATOM    687  CB  VAL    40      -4.915 -38.216   3.064  1.00  0.00
ATOM    688  HB  VAL    40      -5.603 -37.757   2.377  1.00  0.00
ATOM    689  QG1 VAL    40      -3.169 -37.546   2.738  1.00  0.00
ATOM    690  QG2 VAL    40      -4.913 -40.087   2.788  1.00  0.00
ATOM    691  CG1 VAL    40      -3.500 -37.673   2.800  1.00  0.00
ATOM    692 1HG1 VAL    40      -3.144 -38.042   1.850  1.00  0.00
ATOM    693 2HG1 VAL    40      -2.836 -38.002   3.585  1.00  0.00
ATOM    694 3HG1 VAL    40      -3.526 -36.594   2.780  1.00  0.00
ATOM    695  CG2 VAL    40      -4.914 -39.731   2.840  1.00  0.00
ATOM    696 1HG2 VAL    40      -4.289 -40.204   3.584  1.00  0.00
ATOM    697 2HG2 VAL    40      -4.528 -39.949   1.856  1.00  0.00
ATOM    698 3HG2 VAL    40      -5.922 -40.107   2.924  1.00  0.00
ATOM    699  QQG VAL    40      -4.041 -38.816   2.763  1.00  0.00
ATOM    700  C   VAL    40      -5.234 -36.422   4.838  1.00  0.00
ATOM    701  O   VAL    40      -4.240 -35.991   5.426  1.00  0.00
ATOM    702  N   GLY    41      -6.244 -35.649   4.434  1.00  0.00
ATOM    703  H   GLY    41      -6.998 -36.059   3.959  1.00  0.00
ATOM    704  CA  GLY    41      -6.249 -34.208   4.659  1.00  0.00
ATOM    705 1HA  GLY    41      -7.163 -33.793   4.261  1.00  0.00
ATOM    706 2HA  GLY    41      -5.406 -33.767   4.148  1.00  0.00
ATOM    707  QA  GLY    41      -6.284 -33.780   4.204  1.00  0.00
ATOM    708  C   GLY    41      -6.162 -33.879   6.145  1.00  0.00
ATOM    709  O   GLY    41      -5.461 -32.942   6.533  1.00  0.00
ATOM    710  N   SER    42      -6.871 -34.653   6.969  1.00  0.00
ATOM    711  H   SER    42      -7.409 -35.384   6.600  1.00  0.00
ATOM    712  CA  SER    42      -6.862 -34.433   8.417  1.00  0.00
ATOM    713  HA  SER    42      -7.189 -33.424   8.620  1.00  0.00
ATOM    714  CB  SER    42      -7.816 -35.410   9.101  1.00  0.00
ATOM    715 1HB  SER    42      -7.719 -35.315  10.175  1.00  0.00
ATOM    716 2HB  SER    42      -7.574 -36.418   8.809  1.00  0.00
ATOM    717  QB  SER    42      -7.647 -35.866   9.492  1.00  0.00
ATOM    718  OG  SER    42      -9.151 -35.118   8.705  1.00  0.00
ATOM    719  HG  SER    42      -9.341 -34.211   8.953  1.00  0.00
ATOM    720  C   SER    42      -5.453 -34.620   8.978  1.00  0.00
ATOM    721  O   SER    42      -5.001 -33.838   9.819  1.00  0.00
ATOM    722  N   LYS+   43      -4.765 -35.653   8.489  1.00  0.00
ATOM    723  H   LYS+   43      -5.181 -36.218   7.815  1.00  0.00
ATOM    724  CA  LYS+   43      -3.398 -35.948   8.921  1.00  0.00
ATOM    725  HA  LYS+   43      -3.381 -36.030   9.997  1.00  0.00
ATOM    726  CB  LYS+   43      -2.925 -37.271   8.315  1.00  0.00
ATOM    727 1HB  LYS+   43      -1.870 -37.396   8.502  1.00  0.00
ATOM    728 2HB  LYS+   43      -3.106 -37.264   7.251  1.00  0.00
ATOM    729  QB  LYS+   43      -2.488 -37.330   7.877  1.00  0.00
ATOM    730  CG  LYS+   43      -3.692 -38.432   8.955  1.00  0.00
ATOM    731 1HG  LYS+   43      -4.748 -38.313   8.767  1.00  0.00
ATOM    732 2HG  LYS+   43      -3.513 -38.437  10.021  1.00  0.00
ATOM    733  QG  LYS+   43      -4.130 -38.375   9.394  1.00  0.00
ATOM    734  CD  LYS+   43      -3.214 -39.754   8.350  1.00  0.00
ATOM    735 1HD  LYS+   43      -2.157 -39.872   8.532  1.00  0.00
ATOM    736 2HD  LYS+   43      -3.399 -39.749   7.284  1.00  0.00
ATOM    737  QD  LYS+   43      -2.778 -39.811   7.908  1.00  0.00
ATOM    738  CE  LYS+   43      -3.973 -40.915   8.994  1.00  0.00
ATOM    739 1HE  LYS+   43      -5.033 -40.795   8.818  1.00  0.00
ATOM    740 2HE  LYS+   43      -3.784 -40.922  10.058  1.00  0.00
ATOM    741  QE  LYS+   43      -4.408 -40.859   9.438  1.00  0.00
ATOM    742  NZ  LYS+   43      -3.513 -42.202   8.400  1.00  0.00
ATOM    743 1HZ  LYS+   43      -3.632 -42.169   7.367  1.00  0.00
ATOM    744 2HZ  LYS+   43      -4.075 -42.985   8.791  1.00  0.00
ATOM    745 3HZ  LYS+   43      -2.509 -42.349   8.626  1.00  0.00
ATOM    746  QZ  LYS+   43      -3.405 -42.501   8.261  1.00  0.00
ATOM    747  C   LYS+   43      -2.456 -34.830   8.498  1.00  0.00
ATOM    748  O   LYS+   43      -1.563 -34.434   9.251  1.00  0.00
ATOM    749  N   THR    44      -2.677 -34.320   7.285  1.00  0.00
ATOM    750  H   THR    44      -3.409 -34.680   6.744  1.00  0.00
ATOM    751  CA  THR    44      -1.861 -33.233   6.746  1.00  0.00
ATOM    752  HA  THR    44      -0.852 -33.340   7.115  1.00  0.00
ATOM    753  CB  THR    44      -1.830 -33.306   5.213  1.00  0.00
ATOM    754  HB  THR    44      -1.250 -32.481   4.828  1.00  0.00
ATOM    755  QG2 THR    44      -1.041 -34.933   4.659  1.00  0.00
ATOM    756  OG1 THR    44      -3.157 -33.221   4.710  1.00  0.00
ATOM    757 1HG  THR    44      -3.522 -32.375   4.978  1.00  0.00
ATOM    758  CG2 THR    44      -1.191 -34.624   4.766  1.00  0.00
ATOM    759 1HG2 THR    44      -0.164 -34.655   5.093  1.00  0.00
ATOM    760 2HG2 THR    44      -1.226 -34.692   3.687  1.00  0.00
ATOM    761 3HG2 THR    44      -1.733 -35.451   5.196  1.00  0.00
ATOM    762  C   THR    44      -2.401 -31.863   7.179  1.00  0.00
ATOM    763  O   THR    44      -1.829 -30.830   6.813  1.00  0.00
ATOM    764  N   LYS+   45      -3.502 -31.852   7.951  1.00  0.00
ATOM    765  H   LYS+   45      -3.925 -32.704   8.208  1.00  0.00
ATOM    766  CA  LYS+   45      -4.090 -30.595   8.409  1.00  0.00
ATOM    767  HA  LYS+   45      -4.368 -30.012   7.542  1.00  0.00
ATOM    768  CB  LYS+   45      -5.348 -30.840   9.260  1.00  0.00
ATOM    769 1HB  LYS+   45      -5.078 -31.374  10.158  1.00  0.00
ATOM    770 2HB  LYS+   45      -6.061 -31.422   8.692  1.00  0.00
ATOM    771  QB  LYS+   45      -5.569 -31.398   9.425  1.00  0.00
ATOM    772  CG  LYS+   45      -5.971 -29.485   9.639  1.00  0.00
ATOM    773 1HG  LYS+   45      -6.230 -28.951   8.737  1.00  0.00
ATOM    774 2HG  LYS+   45      -5.252 -28.910  10.200  1.00  0.00
ATOM    775  QG  LYS+   45      -5.741 -28.930   9.468  1.00  0.00
ATOM    776  CD  LYS+   45      -7.226 -29.684  10.483  1.00  0.00
ATOM    777 1HD  LYS+   45      -6.976 -30.217  11.387  1.00  0.00
ATOM    778 2HD  LYS+   45      -7.958 -30.245   9.920  1.00  0.00
ATOM    779  QD  LYS+   45      -7.467 -30.231  10.654  1.00  0.00
ATOM    780  CE  LYS+   45      -7.794 -28.309  10.844  1.00  0.00
ATOM    781 1HE  LYS+   45      -8.040 -27.773   9.937  1.00  0.00
ATOM    782 2HE  LYS+   45      -7.055 -27.748  11.399  1.00  0.00
ATOM    783  QE  LYS+   45      -7.547 -27.760  10.668  1.00  0.00
ATOM    784  NZ  LYS+   45      -9.023 -28.477  11.671  1.00  0.00
ATOM    785 1HZ  LYS+   45      -9.164 -27.629  12.255  1.00  0.00
ATOM    786 2HZ  LYS+   45      -8.914 -29.309  12.287  1.00  0.00
ATOM    787 3HZ  LYS+   45      -9.844 -28.609  11.049  1.00  0.00
ATOM    788  QZ  LYS+   45      -9.307 -28.516  11.864  1.00  0.00
ATOM    789  C   LYS+   45      -3.065 -29.801   9.220  1.00  0.00
ATOM    790  O   LYS+   45      -3.023 -28.577   9.121  1.00  0.00
ATOM    791  N   GLU    46      -2.256 -30.497  10.024  1.00  0.00
ATOM    792  H   GLU    46      -2.342 -31.473  10.071  1.00  0.00
ATOM    793  CA  GLU    46      -1.255 -29.822  10.852  1.00  0.00
ATOM    794  HA  GLU    46      -1.754 -29.155  11.538  1.00  0.00
ATOM    795  CB  GLU    46      -0.452 -30.851  11.650  1.00  0.00
ATOM    796 1HB  GLU    46       0.396 -30.367  12.111  1.00  0.00
ATOM    797 2HB  GLU    46      -0.106 -31.631  10.987  1.00  0.00
ATOM    798  QB  GLU    46       0.145 -30.999  11.549  1.00  0.00
ATOM    799  CG  GLU    46      -1.342 -31.462  12.737  1.00  0.00
ATOM    800 1HG  GLU    46      -2.199 -31.930  12.275  1.00  0.00
ATOM    801 2HG  GLU    46      -1.675 -30.682  13.404  1.00  0.00
ATOM    802  QG  GLU    46      -1.937 -31.306  12.840  1.00  0.00
ATOM    803  CD  GLU    46      -0.561 -32.507  13.529  1.00  0.00
ATOM    804  OE1 GLU    46       0.568 -32.223  13.897  1.00  0.00
ATOM    805  OE2 GLU    46      -1.102 -33.576  13.753  1.00  0.00
ATOM    806  C   GLU    46      -0.313 -29.014   9.964  1.00  0.00
ATOM    807  O   GLU    46       0.030 -27.876  10.294  1.00  0.00
ATOM    808  N   GLY    47       0.067 -29.596   8.826  1.00  0.00
ATOM    809  H   GLY    47      -0.263 -30.494   8.613  1.00  0.00
ATOM    810  CA  GLY    47       0.935 -28.908   7.872  1.00  0.00
ATOM    811 1HA  GLY    47       1.159 -29.570   7.051  1.00  0.00
ATOM    812 2HA  GLY    47       1.855 -28.626   8.366  1.00  0.00
ATOM    813  QA  GLY    47       1.507 -29.098   7.708  1.00  0.00
ATOM    814  C   GLY    47       0.242 -27.657   7.335  1.00  0.00
ATOM    815  O   GLY    47       0.872 -26.616   7.155  1.00  0.00
ATOM    816  N   VAL    48      -1.063 -27.782   7.080  1.00  0.00
ATOM    817  H   VAL    48      -1.494 -28.641   7.244  1.00  0.00
ATOM    818  CA  VAL    48      -1.874 -26.680   6.559  1.00  0.00
ATOM    819  HA  VAL    48      -1.397 -26.281   5.677  1.00  0.00
ATOM    820  CB  VAL    48      -3.269 -27.217   6.170  1.00  0.00
ATOM    821  HB  VAL    48      -3.697 -27.723   7.020  1.00  0.00
ATOM    822  QG1 VAL    48      -4.426 -25.808   5.643  1.00  0.00
ATOM    823  QG2 VAL    48      -3.095 -28.440   4.740  1.00  0.00
ATOM    824  CG1 VAL    48      -4.206 -26.075   5.743  1.00  0.00
ATOM    825 1HG1 VAL    48      -4.423 -25.448   6.595  1.00  0.00
ATOM    826 2HG1 VAL    48      -5.127 -26.490   5.359  1.00  0.00
ATOM    827 3HG1 VAL    48      -3.729 -25.485   4.975  1.00  0.00
ATOM    828  CG2 VAL    48      -3.128 -28.207   5.010  1.00  0.00
ATOM    829 1HG2 VAL    48      -2.651 -27.717   4.176  1.00  0.00
ATOM    830 2HG2 VAL    48      -4.106 -28.555   4.715  1.00  0.00
ATOM    831 3HG2 VAL    48      -2.527 -29.047   5.327  1.00  0.00
ATOM    832  QQG VAL    48      -3.760 -27.124   5.191  1.00  0.00
ATOM    833  C   VAL    48      -2.001 -25.565   7.603  1.00  0.00
ATOM    834  O   VAL    48      -1.951 -24.387   7.258  1.00  0.00
ATOM    835  N   VAL    49      -2.199 -25.947   8.867  1.00  0.00
ATOM    836  H   VAL    49      -2.252 -26.900   9.076  1.00  0.00
ATOM    837  CA  VAL    49      -2.365 -24.968   9.937  1.00  0.00
ATOM    838  HA  VAL    49      -3.218 -24.344   9.711  1.00  0.00
ATOM    839  CB  VAL    49      -2.630 -25.706  11.271  1.00  0.00
ATOM    840  HB  VAL    49      -1.861 -26.452  11.423  1.00  0.00
ATOM    841  QG1 VAL    49      -2.625 -24.503  12.741  1.00  0.00
ATOM    842  QG2 VAL    49      -4.318 -26.560  11.186  1.00  0.00
ATOM    843  CG1 VAL    49      -2.626 -24.732  12.463  1.00  0.00
ATOM    844 1HG1 VAL    49      -3.323 -23.928  12.271  1.00  0.00
ATOM    845 2HG1 VAL    49      -1.634 -24.325  12.592  1.00  0.00
ATOM    846 3HG1 VAL    49      -2.918 -25.258  13.359  1.00  0.00
ATOM    847  CG2 VAL    49      -3.995 -26.397  11.202  1.00  0.00
ATOM    848 1HG2 VAL    49      -4.098 -26.902  10.254  1.00  0.00
ATOM    849 2HG2 VAL    49      -4.778 -25.660  11.301  1.00  0.00
ATOM    850 3HG2 VAL    49      -4.076 -27.116  12.004  1.00  0.00
ATOM    851  QQG VAL    49      -3.471 -25.531  11.964  1.00  0.00
ATOM    852  C   VAL    49      -1.108 -24.095  10.030  1.00  0.00
ATOM    853  O   VAL    49      -1.201 -22.866  10.083  1.00  0.00
ATOM    854  N   HIS+   50       0.060 -24.745  10.048  1.00  0.00
ATOM    855  H   HIS+   50       0.064 -25.724  10.002  1.00  0.00
ATOM    856  CA  HIS+   50       1.332 -24.027  10.132  1.00  0.00
ATOM    857  HA  HIS+   50       1.267 -23.301  10.927  1.00  0.00
ATOM    858  CB  HIS+   50       2.464 -25.006  10.458  1.00  0.00
ATOM    859 1HB  HIS+   50       3.411 -24.487  10.414  1.00  0.00
ATOM    860 2HB  HIS+   50       2.462 -25.811   9.738  1.00  0.00
ATOM    861  QB  HIS+   50       2.937 -25.149  10.076  1.00  0.00
ATOM    862  CG  HIS+   50       2.266 -25.568  11.839  1.00  0.00
ATOM    863  ND1 HIS+   50       2.446 -24.804  12.983  1.00  0.00
ATOM    864  CD2 HIS+   50       1.907 -26.819  12.279  1.00  0.00
ATOM    865  CE1 HIS+   50       2.197 -25.593  14.043  1.00  0.00
ATOM    866  NE2 HIS+   50       1.863 -26.832  13.671  1.00  0.00
ATOM    867 2HD  HIS+   50       1.694 -27.664  11.644  1.00  0.00
ATOM    868 1HE  HIS+   50       2.259 -25.265  15.070  1.00  0.00
ATOM    869 2HE  HIS+   50       1.636 -27.588  14.252  1.00  0.00
ATOM    870  C   HIS+   50       1.652 -23.299   8.826  1.00  0.00
ATOM    871  O   HIS+   50       2.140 -22.170   8.850  1.00  0.00
ATOM    872  N   GLY    51       1.384 -23.961   7.699  1.00  0.00
ATOM    873  H   GLY    51       1.007 -24.860   7.751  1.00  0.00
ATOM    874  CA  GLY    51       1.659 -23.379   6.382  1.00  0.00
ATOM    875 1HA  GLY    51       1.421 -24.103   5.619  1.00  0.00
ATOM    876 2HA  GLY    51       2.708 -23.130   6.318  1.00  0.00
ATOM    877  QA  GLY    51       2.065 -23.616   5.968  1.00  0.00
ATOM    878  C   GLY    51       0.835 -22.118   6.143  1.00  0.00
ATOM    879  O   GLY    51       1.366 -21.094   5.708  1.00  0.00
ATOM    880  N   VAL    52      -0.464 -22.207   6.434  1.00  0.00
ATOM    881  H   VAL    52      -0.822 -23.057   6.771  1.00  0.00
ATOM    882  CA  VAL    52      -1.367 -21.073   6.254  1.00  0.00
ATOM    883  HA  VAL    52      -1.322 -20.744   5.226  1.00  0.00
ATOM    884  CB  VAL    52      -2.811 -21.514   6.581  1.00  0.00
ATOM    885  HB  VAL    52      -2.821 -21.965   7.560  1.00  0.00
ATOM    886  QG1 VAL    52      -4.005 -20.036   6.565  1.00  0.00
ATOM    887  QG2 VAL    52      -3.388 -22.792   5.301  1.00  0.00
ATOM    888  CG1 VAL    52      -3.780 -20.317   6.568  1.00  0.00
ATOM    889 1HG1 VAL    52      -3.641 -19.751   5.658  1.00  0.00
ATOM    890 2HG1 VAL    52      -3.579 -19.683   7.419  1.00  0.00
ATOM    891 3HG1 VAL    52      -4.796 -20.676   6.617  1.00  0.00
ATOM    892  CG2 VAL    52      -3.276 -22.548   5.545  1.00  0.00
ATOM    893 1HG2 VAL    52      -4.124 -23.090   5.936  1.00  0.00
ATOM    894 2HG2 VAL    52      -2.475 -23.241   5.335  1.00  0.00
ATOM    895 3HG2 VAL    52      -3.563 -22.045   4.632  1.00  0.00
ATOM    896  QQG VAL    52      -3.696 -21.414   5.933  1.00  0.00
ATOM    897  C   VAL    52      -0.931 -19.922   7.166  1.00  0.00
ATOM    898  O   VAL    52      -0.863 -18.770   6.734  1.00  0.00
ATOM    899  N   ALA    53      -0.649 -20.253   8.427  1.00  0.00
ATOM    900  H   ALA    53      -0.731 -21.189   8.706  1.00  0.00
ATOM    901  CA  ALA    53      -0.229 -19.253   9.407  1.00  0.00
ATOM    902  HA  ALA    53      -0.991 -18.491   9.476  1.00  0.00
ATOM    903  QB  ALA    53      -0.031 -20.062  11.104  1.00  0.00
ATOM    904  CB  ALA    53      -0.068 -19.908  10.781  1.00  0.00
ATOM    905 1HB  ALA    53      -0.825 -20.667  10.908  1.00  0.00
ATOM    906 2HB  ALA    53      -0.177 -19.159  11.553  1.00  0.00
ATOM    907 3HB  ALA    53       0.910 -20.358  10.852  1.00  0.00
ATOM    908  C   ALA    53       1.087 -18.600   8.997  1.00  0.00
ATOM    909  O   ALA    53       1.257 -17.389   9.150  1.00  0.00
ATOM    910  N   THR    54       2.016 -19.414   8.491  1.00  0.00
ATOM    911  H   THR    54       1.818 -20.370   8.409  1.00  0.00
ATOM    912  CA  THR    54       3.326 -18.918   8.074  1.00  0.00
ATOM    913  HA  THR    54       3.792 -18.420   8.912  1.00  0.00
ATOM    914  CB  THR    54       4.215 -20.102   7.650  1.00  0.00
ATOM    915  HB  THR    54       3.756 -20.619   6.820  1.00  0.00
ATOM    916  QG2 THR    54       5.937 -19.498   7.138  1.00  0.00
ATOM    917  OG1 THR    54       4.354 -20.994   8.747  1.00  0.00
ATOM    918 1HG  THR    54       4.818 -21.776   8.439  1.00  0.00
ATOM    919  CG2 THR    54       5.610 -19.613   7.237  1.00  0.00
ATOM    920 1HG2 THR    54       6.034 -19.020   8.032  1.00  0.00
ATOM    921 2HG2 THR    54       5.530 -19.011   6.341  1.00  0.00
ATOM    922 3HG2 THR    54       6.247 -20.463   7.041  1.00  0.00
ATOM    923  C   THR    54       3.183 -17.917   6.924  1.00  0.00
ATOM    924  O   THR    54       3.780 -16.836   6.963  1.00  0.00
ATOM    925  N   VAL    55       2.393 -18.283   5.907  1.00  0.00
ATOM    926  H   VAL    55       1.941 -19.155   5.932  1.00  0.00
ATOM    927  CA  VAL    55       2.194 -17.400   4.757  1.00  0.00
ATOM    928  HA  VAL    55       3.166 -17.075   4.411  1.00  0.00
ATOM    929  CB  VAL    55       1.493 -18.156   3.600  1.00  0.00
ATOM    930  HB  VAL    55       0.556 -18.576   3.950  1.00  0.00
ATOM    931  QG1 VAL    55       1.142 -16.971   2.150  1.00  0.00
ATOM    932  QG2 VAL    55       2.628 -19.557   3.012  1.00  0.00
ATOM    933  CG1 VAL    55       1.208 -17.199   2.425  1.00  0.00
ATOM    934 1HG1 VAL    55       0.311 -16.635   2.633  1.00  0.00
ATOM    935 2HG1 VAL    55       1.076 -17.760   1.513  1.00  0.00
ATOM    936 3HG1 VAL    55       2.038 -16.516   2.305  1.00  0.00
ATOM    937  CG2 VAL    55       2.411 -19.290   3.124  1.00  0.00
ATOM    938 1HG2 VAL    55       2.060 -19.667   2.175  1.00  0.00
ATOM    939 2HG2 VAL    55       2.405 -20.088   3.852  1.00  0.00
ATOM    940 3HG2 VAL    55       3.419 -18.915   3.009  1.00  0.00
ATOM    941  QQG VAL    55       1.885 -18.264   2.581  1.00  0.00
ATOM    942  C   VAL    55       1.403 -16.158   5.189  1.00  0.00
ATOM    943  O   VAL    55       1.718 -15.042   4.775  1.00  0.00
ATOM    944  N   ALA    56       0.385 -16.371   6.027  1.00  0.00
ATOM    945  H   ALA    56       0.191 -17.283   6.322  1.00  0.00
ATOM    946  CA  ALA    56      -0.443 -15.270   6.519  1.00  0.00
ATOM    947  HA  ALA    56      -0.890 -14.762   5.676  1.00  0.00
ATOM    948  QB  ALA    56      -1.810 -15.913   7.638  1.00  0.00
ATOM    949  CB  ALA    56      -1.551 -15.794   7.423  1.00  0.00
ATOM    950 1HB  ALA    56      -2.336 -16.220   6.823  1.00  0.00
ATOM    951 2HB  ALA    56      -1.946 -14.974   8.008  1.00  0.00
ATOM    952 3HB  ALA    56      -1.149 -16.546   8.083  1.00  0.00
ATOM    953  C   ALA    56       0.389 -14.278   7.312  1.00  0.00
ATOM    954  O   ALA    56       0.184 -13.073   7.206  1.00  0.00
ATOM    955  N   GLU    57       1.309 -14.797   8.124  1.00  0.00
ATOM    956  H   GLU    57       1.412 -15.768   8.177  1.00  0.00
ATOM    957  CA  GLU    57       2.155 -13.942   8.948  1.00  0.00
ATOM    958  HA  GLU    57       1.529 -13.327   9.575  1.00  0.00
ATOM    959  CB  GLU    57       3.054 -14.813   9.841  1.00  0.00
ATOM    960 1HB  GLU    57       3.721 -15.392   9.220  1.00  0.00
ATOM    961 2HB  GLU    57       2.436 -15.481  10.423  1.00  0.00
ATOM    962  QB  GLU    57       3.078 -15.437   9.821  1.00  0.00
ATOM    963  CG  GLU    57       3.882 -13.932  10.787  1.00  0.00
ATOM    964 1HG  GLU    57       3.217 -13.334  11.392  1.00  0.00
ATOM    965 2HG  GLU    57       4.518 -13.282  10.205  1.00  0.00
ATOM    966  QG  GLU    57       3.868 -13.308  10.799  1.00  0.00
ATOM    967  CD  GLU    57       4.742 -14.807  11.695  1.00  0.00
ATOM    968  OE1 GLU    57       5.548 -15.556  11.169  1.00  0.00
ATOM    969  OE2 GLU    57       4.581 -14.713  12.898  1.00  0.00
ATOM    970  C   GLU    57       3.008 -13.039   8.057  1.00  0.00
ATOM    971  O   GLU    57       3.122 -11.841   8.311  1.00  0.00
ATOM    972  N   LYS+   58       3.602 -13.630   7.019  1.00  0.00
ATOM    973  H   LYS+   58       3.472 -14.592   6.876  1.00  0.00
ATOM    974  CA  LYS+   58       4.454 -12.879   6.098  1.00  0.00
ATOM    975  HA  LYS+   58       5.225 -12.384   6.665  1.00  0.00
ATOM    976  CB  LYS+   58       5.120 -13.842   5.112  1.00  0.00
ATOM    977 1HB  LYS+   58       5.617 -13.277   4.337  1.00  0.00
ATOM    978 2HB  LYS+   58       4.370 -14.481   4.668  1.00  0.00
ATOM    979  QB  LYS+   58       4.993 -13.879   4.502  1.00  0.00
ATOM    980  CG  LYS+   58       6.148 -14.699   5.853  1.00  0.00
ATOM    981 1HG  LYS+   58       5.653 -15.262   6.633  1.00  0.00
ATOM    982 2HG  LYS+   58       6.899 -14.060   6.294  1.00  0.00
ATOM    983  QG  LYS+   58       6.276 -14.661   6.463  1.00  0.00
ATOM    984  CD  LYS+   58       6.812 -15.667   4.873  1.00  0.00
ATOM    985 1HD  LYS+   58       7.306 -15.108   4.093  1.00  0.00
ATOM    986 2HD  LYS+   58       6.062 -16.310   4.436  1.00  0.00
ATOM    987  QD  LYS+   58       6.684 -15.709   4.264  1.00  0.00
ATOM    988  CE  LYS+   58       7.844 -16.518   5.616  1.00  0.00
ATOM    989 1HE  LYS+   58       7.352 -17.074   6.402  1.00  0.00
ATOM    990 2HE  LYS+   58       8.597 -15.877   6.048  1.00  0.00
ATOM    991  QE  LYS+   58       7.975 -16.475   6.225  1.00  0.00
ATOM    992  NZ  LYS+   58       8.485 -17.470   4.664  1.00  0.00
ATOM    993 1HZ  LYS+   58       7.750 -18.016   4.173  1.00  0.00
ATOM    994 2HZ  LYS+   58       9.107 -18.118   5.190  1.00  0.00
ATOM    995 3HZ  LYS+   58       9.044 -16.937   3.968  1.00  0.00
ATOM    996  QZ  LYS+   58       8.634 -17.690   4.443  1.00  0.00
ATOM    997  C   LYS+   58       3.666 -11.822   5.320  1.00  0.00
ATOM    998  O   LYS+   58       4.161 -10.711   5.112  1.00  0.00
ATOM    999  N   THR    59       2.458 -12.178   4.874  1.00  0.00
ATOM   1000  H   THR    59       2.126 -13.083   5.057  1.00  0.00
ATOM   1001  CA  THR    59       1.624 -11.254   4.092  1.00  0.00
ATOM   1002  HA  THR    59       2.232 -10.789   3.330  1.00  0.00
ATOM   1003  CB  THR    59       0.496 -12.036   3.410  1.00  0.00
ATOM   1004  HB  THR    59      -0.117 -11.354   2.840  1.00  0.00
ATOM   1005  QG2 THR    59       1.204 -13.357   2.249  1.00  0.00
ATOM   1006  OG1 THR    59      -0.300 -12.666   4.405  1.00  0.00
ATOM   1007 1HG  THR    59      -1.018 -13.125   3.962  1.00  0.00
ATOM   1008  CG2 THR    59       1.072 -13.103   2.470  1.00  0.00
ATOM   1009 1HG2 THR    59       2.066 -13.390   2.790  1.00  0.00
ATOM   1010 2HG2 THR    59       1.117 -12.711   1.467  1.00  0.00
ATOM   1011 3HG2 THR    59       0.430 -13.971   2.490  1.00  0.00
ATOM   1012  C   THR    59       1.016 -10.171   4.973  1.00  0.00
ATOM   1013  O   THR    59       1.088  -8.982   4.653  1.00  0.00
ATOM   1014  N   LYS+   60       0.422 -10.605   6.077  1.00  0.00
ATOM   1015  H   LYS+   60       0.399 -11.564   6.252  1.00  0.00
ATOM   1016  CA  LYS+   60      -0.210  -9.688   7.028  1.00  0.00
ATOM   1017  HA  LYS+   60      -0.987  -9.136   6.524  1.00  0.00
ATOM   1018  CB  LYS+   60      -0.832 -10.481   8.185  1.00  0.00
ATOM   1019 1HB  LYS+   60      -1.146  -9.797   8.957  1.00  0.00
ATOM   1020 2HB  LYS+   60      -0.097 -11.162   8.588  1.00  0.00
ATOM   1021  QB  LYS+   60      -0.621 -10.479   8.773  1.00  0.00
ATOM   1022  CG  LYS+   60      -2.047 -11.280   7.692  1.00  0.00
ATOM   1023 1HG  LYS+   60      -2.329 -12.003   8.444  1.00  0.00
ATOM   1024 2HG  LYS+   60      -1.789 -11.796   6.778  1.00  0.00
ATOM   1025  QG  LYS+   60      -2.059 -11.899   7.611  1.00  0.00
ATOM   1026  CD  LYS+   60      -3.230 -10.339   7.427  1.00  0.00
ATOM   1027 1HD  LYS+   60      -2.996  -9.691   6.596  1.00  0.00
ATOM   1028 2HD  LYS+   60      -3.422  -9.743   8.306  1.00  0.00
ATOM   1029  QD  LYS+   60      -3.209  -9.717   7.451  1.00  0.00
ATOM   1030  CE  LYS+   60      -4.474 -11.165   7.087  1.00  0.00
ATOM   1031 1HE  LYS+   60      -5.325 -10.509   6.992  1.00  0.00
ATOM   1032 2HE  LYS+   60      -4.657 -11.879   7.876  1.00  0.00
ATOM   1033  QE  LYS+   60      -4.991 -11.194   7.434  1.00  0.00
ATOM   1034  NZ  LYS+   60      -4.256 -11.888   5.803  1.00  0.00
ATOM   1035 1HZ  LYS+   60      -5.170 -12.042   5.332  1.00  0.00
ATOM   1036 2HZ  LYS+   60      -3.804 -12.805   5.994  1.00  0.00
ATOM   1037 3HZ  LYS+   60      -3.642 -11.320   5.185  1.00  0.00
ATOM   1038  QZ  LYS+   60      -4.205 -12.056   5.504  1.00  0.00
ATOM   1039  C   LYS+   60       0.823  -8.711   7.579  1.00  0.00
ATOM   1040  O   LYS+   60       0.552  -7.517   7.719  1.00  0.00
ATOM   1041  N   GLU    61       2.016  -9.228   7.872  1.00  0.00
ATOM   1042  H   GLU    61       2.169 -10.188   7.722  1.00  0.00
ATOM   1043  CA  GLU    61       3.106  -8.386   8.382  1.00  0.00
ATOM   1044  HA  GLU    61       2.733  -7.806   9.214  1.00  0.00
ATOM   1045  CB  GLU    61       4.278  -9.247   8.862  1.00  0.00
ATOM   1046 1HB  GLU    61       5.148  -8.622   8.998  1.00  0.00
ATOM   1047 2HB  GLU    61       4.494 -10.006   8.125  1.00  0.00
ATOM   1048  QB  GLU    61       4.821  -9.314   8.561  1.00  0.00
ATOM   1049  CG  GLU    61       3.921  -9.913  10.195  1.00  0.00
ATOM   1050 1HG  GLU    61       4.674 -10.649  10.443  1.00  0.00
ATOM   1051 2HG  GLU    61       2.959 -10.400  10.107  1.00  0.00
ATOM   1052  QG  GLU    61       3.817 -10.525  10.275  1.00  0.00
ATOM   1053  CD  GLU    61       3.857  -8.868  11.303  1.00  0.00
ATOM   1054  OE1 GLU    61       2.781  -8.340  11.532  1.00  0.00
ATOM   1055  OE2 GLU    61       4.884  -8.609  11.908  1.00  0.00
ATOM   1056  C   GLU    61       3.586  -7.424   7.294  1.00  0.00
ATOM   1057  O   GLU    61       3.890  -6.256   7.568  1.00  0.00
ATOM   1058  N   GLN    62       3.649  -7.931   6.058  1.00  0.00
ATOM   1059  H   GLN    62       3.393  -8.866   5.911  1.00  0.00
ATOM   1060  CA  GLN    62       4.097  -7.128   4.923  1.00  0.00
ATOM   1061  HA  GLN    62       5.096  -6.773   5.119  1.00  0.00
ATOM   1062  CB  GLN    62       4.118  -7.989   3.654  1.00  0.00
ATOM   1063 1HB  GLN    62       3.107  -8.261   3.390  1.00  0.00
ATOM   1064 2HB  GLN    62       4.694  -8.882   3.838  1.00  0.00
ATOM   1065  QB  GLN    62       3.900  -8.571   3.614  1.00  0.00
ATOM   1066  CG  GLN    62       4.751  -7.211   2.494  1.00  0.00
ATOM   1067 1HG  GLN    62       5.742  -6.886   2.778  1.00  0.00
ATOM   1068 2HG  GLN    62       4.143  -6.346   2.272  1.00  0.00
ATOM   1069  QG  GLN    62       4.942  -6.616   2.525  1.00  0.00
ATOM   1070  CD  GLN    62       4.845  -8.096   1.255  1.00  0.00
ATOM   1071  OE1 GLN    62       5.145  -9.286   1.360  1.00  0.00
ATOM   1072  NE2 GLN    62       4.603  -7.584   0.079  1.00  0.00
ATOM   1073 1HE2 GLN    62       4.364  -6.637  -0.003  1.00  0.00
ATOM   1074 2HE2 GLN    62       4.662  -8.146  -0.721  1.00  0.00
ATOM   1075  QE2 GLN    62       4.513  -7.391  -0.362  1.00  0.00
ATOM   1076  C   GLN    62       3.175  -5.930   4.723  1.00  0.00
ATOM   1077  O   GLN    62       3.645  -4.826   4.458  1.00  0.00
ATOM   1078  N   VAL    63       1.867  -6.157   4.857  1.00  0.00
ATOM   1079  H   VAL    63       1.555  -7.059   5.072  1.00  0.00
ATOM   1080  CA  VAL    63       0.886  -5.072   4.695  1.00  0.00
ATOM   1081  HA  VAL    63       1.178  -4.482   3.838  1.00  0.00
ATOM   1082  CB  VAL    63      -0.517  -5.632   4.433  1.00  0.00
ATOM   1083  HB  VAL    63      -1.218  -4.816   4.338  1.00  0.00
ATOM   1084  QG1 VAL    63      -0.468  -6.616   2.836  1.00  0.00
ATOM   1085  QG2 VAL    63      -1.059  -6.768   5.842  1.00  0.00
ATOM   1086  CG1 VAL    63      -0.481  -6.430   3.139  1.00  0.00
ATOM   1087 1HG1 VAL    63      -1.471  -6.772   2.899  1.00  0.00
ATOM   1088 2HG1 VAL    63       0.179  -7.276   3.265  1.00  0.00
ATOM   1089 3HG1 VAL    63      -0.111  -5.800   2.344  1.00  0.00
ATOM   1090  CG2 VAL    63      -0.956  -6.551   5.574  1.00  0.00
ATOM   1091 1HG2 VAL    63      -0.318  -7.420   5.596  1.00  0.00
ATOM   1092 2HG2 VAL    63      -1.979  -6.858   5.417  1.00  0.00
ATOM   1093 3HG2 VAL    63      -0.878  -6.024   6.513  1.00  0.00
ATOM   1094  QQG VAL    63      -0.763  -6.692   4.339  1.00  0.00
ATOM   1095  C   VAL    63       0.873  -4.158   5.916  1.00  0.00
ATOM   1096  O   VAL    63       0.520  -2.982   5.811  1.00  0.00
ATOM   1097  N   THR    64       1.281  -4.701   7.064  1.00  0.00
ATOM   1098  H   THR    64       1.564  -5.640   7.078  1.00  0.00
ATOM   1099  CA  THR    64       1.338  -3.923   8.291  1.00  0.00
ATOM   1100  HA  THR    64       0.360  -3.514   8.497  1.00  0.00
ATOM   1101  CB  THR    64       1.769  -4.818   9.467  1.00  0.00
ATOM   1102  HB  THR    64       2.752  -5.217   9.276  1.00  0.00
ATOM   1103  QG2 THR    64       1.797  -3.823  11.078  1.00  0.00
ATOM   1104  OG1 THR    64       0.839  -5.882   9.604  1.00  0.00
ATOM   1105 1HG  THR    64       1.105  -6.412  10.358  1.00  0.00
ATOM   1106  CG2 THR    64       1.791  -4.012  10.771  1.00  0.00
ATOM   1107 1HG2 THR    64       0.799  -3.644  10.985  1.00  0.00
ATOM   1108 2HG2 THR    64       2.470  -3.178  10.667  1.00  0.00
ATOM   1109 3HG2 THR    64       2.122  -4.646  11.583  1.00  0.00
ATOM   1110  C   THR    64       2.331  -2.773   8.099  1.00  0.00
ATOM   1111  O   THR    64       2.083  -1.653   8.553  1.00  0.00
ATOM   1112  N   ASN    65       3.456  -3.063   7.427  1.00  0.00
ATOM   1113  H   ASN    65       3.592  -3.983   7.083  1.00  0.00
ATOM   1114  CA  ASN    65       4.477  -2.038   7.188  1.00  0.00
ATOM   1115  HA  ASN    65       4.390  -1.296   7.969  1.00  0.00
ATOM   1116  CB  ASN    65       5.885  -2.655   7.272  1.00  0.00
ATOM   1117 1HB  ASN    65       5.945  -3.279   8.151  1.00  0.00
ATOM   1118 2HB  ASN    65       6.616  -1.865   7.353  1.00  0.00
ATOM   1119  QB  ASN    65       6.280  -2.572   7.752  1.00  0.00
ATOM   1120  CG  ASN    65       6.199  -3.497   6.038  1.00  0.00
ATOM   1121  OD1 ASN    65       6.496  -2.951   4.975  1.00  0.00
ATOM   1122  ND2 ASN    65       6.157  -4.798   6.117  1.00  0.00
ATOM   1123 1HD2 ASN    65       5.925  -5.229   6.965  1.00  0.00
ATOM   1124 2HD2 ASN    65       6.364  -5.342   5.331  1.00  0.00
ATOM   1125  QD2 ASN    65       6.145  -5.286   6.148  1.00  0.00
ATOM   1126  C   ASN    65       4.266  -1.330   5.840  1.00  0.00
ATOM   1127  O   ASN    65       4.391  -0.106   5.757  1.00  0.00
ATOM   1128  N   VAL    66       3.950  -2.105   4.796  1.00  0.00
ATOM   1129  H   VAL    66       3.866  -3.070   4.928  1.00  0.00
ATOM   1130  CA  VAL    66       3.728  -1.539   3.460  1.00  0.00
ATOM   1131  HA  VAL    66       4.611  -0.988   3.169  1.00  0.00
ATOM   1132  CB  VAL    66       3.498  -2.679   2.439  1.00  0.00
ATOM   1133  HB  VAL    66       2.730  -3.343   2.814  1.00  0.00
ATOM   1134  QG1 VAL    66       2.966  -1.999   0.748  1.00  0.00
ATOM   1135  QG2 VAL    66       5.106  -3.647   2.217  1.00  0.00
ATOM   1136  CG1 VAL    66       3.067  -2.128   1.069  1.00  0.00
ATOM   1137 1HG1 VAL    66       3.014  -2.937   0.355  1.00  0.00
ATOM   1138 2HG1 VAL    66       3.788  -1.399   0.732  1.00  0.00
ATOM   1139 3HG1 VAL    66       2.096  -1.662   1.156  1.00  0.00
ATOM   1140  CG2 VAL    66       4.799  -3.464   2.260  1.00  0.00
ATOM   1141 1HG2 VAL    66       5.214  -3.700   3.227  1.00  0.00
ATOM   1142 2HG2 VAL    66       5.506  -2.864   1.705  1.00  0.00
ATOM   1143 3HG2 VAL    66       4.599  -4.376   1.719  1.00  0.00
ATOM   1144  QQG VAL    66       4.036  -2.823   1.482  1.00  0.00
ATOM   1145  C   VAL    66       2.537  -0.573   3.493  1.00  0.00
ATOM   1146  O   VAL    66       2.625   0.543   2.973  1.00  0.00
ATOM   1147  N   GLY    67       1.435  -1.010   4.111  1.00  0.00
ATOM   1148  H   GLY    67       1.425  -1.908   4.499  1.00  0.00
ATOM   1149  CA  GLY    67       0.240  -0.179   4.208  1.00  0.00
ATOM   1150 1HA  GLY    67      -0.527  -0.716   4.745  1.00  0.00
ATOM   1151 2HA  GLY    67      -0.114   0.051   3.216  1.00  0.00
ATOM   1152  QA  GLY    67      -0.320  -0.332   3.981  1.00  0.00
ATOM   1153  C   GLY    67       0.551   1.117   4.946  1.00  0.00
ATOM   1154  O   GLY    67       0.101   2.191   4.546  1.00  0.00
ATOM   1155  N   GLY    68       1.336   1.010   6.017  1.00  0.00
ATOM   1156  H   GLY    68       1.671   0.127   6.281  1.00  0.00
ATOM   1157  CA  GLY    68       1.722   2.183   6.795  1.00  0.00
ATOM   1158 1HA  GLY    68       2.311   1.871   7.644  1.00  0.00
ATOM   1159 2HA  GLY    68       0.831   2.688   7.144  1.00  0.00
ATOM   1160  QA  GLY    68       1.571   2.280   7.394  1.00  0.00
ATOM   1161  C   GLY    68       2.546   3.146   5.940  1.00  0.00
ATOM   1162  O   GLY    68       2.378   4.362   6.024  1.00  0.00
ATOM   1163  N   ALA    69       3.446   2.578   5.131  1.00  0.00
ATOM   1164  H   ALA    69       3.530   1.602   5.125  1.00  0.00
ATOM   1165  CA  ALA    69       4.318   3.369   4.263  1.00  0.00
ATOM   1166  HA  ALA    69       4.873   4.065   4.875  1.00  0.00
ATOM   1167  QB  ALA    69       5.547   2.232   3.389  1.00  0.00
ATOM   1168  CB  ALA    69       5.313   2.449   3.555  1.00  0.00
ATOM   1169 1HB  ALA    69       4.774   1.705   2.987  1.00  0.00
ATOM   1170 2HB  ALA    69       5.935   1.959   4.289  1.00  0.00
ATOM   1171 3HB  ALA    69       5.933   3.032   2.890  1.00  0.00
ATOM   1172  C   ALA    69       3.531   4.162   3.216  1.00  0.00
ATOM   1173  O   ALA    69       3.850   5.326   2.955  1.00  0.00
ATOM   1174  N   VAL    70       2.515   3.530   2.614  1.00  0.00
ATOM   1175  H   VAL    70       2.308   2.606   2.863  1.00  0.00
ATOM   1176  CA  VAL    70       1.708   4.198   1.590  1.00  0.00
ATOM   1177  HA  VAL    70       2.377   4.744   0.943  1.00  0.00
ATOM   1178  CB  VAL    70       0.956   3.156   0.733  1.00  0.00
ATOM   1179  HB  VAL    70       1.675   2.473   0.305  1.00  0.00
ATOM   1180  QG1 VAL    70      -0.265   2.173   1.782  1.00  0.00
ATOM   1181  QG2 VAL    70       0.021   4.023  -0.668  1.00  0.00
ATOM   1182  CG1 VAL    70      -0.033   2.361   1.583  1.00  0.00
ATOM   1183 1HG1 VAL    70      -0.738   3.034   2.047  1.00  0.00
ATOM   1184 2HG1 VAL    70       0.507   1.823   2.344  1.00  0.00
ATOM   1185 3HG1 VAL    70      -0.564   1.662   0.955  1.00  0.00
ATOM   1186  CG2 VAL    70       0.198   3.858  -0.401  1.00  0.00
ATOM   1187 1HG2 VAL    70      -0.476   3.157  -0.873  1.00  0.00
ATOM   1188 2HG2 VAL    70       0.903   4.225  -1.133  1.00  0.00
ATOM   1189 3HG2 VAL    70      -0.365   4.686   0.001  1.00  0.00
ATOM   1190  QQG VAL    70      -0.122   3.098   0.557  1.00  0.00
ATOM   1191  C   VAL    70       0.754   5.206   2.236  1.00  0.00
ATOM   1192  O   VAL    70       0.557   6.306   1.714  1.00  0.00
ATOM   1193  N   VAL    71       0.189   4.822   3.381  1.00  0.00
ATOM   1194  H   VAL    71       0.404   3.939   3.744  1.00  0.00
ATOM   1195  CA  VAL    71      -0.720   5.692   4.116  1.00  0.00
ATOM   1196  HA  VAL    71      -1.531   5.982   3.462  1.00  0.00
ATOM   1197  CB  VAL    71      -1.297   4.910   5.314  1.00  0.00
ATOM   1198  HB  VAL    71      -0.486   4.459   5.868  1.00  0.00
ATOM   1199  QG1 VAL    71      -2.276   6.048   6.466  1.00  0.00
ATOM   1200  QG2 VAL    71      -2.449   3.546   4.672  1.00  0.00
ATOM   1201  CG1 VAL    71      -2.092   5.833   6.248  1.00  0.00
ATOM   1202 1HG1 VAL    71      -2.619   5.237   6.976  1.00  0.00
ATOM   1203 2HG1 VAL    71      -2.798   6.407   5.670  1.00  0.00
ATOM   1204 3HG1 VAL    71      -1.411   6.501   6.753  1.00  0.00
ATOM   1205  CG2 VAL    71      -2.228   3.807   4.795  1.00  0.00
ATOM   1206 1HG2 VAL    71      -1.781   3.325   3.937  1.00  0.00
ATOM   1207 2HG2 VAL    71      -3.177   4.238   4.506  1.00  0.00
ATOM   1208 3HG2 VAL    71      -2.388   3.075   5.575  1.00  0.00
ATOM   1209  QQG VAL    71      -2.362   4.797   5.569  1.00  0.00
ATOM   1210  C   VAL    71       0.037   6.948   4.565  1.00  0.00
ATOM   1211  O   VAL    71      -0.467   8.067   4.440  1.00  0.00
ATOM   1212  N   THR    72       1.248   6.741   5.077  1.00  0.00
ATOM   1213  H   THR    72       1.587   5.824   5.141  1.00  0.00
ATOM   1214  CA  THR    72       2.089   7.843   5.540  1.00  0.00
ATOM   1215  HA  THR    72       1.538   8.424   6.263  1.00  0.00
ATOM   1216  CB  THR    72       3.353   7.279   6.212  1.00  0.00
ATOM   1217  HB  THR    72       3.916   6.699   5.497  1.00  0.00
ATOM   1218  QG2 THR    72       4.437   8.685   6.873  1.00  0.00
ATOM   1219  OG1 THR    72       2.968   6.448   7.301  1.00  0.00
ATOM   1220 1HG  THR    72       2.593   7.009   7.983  1.00  0.00
ATOM   1221  CG2 THR    72       4.231   8.418   6.748  1.00  0.00
ATOM   1222 1HG2 THR    72       5.046   8.005   7.324  1.00  0.00
ATOM   1223 2HG2 THR    72       3.637   9.064   7.377  1.00  0.00
ATOM   1224 3HG2 THR    72       4.627   8.986   5.919  1.00  0.00
ATOM   1225  C   THR    72       2.466   8.741   4.359  1.00  0.00
ATOM   1226  O   THR    72       2.490   9.970   4.489  1.00  0.00
ATOM   1227  N   GLY    73       2.774   8.118   3.217  1.00  0.00
ATOM   1228  H   GLY    73       2.745   7.138   3.186  1.00  0.00
ATOM   1229  CA  GLY    73       3.168   8.860   2.020  1.00  0.00
ATOM   1230 1HA  GLY    73       3.372   8.159   1.224  1.00  0.00
ATOM   1231 2HA  GLY    73       4.063   9.421   2.232  1.00  0.00
ATOM   1232  QA  GLY    73       3.717   8.790   1.728  1.00  0.00
ATOM   1233  C   GLY    73       2.071   9.818   1.569  1.00  0.00
ATOM   1234  O   GLY    73       2.356  10.970   1.227  1.00  0.00
ATOM   1235  N   VAL    74       0.822   9.346   1.579  1.00  0.00
ATOM   1236  H   VAL    74       0.655   8.431   1.871  1.00  0.00
ATOM   1237  CA  VAL    74      -0.308  10.180   1.174  1.00  0.00
ATOM   1238  HA  VAL    74      -0.027  10.720   0.281  1.00  0.00
ATOM   1239  CB  VAL    74      -1.542   9.322   0.851  1.00  0.00
ATOM   1240  HB  VAL    74      -2.361   9.974   0.587  1.00  0.00
ATOM   1241  QG1 VAL    74      -1.158   8.184  -0.608  1.00  0.00
ATOM   1242  QG2 VAL    74      -2.032   8.268   2.348  1.00  0.00
ATOM   1243  CG1 VAL    74      -1.231   8.401  -0.330  1.00  0.00
ATOM   1244 1HG1 VAL    74      -2.141   7.924  -0.665  1.00  0.00
ATOM   1245 2HG1 VAL    74      -0.522   7.647  -0.022  1.00  0.00
ATOM   1246 3HG1 VAL    74      -0.812   8.981  -1.138  1.00  0.00
ATOM   1247  CG2 VAL    74      -1.939   8.469   2.063  1.00  0.00
ATOM   1248 1HG2 VAL    74      -2.867   7.957   1.855  1.00  0.00
ATOM   1249 2HG2 VAL    74      -2.065   9.106   2.926  1.00  0.00
ATOM   1250 3HG2 VAL    74      -1.165   7.743   2.263  1.00  0.00
ATOM   1251  QQG VAL    74      -1.595   8.226   0.870  1.00  0.00
ATOM   1252  C   VAL    74      -0.647  11.197   2.261  1.00  0.00
ATOM   1253  O   VAL    74      -1.136  12.283   1.959  1.00  0.00
ATOM   1254  N   THR    75      -0.387  10.837   3.524  1.00  0.00
ATOM   1255  H   THR    75       0.002   9.955   3.702  1.00  0.00
ATOM   1256  CA  THR    75      -0.672  11.732   4.640  1.00  0.00
ATOM   1257  HA  THR    75      -1.717  12.000   4.618  1.00  0.00
ATOM   1258  CB  THR    75      -0.368  11.015   5.970  1.00  0.00
ATOM   1259  HB  THR    75       0.674  10.737   6.002  1.00  0.00
ATOM   1260  QG2 THR    75      -0.762  12.143   7.442  1.00  0.00
ATOM   1261  OG1 THR    75      -1.174   9.850   6.061  1.00  0.00
ATOM   1262 1HG  THR    75      -2.094  10.119   6.021  1.00  0.00
ATOM   1263  CG2 THR    75      -0.687  11.929   7.161  1.00  0.00
ATOM   1264 1HG2 THR    75      -0.550  11.381   8.083  1.00  0.00
ATOM   1265 2HG2 THR    75      -1.711  12.266   7.094  1.00  0.00
ATOM   1266 3HG2 THR    75      -0.025  12.781   7.149  1.00  0.00
ATOM   1267  C   THR    75       0.173  13.002   4.513  1.00  0.00
ATOM   1268  O   THR    75      -0.356  14.112   4.615  1.00  0.00
ATOM   1269  N   ALA    76       1.481  12.830   4.285  1.00  0.00
ATOM   1270  H   ALA    76       1.842  11.920   4.211  1.00  0.00
ATOM   1271  CA  ALA    76       2.380  13.974   4.141  1.00  0.00
ATOM   1272  HA  ALA    76       2.257  14.619   4.998  1.00  0.00
ATOM   1273  QB  ALA    76       4.179  13.423   4.063  1.00  0.00
ATOM   1274  CB  ALA    76       3.836  13.525   4.079  1.00  0.00
ATOM   1275 1HB  ALA    76       4.145  13.166   5.049  1.00  0.00
ATOM   1276 2HB  ALA    76       4.453  14.367   3.790  1.00  0.00
ATOM   1277 3HB  ALA    76       3.940  12.737   3.350  1.00  0.00
ATOM   1278  C   ALA    76       2.059  14.770   2.887  1.00  0.00
ATOM   1279  O   ALA    76       2.017  15.993   2.932  1.00  0.00
ATOM   1280  N   VAL    77       1.827  14.067   1.773  1.00  0.00
ATOM   1281  H   VAL    77       1.867  13.086   1.804  1.00  0.00
ATOM   1282  CA  VAL    77       1.511  14.734   0.506  1.00  0.00
ATOM   1283  HA  VAL    77       2.321  15.399   0.249  1.00  0.00
ATOM   1284  CB  VAL    77       1.356  13.673  -0.606  1.00  0.00
ATOM   1285  HB  VAL    77       0.661  12.914  -0.279  1.00  0.00
ATOM   1286  QG1 VAL    77       0.720  14.451  -2.217  1.00  0.00
ATOM   1287  QG2 VAL    77       3.038  12.872  -0.936  1.00  0.00
ATOM   1288  CG1 VAL    77       0.840  14.304  -1.913  1.00  0.00
ATOM   1289 1HG1 VAL    77      -0.195  14.586  -1.791  1.00  0.00
ATOM   1290 2HG1 VAL    77       0.926  13.589  -2.716  1.00  0.00
ATOM   1291 3HG1 VAL    77       1.428  15.179  -2.143  1.00  0.00
ATOM   1292  CG2 VAL    77       2.717  13.025  -0.871  1.00  0.00
ATOM   1293 1HG2 VAL    77       3.189  12.775   0.066  1.00  0.00
ATOM   1294 2HG2 VAL    77       3.345  13.715  -1.417  1.00  0.00
ATOM   1295 3HG2 VAL    77       2.580  12.126  -1.456  1.00  0.00
ATOM   1296  QQG VAL    77       1.879  13.662  -1.576  1.00  0.00
ATOM   1297  C   VAL    77       0.231  15.554   0.687  1.00  0.00
ATOM   1298  O   VAL    77       0.156  16.714   0.271  1.00  0.00
ATOM   1299  N   ALA    78      -0.748  14.937   1.332  1.00  0.00
ATOM   1300  H   ALA    78      -0.600  14.027   1.649  1.00  0.00
ATOM   1301  CA  ALA    78      -2.021  15.584   1.612  1.00  0.00
ATOM   1302  HA  ALA    78      -2.469  15.907   0.685  1.00  0.00
ATOM   1303  QB  ALA    78      -3.170  14.348   2.464  1.00  0.00
ATOM   1304  CB  ALA    78      -2.954  14.586   2.302  1.00  0.00
ATOM   1305 1HB  ALA    78      -2.962  13.658   1.745  1.00  0.00
ATOM   1306 2HB  ALA    78      -3.952  14.991   2.343  1.00  0.00
ATOM   1307 3HB  ALA    78      -2.597  14.395   3.304  1.00  0.00
ATOM   1308  C   ALA    78      -1.790  16.799   2.512  1.00  0.00
ATOM   1309  O   ALA    78      -2.391  17.861   2.313  1.00  0.00
ATOM   1310  N   GLN    79      -0.899  16.627   3.492  1.00  0.00
ATOM   1311  H   GLN    79      -0.453  15.760   3.582  1.00  0.00
ATOM   1312  CA  GLN    79      -0.558  17.696   4.425  1.00  0.00
ATOM   1313  HA  GLN    79      -1.457  18.042   4.908  1.00  0.00
ATOM   1314  CB  GLN    79       0.405  17.160   5.494  1.00  0.00
ATOM   1315 1HB  GLN    79       1.349  16.910   5.033  1.00  0.00
ATOM   1316 2HB  GLN    79      -0.019  16.275   5.945  1.00  0.00
ATOM   1317  QB  GLN    79       0.665  16.593   5.489  1.00  0.00
ATOM   1318  CG  GLN    79       0.636  18.223   6.577  1.00  0.00
ATOM   1319 1HG  GLN    79      -0.314  18.511   7.004  1.00  0.00
ATOM   1320 2HG  GLN    79       1.105  19.088   6.134  1.00  0.00
ATOM   1321  QG  GLN    79       0.395  18.800   6.569  1.00  0.00
ATOM   1322  CD  GLN    79       1.536  17.668   7.677  1.00  0.00
ATOM   1323  OE1 GLN    79       2.469  16.914   7.400  1.00  0.00
ATOM   1324  NE2 GLN    79       1.309  17.997   8.921  1.00  0.00
ATOM   1325 1HE2 GLN    79       0.566  18.597   9.139  1.00  0.00
ATOM   1326 2HE2 GLN    79       1.883  17.645   9.633  1.00  0.00
ATOM   1327  QE2 GLN    79       1.225  18.121   9.386  1.00  0.00
ATOM   1328  C   GLN    79       0.091  18.864   3.676  1.00  0.00
ATOM   1329  O   GLN    79      -0.182  20.026   3.973  1.00  0.00
ATOM   1330  N   LYS+   80       0.952  18.539   2.707  1.00  0.00
ATOM   1331  H   LYS+   80       1.131  17.595   2.521  1.00  0.00
ATOM   1332  CA  LYS+   80       1.640  19.563   1.926  1.00  0.00
ATOM   1333  HA  LYS+   80       2.203  20.187   2.600  1.00  0.00
ATOM   1334  CB  LYS+   80       2.613  18.917   0.934  1.00  0.00
ATOM   1335 1HB  LYS+   80       2.967  19.666   0.240  1.00  0.00
ATOM   1336 2HB  LYS+   80       2.102  18.136   0.388  1.00  0.00
ATOM   1337  QB  LYS+   80       2.535  18.901   0.314  1.00  0.00
ATOM   1338  CG  LYS+   80       3.803  18.321   1.685  1.00  0.00
ATOM   1339 1HG  LYS+   80       3.454  17.574   2.375  1.00  0.00
ATOM   1340 2HG  LYS+   80       4.314  19.101   2.228  1.00  0.00
ATOM   1341  QG  LYS+   80       3.884  18.338   2.302  1.00  0.00
ATOM   1342  CD  LYS+   80       4.767  17.677   0.687  1.00  0.00
ATOM   1343 1HD  LYS+   80       5.115  18.425  -0.011  1.00  0.00
ATOM   1344 2HD  LYS+   80       4.256  16.892   0.148  1.00  0.00
ATOM   1345  QD  LYS+   80       4.686  17.658   0.068  1.00  0.00
ATOM   1346  CE  LYS+   80       5.962  17.088   1.437  1.00  0.00
ATOM   1347 1HE  LYS+   80       5.615  16.343   2.139  1.00  0.00
ATOM   1348 2HE  LYS+   80       6.476  17.874   1.971  1.00  0.00
ATOM   1349  QE  LYS+   80       6.046  17.109   2.055  1.00  0.00
ATOM   1350  NZ  LYS+   80       6.898  16.454   0.465  1.00  0.00
ATOM   1351 1HZ  LYS+   80       7.821  16.307   0.918  1.00  0.00
ATOM   1352 2HZ  LYS+   80       7.010  17.077  -0.362  1.00  0.00
ATOM   1353 3HZ  LYS+   80       6.513  15.538   0.160  1.00  0.00
ATOM   1354  QZ  LYS+   80       7.115  16.307   0.239  1.00  0.00
ATOM   1355  C   LYS+   80       0.641  20.422   1.151  1.00  0.00
ATOM   1356  O   LYS+   80       0.809  21.639   1.045  1.00  0.00
ATOM   1357  N   THR    81      -0.387  19.769   0.603  1.00  0.00
ATOM   1358  H   THR    81      -0.449  18.798   0.716  1.00  0.00
ATOM   1359  CA  THR    81      -1.408  20.461  -0.184  1.00  0.00
ATOM   1360  HA  THR    81      -0.926  20.988  -0.992  1.00  0.00
ATOM   1361  CB  THR    81      -2.376  19.422  -0.784  1.00  0.00
ATOM   1362  HB  THR    81      -2.862  18.878   0.012  1.00  0.00
ATOM   1363  QG2 THR    81      -3.687  20.270  -1.860  1.00  0.00
ATOM   1364  OG1 THR    81      -1.639  18.520  -1.596  1.00  0.00
ATOM   1365 1HG  THR    81      -1.026  18.044  -1.029  1.00  0.00
ATOM   1366  CG2 THR    81      -3.438  20.109  -1.654  1.00  0.00
ATOM   1367 1HG2 THR    81      -2.952  20.718  -2.403  1.00  0.00
ATOM   1368 2HG2 THR    81      -4.064  20.732  -1.035  1.00  0.00
ATOM   1369 3HG2 THR    81      -4.046  19.359  -2.141  1.00  0.00
ATOM   1370  C   THR    81      -2.182  21.473   0.673  1.00  0.00
ATOM   1371  O   THR    81      -2.401  22.610   0.241  1.00  0.00
ATOM   1372  N   VAL    82      -2.604  21.051   1.869  1.00  0.00
ATOM   1373  H   VAL    82      -2.414  20.130   2.152  1.00  0.00
ATOM   1374  CA  VAL    82      -3.373  21.935   2.756  1.00  0.00
ATOM   1375  HA  VAL    82      -4.183  22.360   2.181  1.00  0.00
ATOM   1376  CB  VAL    82      -3.981  21.152   3.930  1.00  0.00
ATOM   1377  HB  VAL    82      -4.494  21.839   4.589  1.00  0.00
ATOM   1378  QG1 VAL    82      -5.218  19.888   3.265  1.00  0.00
ATOM   1379  QG2 VAL    82      -2.632  20.242   4.893  1.00  0.00
ATOM   1380  CG1 VAL    82      -4.982  20.128   3.392  1.00  0.00
ATOM   1381 1HG1 VAL    82      -5.791  20.644   2.895  1.00  0.00
ATOM   1382 2HG1 VAL    82      -5.376  19.545   4.210  1.00  0.00
ATOM   1383 3HG1 VAL    82      -4.487  19.474   2.689  1.00  0.00
ATOM   1384  CG2 VAL    82      -2.887  20.416   4.710  1.00  0.00
ATOM   1385 1HG2 VAL    82      -3.322  19.938   5.576  1.00  0.00
ATOM   1386 2HG2 VAL    82      -2.133  21.120   5.029  1.00  0.00
ATOM   1387 3HG2 VAL    82      -2.440  19.670   4.075  1.00  0.00
ATOM   1388  QQG VAL    82      -3.925  20.065   4.079  1.00  0.00
ATOM   1389  C   VAL    82      -2.513  23.086   3.276  1.00  0.00
ATOM   1390  O   VAL    82      -3.009  24.207   3.425  1.00  0.00
ATOM   1391  N   GLU    83      -1.230  22.815   3.539  1.00  0.00
ATOM   1392  H   GLU    83      -0.889  21.908   3.391  1.00  0.00
ATOM   1393  CA  GLU    83      -0.322  23.857   4.024  1.00  0.00
ATOM   1394  HA  GLU    83      -0.749  24.300   4.913  1.00  0.00
ATOM   1395  CB  GLU    83       1.044  23.257   4.381  1.00  0.00
ATOM   1396 1HB  GLU    83       1.754  24.056   4.538  1.00  0.00
ATOM   1397 2HB  GLU    83       1.383  22.633   3.567  1.00  0.00
ATOM   1398  QB  GLU    83       1.568  23.344   4.052  1.00  0.00
ATOM   1399  CG  GLU    83       0.938  22.413   5.660  1.00  0.00
ATOM   1400 1HG  GLU    83       1.894  21.951   5.863  1.00  0.00
ATOM   1401 2HG  GLU    83       0.194  21.645   5.521  1.00  0.00
ATOM   1402  QG  GLU    83       1.044  21.798   5.692  1.00  0.00
ATOM   1403  CD  GLU    83       0.537  23.284   6.853  1.00  0.00
ATOM   1404  OE1 GLU    83       1.153  24.322   7.035  1.00  0.00
ATOM   1405  OE2 GLU    83      -0.376  22.900   7.562  1.00  0.00
ATOM   1406  C   GLU    83      -0.152  24.946   2.971  1.00  0.00
ATOM   1407  O   GLU    83      -0.142  26.138   3.295  1.00  0.00
ATOM   1408  N   GLY    84      -0.029  24.527   1.707  1.00  0.00
ATOM   1409  H   GLY    84      -0.054  23.567   1.518  1.00  0.00
ATOM   1410  CA  GLY    84       0.128  25.470   0.600  1.00  0.00
ATOM   1411 1HA  GLY    84       0.256  24.921  -0.319  1.00  0.00
ATOM   1412 2HA  GLY    84       0.999  26.084   0.775  1.00  0.00
ATOM   1413  QA  GLY    84       0.628  25.502   0.228  1.00  0.00
ATOM   1414  C   GLY    84      -1.102  26.364   0.479  1.00  0.00
ATOM   1415  O   GLY    84      -0.986  27.571   0.255  1.00  0.00
ATOM   1416  N   ALA    85      -2.279  25.755   0.637  1.00  0.00
ATOM   1417  H   ALA    85      -2.297  24.791   0.817  1.00  0.00
ATOM   1418  CA  ALA    85      -3.547  26.486   0.552  1.00  0.00
ATOM   1419  HA  ALA    85      -3.403  27.359  -0.065  1.00  0.00
ATOM   1420  QB  ALA    85      -4.863  25.393  -0.249  1.00  0.00
ATOM   1421  CB  ALA    85      -4.613  25.602  -0.095  1.00  0.00
ATOM   1422 1HB  ALA    85      -4.527  24.596   0.287  1.00  0.00
ATOM   1423 2HB  ALA    85      -4.470  25.592  -1.166  1.00  0.00
ATOM   1424 3HB  ALA    85      -5.593  25.992   0.134  1.00  0.00
ATOM   1425  C   ALA    85      -4.036  26.940   1.938  1.00  0.00
ATOM   1426  O   ALA    85      -5.192  27.342   2.083  1.00  0.00
ATOM   1427  N   GLY    86      -3.157  26.864   2.946  1.00  0.00
ATOM   1428  H   GLY    86      -2.253  26.530   2.771  1.00  0.00
ATOM   1429  CA  GLY    86      -3.516  27.258   4.308  1.00  0.00
ATOM   1430 1HA  GLY    86      -2.666  27.104   4.956  1.00  0.00
ATOM   1431 2HA  GLY    86      -4.336  26.643   4.648  1.00  0.00
ATOM   1432  QA  GLY    86      -3.501  26.874   4.802  1.00  0.00
ATOM   1433  C   GLY    86      -3.929  28.725   4.368  1.00  0.00
ATOM   1434  O   GLY    86      -4.875  29.076   5.080  1.00  0.00
ATOM   1435  N   SER    87      -3.215  29.572   3.623  1.00  0.00
ATOM   1436  H   SER    87      -2.474  29.230   3.081  1.00  0.00
ATOM   1437  CA  SER    87      -3.515  31.005   3.603  1.00  0.00
ATOM   1438  HA  SER    87      -3.444  31.395   4.606  1.00  0.00
ATOM   1439  CB  SER    87      -2.509  31.736   2.717  1.00  0.00
ATOM   1440 1HB  SER    87      -1.512  31.592   3.111  1.00  0.00
ATOM   1441 2HB  SER    87      -2.742  32.787   2.705  1.00  0.00
ATOM   1442  QB  SER    87      -2.127  32.190   2.908  1.00  0.00
ATOM   1443  OG  SER    87      -2.594  31.228   1.394  1.00  0.00
ATOM   1444  HG  SER    87      -2.133  30.386   1.368  1.00  0.00
ATOM   1445  C   SER    87      -4.919  31.260   3.067  1.00  0.00
ATOM   1446  O   SER    87      -5.635  32.125   3.580  1.00  0.00
ATOM   1447  N   ILE    88      -5.303  30.500   2.040  1.00  0.00
ATOM   1448  H   ILE    88      -4.686  29.829   1.683  1.00  0.00
ATOM   1449  CA  ILE    88      -6.625  30.648   1.440  1.00  0.00
ATOM   1450  HA  ILE    88      -6.751  31.670   1.119  1.00  0.00
ATOM   1451  CB  ILE    88      -6.745  29.709   0.220  1.00  0.00
ATOM   1452  HB  ILE    88      -6.515  28.697   0.519  1.00  0.00
ATOM   1453  QG2 ILE    88      -8.508  29.776  -0.497  1.00  0.00
ATOM   1454  CG2 ILE    88      -8.174  29.763  -0.361  1.00  0.00
ATOM   1455 1HG2 ILE    88      -8.859  29.284   0.322  1.00  0.00
ATOM   1456 2HG2 ILE    88      -8.197  29.251  -1.311  1.00  0.00
ATOM   1457 3HG2 ILE    88      -8.466  30.793  -0.501  1.00  0.00
ATOM   1458  CG1 ILE    88      -5.750  30.168  -0.863  1.00  0.00
ATOM   1459 1HG1 ILE    88      -4.790  30.357  -0.408  1.00  0.00
ATOM   1460 2HG1 ILE    88      -6.114  31.074  -1.322  1.00  0.00
ATOM   1461  QG1 ILE    88      -5.452  30.715  -0.865  1.00  0.00
ATOM   1462  QD1 ILE    88      -5.559  28.826  -2.188  1.00  0.00
ATOM   1463  CD1 ILE    88      -5.595  29.081  -1.936  1.00  0.00
ATOM   1464 1HD1 ILE    88      -6.572  28.781  -2.288  1.00  0.00
ATOM   1465 2HD1 ILE    88      -5.087  28.227  -1.515  1.00  0.00
ATOM   1466 3HD1 ILE    88      -5.020  29.471  -2.762  1.00  0.00
ATOM   1467  C   ILE    88      -7.689  30.309   2.489  1.00  0.00
ATOM   1468  O   ILE    88      -8.666  31.041   2.663  1.00  0.00
ATOM   1469  N   ALA    89      -7.474  29.187   3.177  1.00  0.00
ATOM   1470  H   ALA    89      -6.673  28.657   2.981  1.00  0.00
ATOM   1471  CA  ALA    89      -8.393  28.726   4.209  1.00  0.00
ATOM   1472  HA  ALA    89      -9.373  28.606   3.775  1.00  0.00
ATOM   1473  QB  ALA    89      -7.814  27.051   4.868  1.00  0.00
ATOM   1474  CB  ALA    89      -7.924  27.371   4.744  1.00  0.00
ATOM   1475 1HB  ALA    89      -7.334  26.872   3.989  1.00  0.00
ATOM   1476 2HB  ALA    89      -8.783  26.764   4.986  1.00  0.00
ATOM   1477 3HB  ALA    89      -7.324  27.517   5.629  1.00  0.00
ATOM   1478  C   ALA    89      -8.480  29.736   5.352  1.00  0.00
ATOM   1479  O   ALA    89      -9.559  29.965   5.905  1.00  0.00
ATOM   1480  N   ALA    90      -7.335  30.328   5.704  1.00  0.00
ATOM   1481  H   ALA    90      -6.512  30.094   5.227  1.00  0.00
ATOM   1482  CA  ALA    90      -7.278  31.306   6.789  1.00  0.00
ATOM   1483  HA  ALA    90      -7.617  30.838   7.701  1.00  0.00
ATOM   1484  QB  ALA    90      -5.499  31.896   7.031  1.00  0.00
ATOM   1485  CB  ALA    90      -5.838  31.785   6.985  1.00  0.00
ATOM   1486 1HB  ALA    90      -5.285  31.041   7.541  1.00  0.00
ATOM   1487 2HB  ALA    90      -5.839  32.716   7.531  1.00  0.00
ATOM   1488 3HB  ALA    90      -5.373  31.932   6.023  1.00  0.00
ATOM   1489  C   ALA    90      -8.175  32.503   6.484  1.00  0.00
ATOM   1490  O   ALA    90      -8.863  33.008   7.374  1.00  0.00
ATOM   1491  N   ALA    91      -8.166  32.944   5.223  1.00  0.00
ATOM   1492  H   ALA    91      -7.600  32.495   4.561  1.00  0.00
ATOM   1493  CA  ALA    91      -8.991  34.079   4.810  1.00  0.00
ATOM   1494  HA  ALA    91      -8.728  34.940   5.405  1.00  0.00
ATOM   1495  QB  ALA    91      -8.679  34.475   2.988  1.00  0.00
ATOM   1496  CB  ALA    91      -8.739  34.400   3.336  1.00  0.00
ATOM   1497 1HB  ALA    91      -8.619  33.480   2.781  1.00  0.00
ATOM   1498 2HB  ALA    91      -7.841  34.993   3.244  1.00  0.00
ATOM   1499 3HB  ALA    91      -9.577  34.953   2.938  1.00  0.00
ATOM   1500  C   ALA    91     -10.470  33.763   5.018  1.00  0.00
ATOM   1501  O   ALA    91     -11.234  34.611   5.488  1.00  0.00
ATOM   1502  N   THR    92     -10.856  32.534   4.673  1.00  0.00
ATOM   1503  H   THR    92     -10.193  31.910   4.313  1.00  0.00
ATOM   1504  CA  THR    92     -12.239  32.088   4.829  1.00  0.00
ATOM   1505  HA  THR    92     -12.893  32.788   4.328  1.00  0.00
ATOM   1506  CB  THR    92     -12.408  30.699   4.185  1.00  0.00
ATOM   1507  HB  THR    92     -11.765  29.990   4.685  1.00  0.00
ATOM   1508  QG2 THR    92     -14.207  30.117   4.319  1.00  0.00
ATOM   1509  OG1 THR    92     -12.055  30.780   2.811  1.00  0.00
ATOM   1510 1HG  THR    92     -11.103  30.887   2.756  1.00  0.00
ATOM   1511  CG2 THR    92     -13.866  30.228   4.294  1.00  0.00
ATOM   1512 1HG2 THR    92     -14.515  30.961   3.839  1.00  0.00
ATOM   1513 2HG2 THR    92     -14.127  30.109   5.335  1.00  0.00
ATOM   1514 3HG2 THR    92     -13.977  29.283   3.784  1.00  0.00
ATOM   1515  C   THR    92     -12.610  32.039   6.315  1.00  0.00
ATOM   1516  O   THR    92     -13.713  32.428   6.702  1.00  0.00
ATOM   1517  N   GLY    93     -11.675  31.547   7.131  1.00  0.00
ATOM   1518  H   GLY    93     -10.822  31.249   6.755  1.00  0.00
ATOM   1519  CA  GLY    93     -11.895  31.430   8.577  1.00  0.00
ATOM   1520 1HA  GLY    93     -12.619  32.170   8.881  1.00  0.00
ATOM   1521 2HA  GLY    93     -10.961  31.616   9.089  1.00  0.00
ATOM   1522  QA  GLY    93     -11.790  31.893   8.985  1.00  0.00
ATOM   1523  C   GLY    93     -12.409  30.038   8.971  1.00  0.00
ATOM   1524  O   GLY    93     -12.445  29.705  10.159  1.00  0.00
ATOM   1525  N   PHE    94     -12.795  29.227   7.977  1.00  0.00
ATOM   1526  H   PHE    94     -12.737  29.543   7.052  1.00  0.00
ATOM   1527  CA  PHE    94     -13.290  27.876   8.231  1.00  0.00
ATOM   1528  HA  PHE    94     -14.152  27.934   8.881  1.00  0.00
ATOM   1529  CB  PHE    94     -13.703  27.218   6.904  1.00  0.00
ATOM   1530 1HB  PHE    94     -12.837  27.129   6.265  1.00  0.00
ATOM   1531 2HB  PHE    94     -14.445  27.835   6.418  1.00  0.00
ATOM   1532  QB  PHE    94     -13.641  27.482   6.342  1.00  0.00
ATOM   1533  QD  PHE    94     -14.350  25.695   7.181  1.00  0.00
ATOM   1534  QE  PHE    94     -15.310  23.445   7.594  1.00  0.00
ATOM   1535  QR  PHE    94     -15.022  24.121   7.470  1.00  0.00
ATOM   1536  CG  PHE    94     -14.288  25.842   7.155  1.00  0.00
ATOM   1537  CD1 PHE    94     -15.619  25.713   7.569  1.00  0.00
ATOM   1538 1HD  PHE    94     -16.230  26.593   7.708  1.00  0.00
ATOM   1539  CE1 PHE    94     -16.160  24.442   7.802  1.00  0.00
ATOM   1540 1HE  PHE    94     -17.188  24.343   8.120  1.00  0.00
ATOM   1541  CZ  PHE    94     -15.371  23.301   7.619  1.00  0.00
ATOM   1542  HZ  PHE    94     -15.789  22.322   7.798  1.00  0.00
ATOM   1543  CE2 PHE    94     -14.041  23.428   7.206  1.00  0.00
ATOM   1544 2HE  PHE    94     -13.431  22.548   7.067  1.00  0.00
ATOM   1545  CD2 PHE    94     -13.499  24.698   6.974  1.00  0.00
ATOM   1546 2HD  PHE    94     -12.471  24.798   6.654  1.00  0.00
ATOM   1547  C   PHE    94     -12.201  27.050   8.923  1.00  0.00
ATOM   1548  O   PHE    94     -12.461  26.359   9.908  1.00  0.00
ATOM   1549  N   VAL    95     -10.983  27.133   8.381  1.00  0.00
ATOM   1550  H   VAL    95     -10.851  27.701   7.595  1.00  0.00
ATOM   1551  CA  VAL    95      -9.842  26.395   8.927  1.00  0.00
ATOM   1552  HA  VAL    95     -10.038  25.340   8.816  1.00  0.00
ATOM   1553  CB  VAL    95      -8.575  26.740   8.115  1.00  0.00
ATOM   1554  HB  VAL    95      -8.767  26.547   7.070  1.00  0.00
ATOM   1555  QG1 VAL    95      -8.122  28.569   8.328  1.00  0.00
ATOM   1556  QG2 VAL    95      -7.126  25.663   8.688  1.00  0.00
ATOM   1557  CG1 VAL    95      -8.208  28.221   8.287  1.00  0.00
ATOM   1558 1HG1 VAL    95      -7.372  28.463   7.648  1.00  0.00
ATOM   1559 2HG1 VAL    95      -7.941  28.408   9.316  1.00  0.00
ATOM   1560 3HG1 VAL    95      -9.054  28.836   8.018  1.00  0.00
ATOM   1561  CG2 VAL    95      -7.400  25.868   8.579  1.00  0.00
ATOM   1562 1HG2 VAL    95      -7.688  24.828   8.541  1.00  0.00
ATOM   1563 2HG2 VAL    95      -7.136  26.131   9.592  1.00  0.00
ATOM   1564 3HG2 VAL    95      -6.553  26.031   7.930  1.00  0.00
ATOM   1565  QQG VAL    95      -7.624  27.116   8.508  1.00  0.00
ATOM   1566  C   VAL    95      -9.638  26.695  10.425  1.00  0.00
ATOM   1567  O   VAL    95      -9.061  25.878  11.146  1.00  0.00
ATOM   1568  N   LYS+   96     -10.108  27.864  10.872  1.00  0.00
ATOM   1569  H   LYS+   96     -10.553  28.474  10.248  1.00  0.00
ATOM   1570  CA  LYS+   96      -9.965  28.257  12.273  1.00  0.00
ATOM   1571  HA  LYS+   96      -8.916  28.292  12.524  1.00  0.00
ATOM   1572  CB  LYS+   96     -10.575  29.651  12.489  1.00  0.00
ATOM   1573 1HB  LYS+   96     -11.640  29.605  12.316  1.00  0.00
ATOM   1574 2HB  LYS+   96     -10.127  30.348  11.792  1.00  0.00
ATOM   1575  QB  LYS+   96     -10.884  29.977  12.054  1.00  0.00
ATOM   1576  CG  LYS+   96     -10.315  30.129  13.926  1.00  0.00
ATOM   1577 1HG  LYS+   96      -9.258  30.064  14.139  1.00  0.00
ATOM   1578 2HG  LYS+   96     -10.859  29.500  14.617  1.00  0.00
ATOM   1579  QG  LYS+   96     -10.059  29.782  14.378  1.00  0.00
ATOM   1580  CD  LYS+   96     -10.776  31.583  14.087  1.00  0.00
ATOM   1581 1HD  LYS+   96     -10.423  32.166  13.249  1.00  0.00
ATOM   1582 2HD  LYS+   96     -10.368  31.988  15.003  1.00  0.00
ATOM   1583  QD  LYS+   96     -10.396  32.077  14.126  1.00  0.00
ATOM   1584  CE  LYS+   96     -12.307  31.645  14.142  1.00  0.00
ATOM   1585 1HE  LYS+   96     -12.718  31.146  13.275  1.00  0.00
ATOM   1586 2HE  LYS+   96     -12.625  32.677  14.147  1.00  0.00
ATOM   1587  QE  LYS+   96     -12.671  31.912  13.711  1.00  0.00
ATOM   1588  NZ  LYS+   96     -12.789  30.971  15.380  1.00  0.00
ATOM   1589 1HZ  LYS+   96     -12.171  31.223  16.177  1.00  0.00
ATOM   1590 2HZ  LYS+   96     -12.771  29.940  15.240  1.00  0.00
ATOM   1591 3HZ  LYS+   96     -13.760  31.278  15.586  1.00  0.00
ATOM   1592  QZ  LYS+   96     -12.901  30.814  15.668  1.00  0.00
ATOM   1593  C   LYS+   96     -10.658  27.234  13.177  1.00  0.00
ATOM   1594  O   LYS+   96     -10.113  26.846  14.210  1.00  0.00
ATOM   1595  N   LYS+   97     -11.852  26.802  12.765  1.00  0.00
ATOM   1596  H   LYS+   97     -12.224  27.148  11.928  1.00  0.00
ATOM   1597  CA  LYS+   97     -12.618  25.818  13.533  1.00  0.00
ATOM   1598  HA  LYS+   97     -12.810  26.215  14.518  1.00  0.00
ATOM   1599  CB  LYS+   97     -13.961  25.550  12.834  1.00  0.00
ATOM   1600 1HB  LYS+   97     -13.777  25.116  11.861  1.00  0.00
ATOM   1601 2HB  LYS+   97     -14.494  26.482  12.714  1.00  0.00
ATOM   1602  QB  LYS+   97     -14.135  25.799  12.288  1.00  0.00
ATOM   1603  CG  LYS+   97     -14.814  24.580  13.665  1.00  0.00
ATOM   1604 1HG  LYS+   97     -14.981  24.998  14.647  1.00  0.00
ATOM   1605 2HG  LYS+   97     -14.296  23.636  13.761  1.00  0.00
ATOM   1606  QG  LYS+   97     -14.638  24.317  14.204  1.00  0.00
ATOM   1607  CD  LYS+   97     -16.161  24.358  12.972  1.00  0.00
ATOM   1608 1HD  LYS+   97     -15.993  23.974  11.975  1.00  0.00
ATOM   1609 2HD  LYS+   97     -16.692  25.296  12.909  1.00  0.00
ATOM   1610  QD  LYS+   97     -16.343  24.635  12.442  1.00  0.00
ATOM   1611  CE  LYS+   97     -16.993  23.351  13.771  1.00  0.00
ATOM   1612 1HE  LYS+   97     -16.436  22.431  13.879  1.00  0.00
ATOM   1613 2HE  LYS+   97     -17.916  23.152  13.248  1.00  0.00
ATOM   1614  QE  LYS+   97     -17.176  22.792  13.564  1.00  0.00
ATOM   1615  NZ  LYS+   97     -17.297  23.910  15.118  1.00  0.00
ATOM   1616 1HZ  LYS+   97     -16.476  23.780  15.742  1.00  0.00
ATOM   1617 2HZ  LYS+   97     -18.121  23.416  15.521  1.00  0.00
ATOM   1618 3HZ  LYS+   97     -17.507  24.925  15.034  1.00  0.00
ATOM   1619  QZ  LYS+   97     -17.368  24.040  15.432  1.00  0.00
ATOM   1620  C   LYS+   97     -11.817  24.520  13.666  1.00  0.00
ATOM   1621  O   LYS+   97     -11.796  23.899  14.730  1.00  0.00
ATOM   1622  N   ASP    98     -11.163  24.124  12.571  1.00  0.00
ATOM   1623  H   ASP    98     -11.225  24.668  11.758  1.00  0.00
ATOM   1624  CA  ASP    98     -10.357  22.905  12.550  1.00  0.00
ATOM   1625  HA  ASP    98     -10.992  22.061  12.779  1.00  0.00
ATOM   1626  CB  ASP    98      -9.755  22.702  11.159  1.00  0.00
ATOM   1627 1HB  ASP    98      -9.060  23.502  10.950  1.00  0.00
ATOM   1628 2HB  ASP    98     -10.545  22.711  10.423  1.00  0.00
ATOM   1629  QB  ASP    98      -9.802  23.107  10.686  1.00  0.00
ATOM   1630  CG  ASP    98      -9.020  21.368  11.098  1.00  0.00
ATOM   1631  OD1 ASP    98      -9.679  20.346  11.198  1.00  0.00
ATOM   1632  OD2 ASP    98      -7.809  21.387  10.950  1.00  0.00
ATOM   1633  C   ASP    98      -9.237  22.973  13.587  1.00  0.00
ATOM   1634  O   ASP    98      -8.907  21.966  14.221  1.00  0.00
ATOM   1635  N   GLN    99      -8.649  24.163  13.741  1.00  0.00
ATOM   1636  H   GLN    99      -8.954  24.919  13.201  1.00  0.00
ATOM   1637  CA  GLN    99      -7.554  24.361  14.691  1.00  0.00
ATOM   1638  HA  GLN    99      -6.734  23.713  14.420  1.00  0.00
ATOM   1639  CB  GLN    99      -7.073  25.819  14.625  1.00  0.00
ATOM   1640 1HB  GLN    99      -7.859  26.471  14.981  1.00  0.00
ATOM   1641 2HB  GLN    99      -6.834  26.071  13.603  1.00  0.00
ATOM   1642  QB  GLN    99      -7.347  26.271  14.292  1.00  0.00
ATOM   1643  CG  GLN    99      -5.827  26.006  15.501  1.00  0.00
ATOM   1644 1HG  GLN    99      -5.037  25.368  15.138  1.00  0.00
ATOM   1645 2HG  GLN    99      -6.063  25.742  16.521  1.00  0.00
ATOM   1646  QG  GLN    99      -5.550  25.555  15.829  1.00  0.00
ATOM   1647  CD  GLN    99      -5.367  27.459  15.448  1.00  0.00
ATOM   1648  OE1 GLN    99      -6.127  28.364  15.794  1.00  0.00
ATOM   1649  NE2 GLN    99      -4.162  27.738  15.035  1.00  0.00
ATOM   1650 1HE2 GLN    99      -3.560  27.015  14.760  1.00  0.00
ATOM   1651 2HE2 GLN    99      -3.858  28.668  14.997  1.00  0.00
ATOM   1652  QE2 GLN    99      -3.709  27.842  14.878  1.00  0.00
ATOM   1653  C   GLN    99      -8.008  24.021  16.113  1.00  0.00
ATOM   1654  O   GLN    99      -7.251  23.414  16.877  1.00  0.00
ATOM   1655  N   LEU   100      -9.241  24.409  16.455  1.00  0.00
ATOM   1656  H   LEU   100      -9.793  24.884  15.801  1.00  0.00
ATOM   1657  CA  LEU   100      -9.782  24.132  17.789  1.00  0.00
ATOM   1658  HA  LEU   100      -9.130  24.573  18.529  1.00  0.00
ATOM   1659  CB  LEU   100     -11.187  24.736  17.933  1.00  0.00
ATOM   1660 1HB  LEU   100     -11.705  24.241  18.741  1.00  0.00
ATOM   1661 2HB  LEU   100     -11.735  24.587  17.013  1.00  0.00
ATOM   1662  QB  LEU   100     -11.720  24.414  17.877  1.00  0.00
ATOM   1663  CG  LEU   100     -11.093  26.241  18.232  1.00  0.00
ATOM   1664  HG  LEU   100     -10.338  26.408  18.988  1.00  0.00
ATOM   1665  QD1 LEU   100     -10.629  27.183  16.662  1.00  0.00
ATOM   1666  QD2 LEU   100     -12.764  26.865  18.861  1.00  0.00
ATOM   1667  CD1 LEU   100     -10.717  27.005  16.961  1.00  0.00
ATOM   1668 1HD1 LEU   100     -10.844  28.064  17.127  1.00  0.00
ATOM   1669 2HD1 LEU   100     -11.355  26.687  16.149  1.00  0.00
ATOM   1670 3HD1 LEU   100      -9.687  26.799  16.710  1.00  0.00
ATOM   1671  CD2 LEU   100     -12.445  26.745  18.742  1.00  0.00
ATOM   1672 1HD2 LEU   100     -12.771  26.133  19.568  1.00  0.00
ATOM   1673 2HD2 LEU   100     -13.173  26.690  17.945  1.00  0.00
ATOM   1674 3HD2 LEU   100     -12.348  27.770  19.069  1.00  0.00
ATOM   1675  QQD LEU   100     -11.696  27.024  17.761  1.00  0.00
ATOM   1676  C   LEU   100      -9.849  22.626  18.034  1.00  0.00
ATOM   1677  O   LEU   100      -9.550  22.158  19.134  1.00  0.00
ATOM   1678  N   GLY   101     -10.240  21.876  16.999  1.00  0.00
ATOM   1679  H   GLY   101     -10.461  22.313  16.150  1.00  0.00
ATOM   1680  CA  GLY   101     -10.342  20.420  17.101  1.00  0.00
ATOM   1681 1HA  GLY   101      -9.429  20.031  17.526  1.00  0.00
ATOM   1682 2HA  GLY   101     -10.476  20.006  16.112  1.00  0.00
ATOM   1683  QA  GLY   101      -9.953  20.018  16.819  1.00  0.00
ATOM   1684  C   GLY   101     -11.520  19.995  17.983  1.00  0.00
ATOM   1685  O   GLY   101     -11.480  18.927  18.599  1.00  0.00
ATOM   1686  N   LYS+  102     -12.558  20.834  18.036  1.00  0.00
ATOM   1687  H   LYS+  102     -12.526  21.667  17.522  1.00  0.00
ATOM   1688  CA  LYS+  102     -13.741  20.539  18.843  1.00  0.00
ATOM   1689  HA  LYS+  102     -13.445  20.423  19.875  1.00  0.00
ATOM   1690  CB  LYS+  102     -14.739  21.702  18.738  1.00  0.00
ATOM   1691 1HB  LYS+  102     -15.089  21.783  17.721  1.00  0.00
ATOM   1692 2HB  LYS+  102     -14.246  22.622  19.021  1.00  0.00
ATOM   1693  QB  LYS+  102     -14.668  22.202  18.371  1.00  0.00
ATOM   1694  CG  LYS+  102     -15.939  21.463  19.669  1.00  0.00
ATOM   1695 1HG  LYS+  102     -15.583  21.292  20.674  1.00  0.00
ATOM   1696 2HG  LYS+  102     -16.486  20.595  19.330  1.00  0.00
ATOM   1697  QG  LYS+  102     -16.035  20.944  20.002  1.00  0.00
ATOM   1698  CD  LYS+  102     -16.868  22.687  19.661  1.00  0.00
ATOM   1699 1HD  LYS+  102     -16.279  23.583  19.785  1.00  0.00
ATOM   1700 2HD  LYS+  102     -17.573  22.606  20.475  1.00  0.00
ATOM   1701  QD  LYS+  102     -16.926  23.095  20.130  1.00  0.00
ATOM   1702  CE  LYS+  102     -17.631  22.761  18.333  1.00  0.00
ATOM   1703 1HE  LYS+  102     -18.182  21.845  18.182  1.00  0.00
ATOM   1704 2HE  LYS+  102     -16.930  22.896  17.522  1.00  0.00
ATOM   1705  QE  LYS+  102     -17.556  22.371  17.852  1.00  0.00
ATOM   1706  NZ  LYS+  102     -18.577  23.912  18.367  1.00  0.00
ATOM   1707 1HZ  LYS+  102     -18.071  24.785  18.120  1.00  0.00
ATOM   1708 2HZ  LYS+  102     -18.979  24.001  19.322  1.00  0.00
ATOM   1709 3HZ  LYS+  102     -19.342  23.752  17.681  1.00  0.00
ATOM   1710  QZ  LYS+  102     -18.797  24.179  18.374  1.00  0.00
ATOM   1711  C   LYS+  102     -14.391  19.240  18.362  1.00  0.00
ATOM   1712  O   LYS+  102     -14.792  18.401  19.172  1.00  0.00
ATOM   1713  N   ASN   103     -14.485  19.089  17.039  1.00  0.00
ATOM   1714  H   ASN   103     -14.144  19.796  16.451  1.00  0.00
ATOM   1715  CA  ASN   103     -15.081  17.894  16.443  1.00  0.00
ATOM   1716  HA  ASN   103     -16.097  17.794  16.797  1.00  0.00
ATOM   1717  CB  ASN   103     -15.100  18.027  14.918  1.00  0.00
ATOM   1718 1HB  ASN   103     -14.085  18.014  14.545  1.00  0.00
ATOM   1719 2HB  ASN   103     -15.568  18.964  14.645  1.00  0.00
ATOM   1720  QB  ASN   103     -14.826  18.489  14.595  1.00  0.00
ATOM   1721  CG  ASN   103     -15.881  16.873  14.288  1.00  0.00
ATOM   1722  OD1 ASN   103     -15.841  15.746  14.781  1.00  0.00
ATOM   1723  ND2 ASN   103     -16.595  17.091  13.219  1.00  0.00
ATOM   1724 1HD2 ASN   103     -16.626  17.989  12.825  1.00  0.00
ATOM   1725 2HD2 ASN   103     -17.099  16.359  12.808  1.00  0.00
ATOM   1726  QD2 ASN   103     -16.862  17.174  12.817  1.00  0.00
ATOM   1727  C   ASN   103     -14.293  16.649  16.840  1.00  0.00
ATOM   1728  O   ASN   103     -14.878  15.602  17.135  1.00  0.00
ATOM   1729  N   GLU   104     -12.963  16.773  16.842  1.00  0.00
ATOM   1730  H   GLU   104     -12.564  17.634  16.598  1.00  0.00
ATOM   1731  CA  GLU   104     -12.087  15.657  17.203  1.00  0.00
ATOM   1732  HA  GLU   104     -12.291  14.828  16.542  1.00  0.00
ATOM   1733  CB  GLU   104     -10.624  16.071  17.035  1.00  0.00
ATOM   1734 1HB  GLU   104      -9.984  15.316  17.464  1.00  0.00
ATOM   1735 2HB  GLU   104     -10.456  17.014  17.535  1.00  0.00
ATOM   1736  QB  GLU   104     -10.220  16.165  17.500  1.00  0.00
ATOM   1737  CG  GLU   104     -10.301  16.220  15.540  1.00  0.00
ATOM   1738 1HG  GLU   104     -11.040  16.860  15.081  1.00  0.00
ATOM   1739 2HG  GLU   104     -10.337  15.246  15.073  1.00  0.00
ATOM   1740  QG  GLU   104     -10.689  16.053  15.077  1.00  0.00
ATOM   1741  CD  GLU   104      -8.907  16.828  15.328  1.00  0.00
ATOM   1742  OE1 GLU   104      -8.399  17.475  16.235  1.00  0.00
ATOM   1743  OE2 GLU   104      -8.365  16.633  14.252  1.00  0.00
ATOM   1744  C   GLU   104     -12.332  15.218  18.642  1.00  0.00
ATOM   1745  O   GLU   104     -12.326  14.020  18.940  1.00  0.00
ATOM   1746  N   GLU   105     -12.547  16.193  19.529  1.00  0.00
ATOM   1747  H   GLU   105     -12.540  17.125  19.224  1.00  0.00
ATOM   1748  CA  GLU   105     -12.797  15.906  20.940  1.00  0.00
ATOM   1749  HA  GLU   105     -12.025  15.242  21.304  1.00  0.00
ATOM   1750  CB  GLU   105     -12.760  17.200  21.756  1.00  0.00
ATOM   1751 1HB  GLU   105     -13.025  16.987  22.780  1.00  0.00
ATOM   1752 2HB  GLU   105     -13.466  17.906  21.342  1.00  0.00
ATOM   1753  QB  GLU   105     -13.245  17.447  22.061  1.00  0.00
ATOM   1754  CG  GLU   105     -11.352  17.799  21.710  1.00  0.00
ATOM   1755 1HG  GLU   105     -11.084  18.006  20.686  1.00  0.00
ATOM   1756 2HG  GLU   105     -10.650  17.093  22.128  1.00  0.00
ATOM   1757  QG  GLU   105     -10.867  17.550  21.407  1.00  0.00
ATOM   1758  CD  GLU   105     -11.309  19.094  22.513  1.00  0.00
ATOM   1759  OE1 GLU   105     -11.788  19.087  23.636  1.00  0.00
ATOM   1760  OE2 GLU   105     -10.795  20.071  21.998  1.00  0.00
ATOM   1761  C   GLU   105     -14.152  15.229  21.114  1.00  0.00
ATOM   1762  O   GLU   105     -15.085  15.489  20.349  1.00  0.00
ATOM   1763  N   GLY   106     -14.248  14.361  22.123  1.00  0.00
ATOM   1764  H   GLY   106     -13.466  14.201  22.692  1.00  0.00
ATOM   1765  CA  GLY   106     -15.494  13.639  22.398  1.00  0.00
ATOM   1766 1HA  GLY   106     -16.312  14.343  22.417  1.00  0.00
ATOM   1767 2HA  GLY   106     -15.416  13.159  23.361  1.00  0.00
ATOM   1768  QA  GLY   106     -15.864  13.751  22.889  1.00  0.00
ATOM   1769  C   GLY   106     -15.775  12.580  21.331  1.00  0.00
ATOM   1770  O   GLY   106     -16.935  12.257  21.063  1.00  0.00
ATOM   1771  N   ALA   107     -14.707  12.049  20.722  1.00  0.00
ATOM   1772  H   ALA   107     -13.811  12.352  20.980  1.00  0.00
ATOM   1773  CA  ALA   107     -14.842  11.028  19.684  1.00  0.00
ATOM   1774  HA  ALA   107     -15.556  11.369  18.950  1.00  0.00
ATOM   1775  QB  ALA   107     -13.177  10.749  18.834  1.00  0.00
ATOM   1776  CB  ALA   107     -13.495  10.803  18.996  1.00  0.00
ATOM   1777 1HB  ALA   107     -13.335  11.572  18.255  1.00  0.00
ATOM   1778 2HB  ALA   107     -13.494   9.835  18.516  1.00  0.00
ATOM   1779 3HB  ALA   107     -12.704  10.841  19.731  1.00  0.00
ATOM   1780  C   ALA   107     -15.341   9.703  20.288  1.00  0.00
ATOM   1781  O   ALA   107     -15.114   9.452  21.472  1.00  0.00
ATOM   1782  N   PRO   108     -16.012   8.848  19.511  1.00  0.00
ATOM   1783  CD  PRO   108     -16.352   9.022  18.072  1.00  0.00
ATOM   1784  CA  PRO   108     -16.534   7.541  20.023  1.00  0.00
ATOM   1785  HA  PRO   108     -17.122   7.699  20.910  1.00  0.00
ATOM   1786  CB  PRO   108     -17.439   7.039  18.895  1.00  0.00
ATOM   1787 1HB  PRO   108     -18.453   7.369  19.051  1.00  0.00
ATOM   1788 2HB  PRO   108     -17.396   5.960  18.833  1.00  0.00
ATOM   1789  QB  PRO   108     -17.925   6.664  18.942  1.00  0.00
ATOM   1790  CG  PRO   108     -16.885   7.653  17.657  1.00  0.00
ATOM   1791 1HG  PRO   108     -17.663   7.774  16.920  1.00  0.00
ATOM   1792 2HG  PRO   108     -16.086   7.040  17.264  1.00  0.00
ATOM   1793  QG  PRO   108     -16.875   7.407  17.092  1.00  0.00
ATOM   1794 1HD  PRO   108     -17.113   9.778  17.957  1.00  0.00
ATOM   1795 2HD  PRO   108     -15.470   9.275  17.497  1.00  0.00
ATOM   1796  QD  PRO   108     -16.292   9.527  17.727  1.00  0.00
ATOM   1797  C   PRO   108     -15.414   6.542  20.309  1.00  0.00
ATOM   1798  O   PRO   108     -14.331   6.626  19.723  1.00  0.00
ATOM   1799  N   GLN   109     -15.691   5.598  21.211  1.00  0.00
ATOM   1800  H   GLN   109     -16.575   5.591  21.635  1.00  0.00
ATOM   1801  CA  GLN   109     -14.714   4.576  21.581  1.00  0.00
ATOM   1802  HA  GLN   109     -13.819   5.061  21.941  1.00  0.00
ATOM   1803  CB  GLN   109     -15.280   3.697  22.701  1.00  0.00
ATOM   1804 1HB  GLN   109     -14.630   2.847  22.853  1.00  0.00
ATOM   1805 2HB  GLN   109     -16.266   3.353  22.423  1.00  0.00
ATOM   1806  QB  GLN   109     -15.448   3.100  22.638  1.00  0.00
ATOM   1807  CG  GLN   109     -15.366   4.510  23.993  1.00  0.00
ATOM   1808 1HG  GLN   109     -16.017   5.357  23.841  1.00  0.00
ATOM   1809 2HG  GLN   109     -14.380   4.857  24.264  1.00  0.00
ATOM   1810  QG  GLN   109     -15.198   5.107  24.053  1.00  0.00
ATOM   1811  CD  GLN   109     -15.923   3.643  25.118  1.00  0.00
ATOM   1812  OE1 GLN   109     -15.537   2.481  25.257  1.00  0.00
ATOM   1813  NE2 GLN   109     -16.812   4.140  25.933  1.00  0.00
ATOM   1814 1HE2 GLN   109     -17.118   5.064  25.820  1.00  0.00
ATOM   1815 2HE2 GLN   109     -17.175   3.589  26.657  1.00  0.00
ATOM   1816  QE2 GLN   109     -17.147   4.326  26.239  1.00  0.00
ATOM   1817  C   GLN   109     -14.358   3.704  20.379  1.00  0.00
ATOM   1818  O   GLN   109     -13.197   3.329  20.201  1.00  0.00
ATOM   1819  N   GLU   110     -15.366   3.386  19.565  1.00  0.00
ATOM   1820  H   GLU   110     -16.266   3.717  19.766  1.00  0.00
ATOM   1821  CA  GLU   110     -15.162   2.555  18.378  1.00  0.00
ATOM   1822  HA  GLU   110     -14.722   1.616  18.679  1.00  0.00
ATOM   1823  CB  GLU   110     -16.503   2.274  17.691  1.00  0.00
ATOM   1824 1HB  GLU   110     -16.332   1.708  16.786  1.00  0.00
ATOM   1825 2HB  GLU   110     -16.982   3.212  17.446  1.00  0.00
ATOM   1826  QB  GLU   110     -16.657   2.460  17.116  1.00  0.00
ATOM   1827  CG  GLU   110     -17.406   1.469  18.629  1.00  0.00
ATOM   1828 1HG  GLU   110     -17.583   2.037  19.529  1.00  0.00
ATOM   1829 2HG  GLU   110     -16.921   0.537  18.881  1.00  0.00
ATOM   1830  QG  GLU   110     -17.252   1.287  19.205  1.00  0.00
ATOM   1831  CD  GLU   110     -18.739   1.176  17.947  1.00  0.00
ATOM   1832  OE1 GLU   110     -19.313   2.097  17.390  1.00  0.00
ATOM   1833  OE2 GLU   110     -19.167   0.035  17.994  1.00  0.00
ATOM   1834  C   GLU   110     -14.222   3.247  17.397  1.00  0.00
ATOM   1835  O   GLU   110     -14.176   4.478  17.334  1.00  0.00
ATOM   1836  N   GLY   111     -13.472   2.443  16.639  1.00  0.00
ATOM   1837  H   GLY   111     -13.555   1.473  16.744  1.00  0.00
ATOM   1838  CA  GLY   111     -12.519   2.976  15.661  1.00  0.00
ATOM   1839 1HA  GLY   111     -12.940   3.864  15.212  1.00  0.00
ATOM   1840 2HA  GLY   111     -12.358   2.237  14.890  1.00  0.00
ATOM   1841  QA  GLY   111     -12.649   3.050  15.051  1.00  0.00
ATOM   1842  C   GLY   111     -11.169   3.335  16.298  1.00  0.00
ATOM   1843  O   GLY   111     -10.299   3.899  15.628  1.00  0.00
ATOM   1844  N   ILE   112     -10.996   3.009  17.588  1.00  0.00
ATOM   1845  H   ILE   112     -11.722   2.562  18.070  1.00  0.00
ATOM   1846  CA  ILE   112      -9.747   3.302  18.298  1.00  0.00
ATOM   1847  HA  ILE   112      -9.073   3.816  17.628  1.00  0.00
ATOM   1848  CB  ILE   112     -10.029   4.210  19.517  1.00  0.00
ATOM   1849  HB  ILE   112     -10.700   3.703  20.195  1.00  0.00
ATOM   1850  QG2 ILE   112      -8.401   4.608  20.415  1.00  0.00
ATOM   1851  CG2 ILE   112      -8.709   4.534  20.245  1.00  0.00
ATOM   1852 1HG2 ILE   112      -8.270   3.619  20.614  1.00  0.00
ATOM   1853 2HG2 ILE   112      -8.907   5.197  21.073  1.00  0.00
ATOM   1854 3HG2 ILE   112      -8.027   5.010  19.558  1.00  0.00
ATOM   1855  CG1 ILE   112     -10.673   5.525  19.037  1.00  0.00
ATOM   1856 1HG1 ILE   112     -11.462   5.301  18.336  1.00  0.00
ATOM   1857 2HG1 ILE   112      -9.924   6.134  18.552  1.00  0.00
ATOM   1858  QG1 ILE   112     -10.693   5.717  18.444  1.00  0.00
ATOM   1859  QD1 ILE   112     -11.396   6.475  20.509  1.00  0.00
ATOM   1860  CD1 ILE   112     -11.259   6.295  20.230  1.00  0.00
ATOM   1861 1HD1 ILE   112     -12.061   5.721  20.670  1.00  0.00
ATOM   1862 2HD1 ILE   112     -11.641   7.246  19.889  1.00  0.00
ATOM   1863 3HD1 ILE   112     -10.487   6.459  20.968  1.00  0.00
ATOM   1864  C   ILE   112      -9.097   1.990  18.745  1.00  0.00
ATOM   1865  O   ILE   112      -9.741   1.158  19.389  1.00  0.00
ATOM   1866  N   LEU   113      -7.820   1.820  18.393  1.00  0.00
ATOM   1867  H   LEU   113      -7.368   2.521  17.877  1.00  0.00
ATOM   1868  CA  LEU   113      -7.081   0.611  18.751  1.00  0.00
ATOM   1869  HA  LEU   113      -7.615  -0.249  18.376  1.00  0.00
ATOM   1870  CB  LEU   113      -5.667   0.649  18.118  1.00  0.00
ATOM   1871 1HB  LEU   113      -4.974   0.140  18.772  1.00  0.00
ATOM   1872 2HB  LEU   113      -5.359   1.679  18.016  1.00  0.00
ATOM   1873  QB  LEU   113      -5.166   0.909  18.394  1.00  0.00
ATOM   1874  CG  LEU   113      -5.618  -0.026  16.716  1.00  0.00
ATOM   1875  HG  LEU   113      -4.612   0.066  16.329  1.00  0.00
ATOM   1876  QD1 LEU   113      -6.046  -1.869  16.838  1.00  0.00
ATOM   1877  QD2 LEU   113      -6.815   0.828  15.512  1.00  0.00
ATOM   1878  CD1 LEU   113      -5.965  -1.518  16.814  1.00  0.00
ATOM   1879 1HD1 LEU   113      -5.481  -1.943  17.682  1.00  0.00
ATOM   1880 2HD1 LEU   113      -5.621  -2.027  15.927  1.00  0.00
ATOM   1881 3HD1 LEU   113      -7.035  -1.636  16.906  1.00  0.00
ATOM   1882  CD2 LEU   113      -6.589   0.667  15.740  1.00  0.00
ATOM   1883 1HD2 LEU   113      -7.600   0.350  15.952  1.00  0.00
ATOM   1884 2HD2 LEU   113      -6.332   0.398  14.726  1.00  0.00
ATOM   1885 3HD2 LEU   113      -6.514   1.737  15.859  1.00  0.00
ATOM   1886  QQD LEU   113      -6.431  -0.520  16.175  1.00  0.00
ATOM   1887  C   LEU   113      -6.964   0.492  20.269  1.00  0.00
ATOM   1888  O   LEU   113      -6.747   1.488  20.962  1.00  0.00
ATOM   1889  N   GLU   114      -7.112  -0.737  20.770  1.00  0.00
ATOM   1890  H   GLU   114      -7.285  -1.484  20.156  1.00  0.00
ATOM   1891  CA  GLU   114      -7.027  -0.996  22.204  1.00  0.00
ATOM   1892  HA  GLU   114      -7.761  -0.391  22.715  1.00  0.00
ATOM   1893  CB  GLU   114      -7.325  -2.474  22.486  1.00  0.00
ATOM   1894 1HB  GLU   114      -7.088  -2.697  23.516  1.00  0.00
ATOM   1895 2HB  GLU   114      -6.720  -3.091  21.835  1.00  0.00
ATOM   1896  QB  GLU   114      -6.904  -2.894  22.676  1.00  0.00
ATOM   1897  CG  GLU   114      -8.812  -2.777  22.231  1.00  0.00
ATOM   1898 1HG  GLU   114      -8.992  -3.830  22.396  1.00  0.00
ATOM   1899 2HG  GLU   114      -9.053  -2.531  21.208  1.00  0.00
ATOM   1900  QG  GLU   114      -9.023  -3.181  21.802  1.00  0.00
ATOM   1901  CD  GLU   114      -9.700  -1.961  23.170  1.00  0.00
ATOM   1902  OE1 GLU   114      -9.423  -1.954  24.359  1.00  0.00
ATOM   1903  OE2 GLU   114     -10.641  -1.355  22.686  1.00  0.00
ATOM   1904  C   GLU   114      -5.641  -0.647  22.738  1.00  0.00
ATOM   1905  O   GLU   114      -5.514  -0.094  23.834  1.00  0.00
ATOM   1906  N   ASP   115      -4.610  -0.979  21.958  1.00  0.00
ATOM   1907  H   ASP   115      -4.784  -1.419  21.099  1.00  0.00
ATOM   1908  CA  ASP   115      -3.232  -0.701  22.353  1.00  0.00
ATOM   1909  HA  ASP   115      -3.035  -1.180  23.300  1.00  0.00
ATOM   1910  CB  ASP   115      -2.264  -1.264  21.302  1.00  0.00
ATOM   1911 1HB  ASP   115      -1.270  -0.891  21.503  1.00  0.00
ATOM   1912 2HB  ASP   115      -2.577  -0.935  20.322  1.00  0.00
ATOM   1913  QB  ASP   115      -1.924  -0.913  20.913  1.00  0.00
ATOM   1914  CG  ASP   115      -2.241  -2.799  21.331  1.00  0.00
ATOM   1915  OD1 ASP   115      -2.660  -3.380  22.325  1.00  0.00
ATOM   1916  OD2 ASP   115      -1.801  -3.377  20.351  1.00  0.00
ATOM   1917  C   ASP   115      -3.011   0.801  22.502  1.00  0.00
ATOM   1918  O   ASP   115      -3.524   1.591  21.705  1.00  0.00
ATOM   1919  N   MET   116      -2.242   1.183  23.523  1.00  0.00
ATOM   1920  H   MET   116      -1.857   0.502  24.116  1.00  0.00
ATOM   1921  CA  MET   116      -1.943   2.589  23.779  1.00  0.00
ATOM   1922  HA  MET   116      -2.473   3.201  23.063  1.00  0.00
ATOM   1923  CB  MET   116      -2.390   2.980  25.191  1.00  0.00
ATOM   1924 1HB  MET   116      -2.115   4.005  25.386  1.00  0.00
ATOM   1925 2HB  MET   116      -1.908   2.335  25.913  1.00  0.00
ATOM   1926  QB  MET   116      -2.011   3.170  25.650  1.00  0.00
ATOM   1927  CG  MET   116      -3.910   2.832  25.314  1.00  0.00
ATOM   1928 1HG  MET   116      -4.184   1.798  25.175  1.00  0.00
ATOM   1929 2HG  MET   116      -4.391   3.437  24.560  1.00  0.00
ATOM   1930  QG  MET   116      -4.288   2.617  24.867  1.00  0.00
ATOM   1931  SD  MET   116      -4.440   3.382  26.955  1.00  0.00
ATOM   1932  QE  MET   116      -3.652   1.698  28.072  1.00  0.00
ATOM   1933  CE  MET   116      -3.783   1.977  27.886  1.00  0.00
ATOM   1934 1HE  MET   116      -2.726   2.122  28.055  1.00  0.00
ATOM   1935 2HE  MET   116      -3.934   1.069  27.326  1.00  0.00
ATOM   1936 3HE  MET   116      -4.297   1.902  28.834  1.00  0.00
ATOM   1937  C   MET   116      -0.438   2.834  23.630  1.00  0.00
ATOM   1938  O   MET   116       0.338   1.880  23.728  1.00  0.00
ATOM   1939  N   PRO   117       0.007   4.070  23.402  1.00  0.00
ATOM   1940  CD  PRO   117      -0.799   5.309  23.258  1.00  0.00
ATOM   1941  CA  PRO   117       1.467   4.362  23.254  1.00  0.00
ATOM   1942  HA  PRO   117       1.842   3.961  22.326  1.00  0.00
ATOM   1943  CB  PRO   117       1.528   5.892  23.226  1.00  0.00
ATOM   1944 1HB  PRO   117       2.315   6.226  22.568  1.00  0.00
ATOM   1945 2HB  PRO   117       1.676   6.280  24.225  1.00  0.00
ATOM   1946  QB  PRO   117       1.996   6.253  23.396  1.00  0.00
ATOM   1947  CG  PRO   117       0.203   6.311  22.693  1.00  0.00
ATOM   1948 1HG  PRO   117       0.200   6.262  21.616  1.00  0.00
ATOM   1949 2HG  PRO   117      -0.033   7.312  23.026  1.00  0.00
ATOM   1950  QG  PRO   117       0.083   6.787  22.321  1.00  0.00
ATOM   1951 1HD  PRO   117      -1.611   5.148  22.567  1.00  0.00
ATOM   1952 2HD  PRO   117      -1.169   5.644  24.217  1.00  0.00
ATOM   1953  QD  PRO   117      -1.390   5.396  23.392  1.00  0.00
ATOM   1954  C   PRO   117       2.249   3.802  24.436  1.00  0.00
ATOM   1955  O   PRO   117       1.789   3.878  25.580  1.00  0.00
ATOM   1956  N   VAL   118       3.418   3.227  24.150  1.00  0.00
ATOM   1957  H   VAL   118       3.719   3.187  23.220  1.00  0.00
ATOM   1958  CA  VAL   118       4.251   2.632  25.201  1.00  0.00
ATOM   1959  HA  VAL   118       3.769   2.796  26.154  1.00  0.00
ATOM   1960  CB  VAL   118       4.390   1.112  24.985  1.00  0.00
ATOM   1961  HB  VAL   118       5.035   0.704  25.749  1.00  0.00
ATOM   1962  QG1 VAL   118       2.688   0.299  25.109  1.00  0.00
ATOM   1963  QG2 VAL   118       5.126   0.747  23.274  1.00  0.00
ATOM   1964  CG1 VAL   118       3.012   0.454  25.086  1.00  0.00
ATOM   1965 1HG1 VAL   118       2.503   0.818  25.966  1.00  0.00
ATOM   1966 2HG1 VAL   118       3.129  -0.618  25.155  1.00  0.00
ATOM   1967 3HG1 VAL   118       2.431   0.697  24.207  1.00  0.00
ATOM   1968  CG2 VAL   118       4.986   0.816  23.598  1.00  0.00
ATOM   1969 1HG2 VAL   118       4.317   1.179  22.834  1.00  0.00
ATOM   1970 2HG2 VAL   118       5.120  -0.249  23.485  1.00  0.00
ATOM   1971 3HG2 VAL   118       5.942   1.311  23.505  1.00  0.00
ATOM   1972  QQG VAL   118       3.907   0.523  24.192  1.00  0.00
ATOM   1973  C   VAL   118       5.635   3.281  25.225  1.00  0.00
ATOM   1974  O   VAL   118       6.085   3.838  24.221  1.00  0.00
ATOM   1975  N   ASP   119       6.294   3.199  26.381  1.00  0.00
ATOM   1976  H   ASP   119       5.876   2.741  27.140  1.00  0.00
ATOM   1977  CA  ASP   119       7.627   3.778  26.548  1.00  0.00
ATOM   1978  HA  ASP   119       7.617   4.789  26.171  1.00  0.00
ATOM   1979  CB  ASP   119       8.000   3.808  28.036  1.00  0.00
ATOM   1980 1HB  ASP   119       9.031   4.116  28.136  1.00  0.00
ATOM   1981 2HB  ASP   119       7.886   2.817  28.450  1.00  0.00
ATOM   1982  QB  ASP   119       8.459   3.467  28.293  1.00  0.00
ATOM   1983  CG  ASP   119       7.107   4.783  28.818  1.00  0.00
ATOM   1984  OD1 ASP   119       6.483   5.639  28.203  1.00  0.00
ATOM   1985  OD2 ASP   119       7.062   4.658  30.031  1.00  0.00
ATOM   1986  C   ASP   119       8.675   2.961  25.771  1.00  0.00
ATOM   1987  O   ASP   119       8.495   1.753  25.599  1.00  0.00
ATOM   1988  N   PRO   120       9.763   3.576  25.297  1.00  0.00
ATOM   1989  CD  PRO   120      10.110   5.015  25.429  1.00  0.00
ATOM   1990  CA  PRO   120      10.825   2.841  24.530  1.00  0.00
ATOM   1991  HA  PRO   120      10.393   2.363  23.668  1.00  0.00
ATOM   1992  CB  PRO   120      11.784   3.946  24.069  1.00  0.00
ATOM   1993 1HB  PRO   120      11.536   4.264  23.069  1.00  0.00
ATOM   1994 2HB  PRO   120      12.807   3.596  24.110  1.00  0.00
ATOM   1995  QB  PRO   120      12.172   3.930  23.590  1.00  0.00
ATOM   1996  CG  PRO   120      11.579   5.069  25.026  1.00  0.00
ATOM   1997 1HG  PRO   120      11.791   6.012  24.547  1.00  0.00
ATOM   1998 2HG  PRO   120      12.214   4.936  25.894  1.00  0.00
ATOM   1999  QG  PRO   120      12.002   5.474  25.220  1.00  0.00
ATOM   2000 1HD  PRO   120       9.508   5.608  24.759  1.00  0.00
ATOM   2001 2HD  PRO   120       9.986   5.346  26.452  1.00  0.00
ATOM   2002  QD  PRO   120       9.747   5.477  25.606  1.00  0.00
ATOM   2003  C   PRO   120      11.557   1.808  25.392  1.00  0.00
ATOM   2004  O   PRO   120      12.111   0.836  24.869  1.00  0.00
ATOM   2005  N   ASP   121      11.560   2.032  26.707  1.00  0.00
ATOM   2006  H   ASP   121      11.106   2.826  27.058  1.00  0.00
ATOM   2007  CA  ASP   121      12.227   1.123  27.638  1.00  0.00
ATOM   2008  HA  ASP   121      13.264   1.035  27.356  1.00  0.00
ATOM   2009  CB  ASP   121      12.149   1.688  29.063  1.00  0.00
ATOM   2010 1HB  ASP   121      12.461   0.926  29.763  1.00  0.00
ATOM   2011 2HB  ASP   121      11.128   1.967  29.277  1.00  0.00
ATOM   2012  QB  ASP   121      11.794   1.447  29.520  1.00  0.00
ATOM   2013  CG  ASP   121      13.050   2.922  29.228  1.00  0.00
ATOM   2014  OD1 ASP   121      13.925   3.134  28.397  1.00  0.00
ATOM   2015  OD2 ASP   121      12.850   3.641  30.192  1.00  0.00
ATOM   2016  C   ASP   121      11.585  -0.263  27.604  1.00  0.00
ATOM   2017  O   ASP   121      12.284  -1.277  27.673  1.00  0.00
ATOM   2018  N   ASN   122      10.252  -0.294  27.511  1.00  0.00
ATOM   2019  H   ASN   122       9.755   0.550  27.470  1.00  0.00
ATOM   2020  CA  ASN   122       9.513  -1.559  27.484  1.00  0.00
ATOM   2021  HA  ASN   122       9.737  -2.112  28.385  1.00  0.00
ATOM   2022  CB  ASN   122       8.010  -1.278  27.441  1.00  0.00
ATOM   2023 1HB  ASN   122       7.751  -0.856  26.481  1.00  0.00
ATOM   2024 2HB  ASN   122       7.755  -0.576  28.223  1.00  0.00
ATOM   2025  QB  ASN   122       7.753  -0.716  27.352  1.00  0.00
ATOM   2026  CG  ASN   122       7.228  -2.574  27.650  1.00  0.00
ATOM   2027  OD1 ASN   122       7.627  -3.422  28.448  1.00  0.00
ATOM   2028  ND2 ASN   122       6.129  -2.775  26.976  1.00  0.00
ATOM   2029 1HD2 ASN   122       5.813  -2.099  26.340  1.00  0.00
ATOM   2030 2HD2 ASN   122       5.620  -3.604  27.103  1.00  0.00
ATOM   2031  QD2 ASN   122       5.717  -2.852  26.721  1.00  0.00
ATOM   2032  C   ASN   122       9.906  -2.407  26.277  1.00  0.00
ATOM   2033  O   ASN   122      10.150  -3.609  26.413  1.00  0.00
ATOM   2034  N   GLU   123       9.965  -1.775  25.101  1.00  0.00
ATOM   2035  H   GLU   123       9.760  -0.818  25.061  1.00  0.00
ATOM   2036  CA  GLU   123      10.333  -2.484  23.870  1.00  0.00
ATOM   2037  HA  GLU   123       9.764  -3.402  23.834  1.00  0.00
ATOM   2038  CB  GLU   123       9.963  -1.645  22.635  1.00  0.00
ATOM   2039 1HB  GLU   123       8.899  -1.467  22.630  1.00  0.00
ATOM   2040 2HB  GLU   123      10.238  -2.188  21.742  1.00  0.00
ATOM   2041  QB  GLU   123       9.569  -1.827  22.186  1.00  0.00
ATOM   2042  CG  GLU   123      10.700  -0.302  22.658  1.00  0.00
ATOM   2043 1HG  GLU   123      11.764  -0.474  22.735  1.00  0.00
ATOM   2044 2HG  GLU   123      10.365   0.271  23.509  1.00  0.00
ATOM   2045  QG  GLU   123      11.064  -0.102  23.122  1.00  0.00
ATOM   2046  CD  GLU   123      10.405   0.479  21.380  1.00  0.00
ATOM   2047  OE1 GLU   123      10.483  -0.113  20.315  1.00  0.00
ATOM   2048  OE2 GLU   123      10.103   1.656  21.485  1.00  0.00
ATOM   2049  C   GLU   123      11.823  -2.849  23.842  1.00  0.00
ATOM   2050  O   GLU   123      12.230  -3.734  23.084  1.00  0.00
ATOM   2051  N   ALA   124      12.628  -2.164  24.663  1.00  0.00
ATOM   2052  H   ALA   124      12.244  -1.471  25.242  1.00  0.00
ATOM   2053  CA  ALA   124      14.066  -2.425  24.720  1.00  0.00
ATOM   2054  HA  ALA   124      14.489  -2.271  23.741  1.00  0.00
ATOM   2055  QB  ALA   124      14.890  -1.234  25.934  1.00  0.00
ATOM   2056  CB  ALA   124      14.732  -1.461  25.704  1.00  0.00
ATOM   2057 1HB  ALA   124      14.243  -0.501  25.653  1.00  0.00
ATOM   2058 2HB  ALA   124      15.775  -1.347  25.443  1.00  0.00
ATOM   2059 3HB  ALA   124      14.652  -1.855  26.707  1.00  0.00
ATOM   2060  C   ALA   124      14.336  -3.863  25.154  1.00  0.00
ATOM   2061  O   ALA   124      15.223  -4.526  24.613  1.00  0.00
ATOM   2062  N   TYR   125      13.557  -4.337  26.130  1.00  0.00
ATOM   2063  H   TYR   125      12.866  -3.759  26.515  1.00  0.00
ATOM   2064  CA  TYR   125      13.705  -5.703  26.635  1.00  0.00
ATOM   2065  HA  TYR   125      14.731  -5.857  26.935  1.00  0.00
ATOM   2066  CB  TYR   125      12.798  -5.912  27.849  1.00  0.00
ATOM   2067 1HB  TYR   125      12.825  -6.952  28.143  1.00  0.00
ATOM   2068 2HB  TYR   125      11.785  -5.638  27.593  1.00  0.00
ATOM   2069  QB  TYR   125      12.305  -6.295  27.868  1.00  0.00
ATOM   2070  QD  TYR   125      13.330  -4.965  29.117  1.00  0.00
ATOM   2071  QE  TYR   125      14.114  -3.556  31.000  1.00  0.00
ATOM   2072  QR  TYR   125      13.722  -4.260  30.058  1.00  0.00
ATOM   2073  CG  TYR   125      13.278  -5.055  28.995  1.00  0.00
ATOM   2074  CD1 TYR   125      12.765  -3.765  29.165  1.00  0.00
ATOM   2075 1HD  TYR   125      12.026  -3.382  28.477  1.00  0.00
ATOM   2076  CE1 TYR   125      13.208  -2.970  30.230  1.00  0.00
ATOM   2077 1HE  TYR   125      12.810  -1.974  30.361  1.00  0.00
ATOM   2078  CZ  TYR   125      14.166  -3.465  31.122  1.00  0.00
ATOM   2079  CE2 TYR   125      14.680  -4.756  30.951  1.00  0.00
ATOM   2080 2HE  TYR   125      15.419  -5.138  31.639  1.00  0.00
ATOM   2081  CD2 TYR   125      14.236  -5.551  29.889  1.00  0.00
ATOM   2082 2HD  TYR   125      14.634  -6.547  29.756  1.00  0.00
ATOM   2083  OH  TYR   125      14.602  -2.680  32.171  1.00  0.00
ATOM   2084  HH  TYR   125      14.603  -1.767  31.879  1.00  0.00
ATOM   2085  C   TYR   125      13.349  -6.718  25.550  1.00  0.00
ATOM   2086  O   TYR   125      14.001  -7.758  25.424  1.00  0.00
ATOM   2087  N   GLU   126      12.310  -6.403  24.775  1.00  0.00
ATOM   2088  H   GLU   126      11.837  -5.559  24.932  1.00  0.00
ATOM   2089  CA  GLU   126      11.855  -7.281  23.697  1.00  0.00
ATOM   2090  HA  GLU   126      11.826  -8.296  24.061  1.00  0.00
ATOM   2091  CB  GLU   126      10.448  -6.879  23.239  1.00  0.00
ATOM   2092 1HB  GLU   126      10.142  -7.512  22.422  1.00  0.00
ATOM   2093 2HB  GLU   126      10.458  -5.849  22.912  1.00  0.00
ATOM   2094  QB  GLU   126      10.300  -6.681  22.667  1.00  0.00
ATOM   2095  CG  GLU   126       9.460  -7.036  24.400  1.00  0.00
ATOM   2096 1HG  GLU   126       9.755  -6.386  25.211  1.00  0.00
ATOM   2097 2HG  GLU   126       9.465  -8.062  24.739  1.00  0.00
ATOM   2098  QG  GLU   126       9.610  -7.224  24.975  1.00  0.00
ATOM   2099  CD  GLU   126       8.054  -6.662  23.940  1.00  0.00
ATOM   2100  OE1 GLU   126       7.911  -5.617  23.327  1.00  0.00
ATOM   2101  OE2 GLU   126       7.142  -7.426  24.209  1.00  0.00
ATOM   2102  C   GLU   126      12.814  -7.211  22.513  1.00  0.00
ATOM   2103  O   GLU   126      13.577  -6.251  22.378  1.00  0.00
ATOM   2104  N   MET   127      12.766  -8.237  21.658  1.00  0.00
ATOM   2105  H   MET   127      12.135  -8.969  21.827  1.00  0.00
ATOM   2106  CA  MET   127      13.632  -8.298  20.482  1.00  0.00
ATOM   2107  HA  MET   127      14.655  -8.173  20.797  1.00  0.00
ATOM   2108  CB  MET   127      13.485  -9.657  19.793  1.00  0.00
ATOM   2109 1HB  MET   127      14.016  -9.643  18.854  1.00  0.00
ATOM   2110 2HB  MET   127      12.438  -9.858  19.611  1.00  0.00
ATOM   2111  QB  MET   127      13.227  -9.750  19.233  1.00  0.00
ATOM   2112  CG  MET   127      14.066 -10.758  20.687  1.00  0.00
ATOM   2113 1HG  MET   127      13.850 -11.723  20.255  1.00  0.00
ATOM   2114 2HG  MET   127      13.623 -10.695  21.668  1.00  0.00
ATOM   2115  QG  MET   127      13.736 -11.209  20.961  1.00  0.00
ATOM   2116  SD  MET   127      15.860 -10.549  20.823  1.00  0.00
ATOM   2117  QE  MET   127      16.220 -12.178  22.211  1.00  0.00
ATOM   2118  CE  MET   127      16.161 -11.907  21.982  1.00  0.00
ATOM   2119 1HE  MET   127      15.672 -11.692  22.922  1.00  0.00
ATOM   2120 2HE  MET   127      17.220 -12.016  22.145  1.00  0.00
ATOM   2121 3HE  MET   127      15.766 -12.826  21.567  1.00  0.00
ATOM   2122  C   MET   127      13.271  -7.176  19.494  1.00  0.00
ATOM   2123  O   MET   127      12.121  -6.728  19.480  1.00  0.00
ATOM   2124  N   PRO   128      14.215  -6.696  18.679  1.00  0.00
ATOM   2125  CD  PRO   128      15.632  -7.137  18.590  1.00  0.00
ATOM   2126  CA  PRO   128      13.939  -5.590  17.700  1.00  0.00
ATOM   2127  HA  PRO   128      13.773  -4.662  18.222  1.00  0.00
ATOM   2128  CB  PRO   128      15.235  -5.496  16.888  1.00  0.00
ATOM   2129 1HB  PRO   128      15.447  -4.470  16.632  1.00  0.00
ATOM   2130 2HB  PRO   128      15.165  -6.101  15.995  1.00  0.00
ATOM   2131  QB  PRO   128      15.306  -5.286  16.313  1.00  0.00
ATOM   2132  CG  PRO   128      16.293  -6.020  17.793  1.00  0.00
ATOM   2133 1HG  PRO   128      16.632  -5.246  18.462  1.00  0.00
ATOM   2134 2HG  PRO   128      17.121  -6.408  17.213  1.00  0.00
ATOM   2135  QG  PRO   128      16.877  -5.827  17.837  1.00  0.00
ATOM   2136 1HD  PRO   128      16.063  -7.210  19.574  1.00  0.00
ATOM   2137 2HD  PRO   128      15.711  -8.078  18.062  1.00  0.00
ATOM   2138  QD  PRO   128      15.887  -7.644  18.818  1.00  0.00
ATOM   2139  C   PRO   128      12.752  -5.906  16.790  1.00  0.00
ATOM   2140  O   PRO   128      12.628  -7.021  16.281  1.00  0.00
ATOM   2141  N   SER   129      11.886  -4.905  16.593  1.00  0.00
ATOM   2142  H   SER   129      12.048  -4.044  17.031  1.00  0.00
ATOM   2143  CA  SER   129      10.699  -5.064  15.743  1.00  0.00
ATOM   2144  HA  SER   129      10.654  -6.084  15.395  1.00  0.00
ATOM   2145  CB  SER   129       9.439  -4.773  16.560  1.00  0.00
ATOM   2146 1HB  SER   129       8.571  -4.845  15.915  1.00  0.00
ATOM   2147 2HB  SER   129       9.496  -3.778  16.970  1.00  0.00
ATOM   2148  QB  SER   129       9.034  -4.312  16.443  1.00  0.00
ATOM   2149  OG  SER   129       9.340  -5.713  17.621  1.00  0.00
ATOM   2150  HG  SER   129       8.663  -6.352  17.388  1.00  0.00
ATOM   2151  C   SER   129      10.738  -4.130  14.522  1.00  0.00
ATOM   2152  O   SER   129       9.719  -3.955  13.848  1.00  0.00
ATOM   2153  N   GLU   130      11.906  -3.534  14.247  1.00  0.00
ATOM   2154  H   GLU   130      12.677  -3.710  14.820  1.00  0.00
ATOM   2155  CA  GLU   130      12.053  -2.620  13.113  1.00  0.00
ATOM   2156  HA  GLU   130      11.335  -1.821  13.218  1.00  0.00
ATOM   2157  CB  GLU   130      13.459  -2.010  13.100  1.00  0.00
ATOM   2158 1HB  GLU   130      13.620  -1.501  12.160  1.00  0.00
ATOM   2159 2HB  GLU   130      14.193  -2.796  13.213  1.00  0.00
ATOM   2160  QB  GLU   130      13.906  -2.149  12.686  1.00  0.00
ATOM   2161  CG  GLU   130      13.607  -1.002  14.253  1.00  0.00
ATOM   2162 1HG  GLU   130      12.704  -0.413  14.330  1.00  0.00
ATOM   2163 2HG  GLU   130      14.436  -0.344  14.041  1.00  0.00
ATOM   2164  QG  GLU   130      13.570  -0.379  14.185  1.00  0.00
ATOM   2165  CD  GLU   130      13.863  -1.707  15.594  1.00  0.00
ATOM   2166  OE1 GLU   130      14.159  -2.892  15.594  1.00  0.00
ATOM   2167  OE2 GLU   130      13.759  -1.039  16.609  1.00  0.00
ATOM   2168  C   GLU   130      11.792  -3.337  11.793  1.00  0.00
ATOM   2169  O   GLU   130      11.187  -2.761  10.881  1.00  0.00
ATOM   2170  N   GLU   131      12.255  -4.585  11.691  1.00  0.00
ATOM   2171  H   GLU   131      12.731  -4.984  12.448  1.00  0.00
ATOM   2172  CA  GLU   131      12.067  -5.367  10.468  1.00  0.00
ATOM   2173  HA  GLU   131      12.519  -4.842   9.640  1.00  0.00
ATOM   2174  CB  GLU   131      12.736  -6.737  10.614  1.00  0.00
ATOM   2175 1HB  GLU   131      12.529  -7.334   9.738  1.00  0.00
ATOM   2176 2HB  GLU   131      12.344  -7.237  11.489  1.00  0.00
ATOM   2177  QB  GLU   131      12.436  -7.285  10.613  1.00  0.00
ATOM   2178  CG  GLU   131      14.249  -6.563  10.764  1.00  0.00
ATOM   2179 1HG  GLU   131      14.456  -5.960  11.636  1.00  0.00
ATOM   2180 2HG  GLU   131      14.640  -6.070   9.886  1.00  0.00
ATOM   2181  QG  GLU   131      14.548  -6.015  10.761  1.00  0.00
ATOM   2182  CD  GLU   131      14.917  -7.923  10.921  1.00  0.00
ATOM   2183  OE1 GLU   131      14.616  -8.804  10.132  1.00  0.00
ATOM   2184  OE2 GLU   131      15.721  -8.066  11.828  1.00  0.00
ATOM   2185  C   GLU   131      10.580  -5.558  10.188  1.00  0.00
ATOM   2186  O   GLU   131       9.839  -6.043  11.048  1.00  0.00
ATOM   2187  N   GLY   132      10.156  -5.173   8.983  1.00  0.00
ATOM   2188  H   GLY   132      10.797  -4.795   8.346  1.00  0.00
ATOM   2189  CA  GLY   132       8.751  -5.304   8.589  1.00  0.00
ATOM   2190 1HA  GLY   132       8.443  -6.331   8.710  1.00  0.00
ATOM   2191 2HA  GLY   132       8.646  -5.019   7.552  1.00  0.00
ATOM   2192  QA  GLY   132       8.545  -5.675   8.131  1.00  0.00
ATOM   2193  C   GLY   132       7.854  -4.411   9.448  1.00  0.00
ATOM   2194  O   GLY   132       6.706  -4.768   9.730  1.00  0.00
ATOM   2195  N   TYR   133       8.391  -3.263   9.881  1.00  0.00
ATOM   2196  H   TYR   133       9.315  -3.046   9.634  1.00  0.00
ATOM   2197  CA  TYR   133       7.641  -2.338  10.726  1.00  0.00
ATOM   2198  HA  TYR   133       6.956  -2.906  11.340  1.00  0.00
ATOM   2199  CB  TYR   133       8.610  -1.586  11.646  1.00  0.00
ATOM   2200 1HB  TYR   133       9.182  -0.887  11.058  1.00  0.00
ATOM   2201 2HB  TYR   133       9.279  -2.291  12.118  1.00  0.00
ATOM   2202  QB  TYR   133       9.231  -1.589  11.588  1.00  0.00
ATOM   2203  QD  TYR   133       7.754  -0.757  12.821  1.00  0.00
ATOM   2204  QE  TYR   133       6.484   0.469  14.564  1.00  0.00
ATOM   2205  QR  TYR   133       7.119  -0.144  13.693  1.00  0.00
ATOM   2206  CG  TYR   133       7.835  -0.837  12.710  1.00  0.00
ATOM   2207  CD1 TYR   133       7.420  -1.499  13.869  1.00  0.00
ATOM   2208 1HD  TYR   133       7.652  -2.546  14.006  1.00  0.00
ATOM   2209  CE1 TYR   133       6.703  -0.807  14.852  1.00  0.00
ATOM   2210 1HE  TYR   133       6.382  -1.320  15.749  1.00  0.00
ATOM   2211  CZ  TYR   133       6.402   0.548  14.675  1.00  0.00
ATOM   2212  CE2 TYR   133       6.817   1.211  13.515  1.00  0.00
ATOM   2213 2HE  TYR   133       6.585   2.258  13.379  1.00  0.00
ATOM   2214  CD2 TYR   133       7.534   0.520  12.531  1.00  0.00
ATOM   2215 2HD  TYR   133       7.856   1.032  11.636  1.00  0.00
ATOM   2216  OH  TYR   133       5.696   1.230  15.646  1.00  0.00
ATOM   2217  HH  TYR   133       4.989   0.658  15.957  1.00  0.00
ATOM   2218  C   TYR   133       6.836  -1.337   9.889  1.00  0.00
ATOM   2219  O   TYR   133       5.603  -1.350   9.927  1.00  0.00
ATOM   2220  N   GLN   134       7.537  -0.466   9.148  1.00  0.00
ATOM   2221  H   GLN   134       8.517  -0.499   9.169  1.00  0.00
ATOM   2222  CA  GLN   134       6.870   0.543   8.323  1.00  0.00
ATOM   2223  HA  GLN   134       5.832   0.265   8.210  1.00  0.00
ATOM   2224  CB  GLN   134       6.934   1.909   9.021  1.00  0.00
ATOM   2225 1HB  GLN   134       7.951   2.274   9.000  1.00  0.00
ATOM   2226 2HB  GLN   134       6.612   1.805  10.045  1.00  0.00
ATOM   2227  QB  GLN   134       7.282   2.039   9.522  1.00  0.00
ATOM   2228  CG  GLN   134       6.025   2.906   8.297  1.00  0.00
ATOM   2229 1HG  GLN   134       5.005   2.548   8.329  1.00  0.00
ATOM   2230 2HG  GLN   134       6.340   2.997   7.269  1.00  0.00
ATOM   2231  QG  GLN   134       5.672   2.772   7.799  1.00  0.00
ATOM   2232  CD  GLN   134       6.100   4.271   8.974  1.00  0.00
ATOM   2233  OE1 GLN   134       7.180   4.850   9.084  1.00  0.00
ATOM   2234  NE2 GLN   134       5.012   4.819   9.439  1.00  0.00
ATOM   2235 1HE2 GLN   134       4.152   4.358   9.351  1.00  0.00
ATOM   2236 2HE2 GLN   134       5.053   5.696   9.875  1.00  0.00
ATOM   2237  QE2 GLN   134       4.603   5.027   9.613  1.00  0.00
ATOM   2238  C   GLN   134       7.504   0.632   6.931  1.00  0.00
ATOM   2239  O   GLN   134       6.857   0.315   5.931  1.00  0.00
ATOM   2240  N   ASP   135       8.764   1.079   6.876  1.00  0.00
ATOM   2241  H   ASP   135       9.220   1.325   7.706  1.00  0.00
ATOM   2242  CA  ASP   135       9.472   1.226   5.599  1.00  0.00
ATOM   2243  HA  ASP   135       8.846   0.844   4.809  1.00  0.00
ATOM   2244  CB  ASP   135       9.739   2.708   5.334  1.00  0.00
ATOM   2245 1HB  ASP   135      10.497   3.065   6.017  1.00  0.00
ATOM   2246 2HB  ASP   135       8.828   3.270   5.485  1.00  0.00
ATOM   2247  QB  ASP   135       9.662   3.168   5.751  1.00  0.00
ATOM   2248  CG  ASP   135      10.222   2.904   3.900  1.00  0.00
ATOM   2249  OD1 ASP   135       9.477   2.566   2.994  1.00  0.00
ATOM   2250  OD2 ASP   135      11.329   3.387   3.728  1.00  0.00
ATOM   2251  C   ASP   135      10.798   0.454   5.587  1.00  0.00
ATOM   2252  O   ASP   135      11.692   0.764   4.792  1.00  0.00
ATOM   2253  N   TYR   136      10.926  -0.547   6.465  1.00  0.00
ATOM   2254  H   TYR   136      10.183  -0.750   7.071  1.00  0.00
ATOM   2255  CA  TYR   136      12.146  -1.346   6.537  1.00  0.00
ATOM   2256  HA  TYR   136      12.978  -0.694   6.763  1.00  0.00
ATOM   2257  CB  TYR   136      12.021  -2.401   7.647  1.00  0.00
ATOM   2258 1HB  TYR   136      11.221  -3.084   7.403  1.00  0.00
ATOM   2259 2HB  TYR   136      11.797  -1.909   8.583  1.00  0.00
ATOM   2260  QB  TYR   136      11.509  -2.496   7.993  1.00  0.00
ATOM   2261  QD  TYR   136      13.457  -3.254   7.796  1.00  0.00
ATOM   2262  QE  TYR   136      15.588  -4.505   8.011  1.00  0.00
ATOM   2263  QR  TYR   136      14.522  -3.879   7.904  1.00  0.00
ATOM   2264  CG  TYR   136      13.320  -3.172   7.783  1.00  0.00
ATOM   2265  CD1 TYR   136      14.391  -2.617   8.494  1.00  0.00
ATOM   2266 1HD  TYR   136      14.288  -1.642   8.948  1.00  0.00
ATOM   2267  CE1 TYR   136      15.594  -3.323   8.614  1.00  0.00
ATOM   2268 1HE  TYR   136      16.419  -2.894   9.161  1.00  0.00
ATOM   2269  CZ  TYR   136      15.725  -4.586   8.023  1.00  0.00
ATOM   2270  CE2 TYR   136      14.654  -5.142   7.314  1.00  0.00
ATOM   2271 2HE  TYR   136      14.756  -6.117   6.861  1.00  0.00
ATOM   2272  CD2 TYR   136      13.452  -4.436   7.193  1.00  0.00
ATOM   2273 2HD  TYR   136      12.626  -4.865   6.645  1.00  0.00
ATOM   2274  OH  TYR   136      16.911  -5.282   8.142  1.00  0.00
ATOM   2275  HH  TYR   136      16.793  -5.955   8.817  1.00  0.00
ATOM   2276  C   TYR   136      12.398  -2.022   5.186  1.00  0.00
ATOM   2277  O   TYR   136      11.492  -2.627   4.607  1.00  0.00
ATOM   2278  N   GLU   137      13.636  -1.906   4.697  1.00  0.00
ATOM   2279  H   GLU   137      14.306  -1.409   5.210  1.00  0.00
ATOM   2280  CA  GLU   137      14.016  -2.501   3.415  1.00  0.00
ATOM   2281  HA  GLU   137      13.135  -2.912   2.943  1.00  0.00
ATOM   2282  CB  GLU   137      14.616  -1.428   2.496  1.00  0.00
ATOM   2283 1HB  GLU   137      14.938  -1.889   1.574  1.00  0.00
ATOM   2284 2HB  GLU   137      15.466  -0.972   2.984  1.00  0.00
ATOM   2285  QB  GLU   137      15.202  -1.430   2.279  1.00  0.00
ATOM   2286  CG  GLU   137      13.568  -0.347   2.184  1.00  0.00
ATOM   2287 1HG  GLU   137      14.025   0.428   1.585  1.00  0.00
ATOM   2288 2HG  GLU   137      13.214   0.082   3.109  1.00  0.00
ATOM   2289  QG  GLU   137      13.619   0.255   2.347  1.00  0.00
ATOM   2290  CD  GLU   137      12.384  -0.941   1.419  1.00  0.00
ATOM   2291  OE1 GLU   137      12.620  -1.728   0.517  1.00  0.00
ATOM   2292  OE2 GLU   137      11.261  -0.601   1.750  1.00  0.00
ATOM   2293  C   GLU   137      15.042  -3.628   3.623  1.00  0.00
ATOM   2294  O   GLU   137      15.782  -3.600   4.611  1.00  0.00
ATOM   2295  N   PRO   138      15.113  -4.617   2.728  1.00  0.00
ATOM   2296  CD  PRO   138      14.285  -4.781   1.503  1.00  0.00
ATOM   2297  CA  PRO   138      16.084  -5.749   2.865  1.00  0.00
ATOM   2298  HA  PRO   138      15.978  -6.210   3.832  1.00  0.00
ATOM   2299  CB  PRO   138      15.667  -6.745   1.784  1.00  0.00
ATOM   2300 1HB  PRO   138      15.011  -7.491   2.197  1.00  0.00
ATOM   2301 2HB  PRO   138      16.539  -7.216   1.349  1.00  0.00
ATOM   2302  QB  PRO   138      15.775  -7.354   1.773  1.00  0.00
ATOM   2303  CG  PRO   138      14.952  -5.933   0.757  1.00  0.00
ATOM   2304 1HG  PRO   138      14.202  -6.531   0.265  1.00  0.00
ATOM   2305 2HG  PRO   138      15.660  -5.551   0.033  1.00  0.00
ATOM   2306  QG  PRO   138      14.931  -6.041   0.149  1.00  0.00
ATOM   2307 1HD  PRO   138      13.272  -5.037   1.773  1.00  0.00
ATOM   2308 2HD  PRO   138      14.304  -3.880   0.906  1.00  0.00
ATOM   2309  QD  PRO   138      13.788  -4.459   1.339  1.00  0.00
ATOM   2310  C   PRO   138      17.528  -5.317   2.653  1.00  0.00
ATOM   2311  O   PRO   138      17.802  -4.242   2.111  1.00  0.00
ATOM   2312  N   GLU   139      18.435  -6.180   3.090  1.00  0.00
ATOM   2313  H   GLU   139      18.132  -7.014   3.507  1.00  0.00
ATOM   2314  CA  GLU   139      19.864  -5.937   2.966  1.00  0.00
ATOM   2315  HA  GLU   139      20.122  -5.032   3.495  1.00  0.00
ATOM   2316  CB  GLU   139      20.610  -7.110   3.592  1.00  0.00
ATOM   2317 1HB  GLU   139      21.658  -7.058   3.335  1.00  0.00
ATOM   2318 2HB  GLU   139      20.183  -8.034   3.217  1.00  0.00
ATOM   2319  QB  GLU   139      20.921  -7.546   3.276  1.00  0.00
ATOM   2320  CG  GLU   139      20.453  -7.065   5.119  1.00  0.00
ATOM   2321 1HG  GLU   139      19.405  -6.972   5.364  1.00  0.00
ATOM   2322 2HG  GLU   139      20.983  -6.205   5.505  1.00  0.00
ATOM   2323  QG  GLU   139      20.194  -6.589   5.434  1.00  0.00
ATOM   2324  CD  GLU   139      21.012  -8.335   5.777  1.00  0.00
ATOM   2325  OE1 GLU   139      21.148  -9.344   5.097  1.00  0.00
ATOM   2326  OE2 GLU   139      21.298  -8.278   6.962  1.00  0.00
ATOM   2327  C   GLU   139      20.268  -5.802   1.501  1.00  0.00
ATOM   2328  O   GLU   139      21.095  -4.955   1.154  1.00  0.00
ATOM   2329  N   ALA   140      19.677  -6.642   0.648  1.00  0.00
ATOM   2330  H   ALA   140      19.028  -7.292   0.990  1.00  0.00
ATOM   2331  CA  ALA   140      19.974  -6.616  -0.783  1.00  0.00
ATOM   2332  HA  ALA   140      20.222  -5.606  -1.072  1.00  0.00
ATOM   2333  QB  ALA   140      21.452  -7.734  -1.156  1.00  0.00
ATOM   2334  CB  ALA   140      21.170  -7.521  -1.085  1.00  0.00
ATOM   2335 1HB  ALA   140      20.929  -8.538  -0.814  1.00  0.00
ATOM   2336 2HB  ALA   140      22.025  -7.189  -0.515  1.00  0.00
ATOM   2337 3HB  ALA   140      21.400  -7.474  -2.140  1.00  0.00
ATOM   2338  C   ALA   140      18.767  -7.080  -1.592  1.00  0.00
ATOM   2339  OT1 ALA   140      18.466  -8.261  -1.547  1.00  0.00
ATOM   2340  OT2 ALA   140      18.159  -6.245  -2.243  1.00  0.00
TER
ENDMDL
MODEL        2
ATOM      1  N   MET     1     -17.956  12.002   2.061  1.00  0.00
ATOM      2  H   MET     1     -17.978  12.613   1.257  1.00  0.00
ATOM      3  CA  MET     1     -16.691  11.889   2.838  1.00  0.00
ATOM      4  HA  MET     1     -16.862  12.214   3.854  1.00  0.00
ATOM      5  CB  MET     1     -16.227  10.429   2.845  1.00  0.00
ATOM      6 1HB  MET     1     -15.229  10.370   3.248  1.00  0.00
ATOM      7 2HB  MET     1     -16.233  10.047   1.834  1.00  0.00
ATOM      8  QB  MET     1     -15.731  10.209   2.541  1.00  0.00
ATOM      9  CG  MET     1     -17.174   9.596   3.711  1.00  0.00
ATOM     10 1HG  MET     1     -18.141   9.533   3.232  1.00  0.00
ATOM     11 2HG  MET     1     -17.284  10.066   4.678  1.00  0.00
ATOM     12  QG  MET     1     -17.713   9.800   3.955  1.00  0.00
ATOM     13  SD  MET     1     -16.493   7.934   3.923  1.00  0.00
ATOM     14  QE  MET     1     -16.858   7.232   1.902  1.00  0.00
ATOM     15  CE  MET     1     -16.796   7.349   2.238  1.00  0.00
ATOM     16 1HE  MET     1     -16.591   6.289   2.182  1.00  0.00
ATOM     17 2HE  MET     1     -16.153   7.875   1.551  1.00  0.00
ATOM     18 3HE  MET     1     -17.830   7.534   1.973  1.00  0.00
ATOM     19  C   MET     1     -15.622  12.770   2.200  1.00  0.00
ATOM     20  O   MET     1     -15.703  13.092   1.011  1.00  0.00
ATOM     21 1HT  MET     1     -17.747  11.926   1.046  1.00  0.00
ATOM     22 2HT  MET     1     -18.403  12.921   2.258  1.00  0.00
ATOM     23 3HT  MET     1     -18.604  11.236   2.336  1.00  0.00
ATOM     24  N   ASP     2     -14.627  13.157   3.001  1.00  0.00
ATOM     25  H   ASP     2     -14.626  12.863   3.938  1.00  0.00
ATOM     26  CA  ASP     2     -13.538  14.003   2.518  1.00  0.00
ATOM     27  HA  ASP     2     -13.957  14.907   2.105  1.00  0.00
ATOM     28  CB  ASP     2     -12.607  14.374   3.680  1.00  0.00
ATOM     29 1HB  ASP     2     -11.707  14.821   3.283  1.00  0.00
ATOM     30 2HB  ASP     2     -12.348  13.478   4.224  1.00  0.00
ATOM     31  QB  ASP     2     -12.028  14.149   3.754  1.00  0.00
ATOM     32  CG  ASP     2     -13.278  15.366   4.644  1.00  0.00
ATOM     33  OD1 ASP     2     -14.275  15.973   4.269  1.00  0.00
ATOM     34  OD2 ASP     2     -12.779  15.506   5.747  1.00  0.00
ATOM     35  C   ASP     2     -12.743  13.284   1.433  1.00  0.00
ATOM     36  O   ASP     2     -12.565  12.065   1.485  1.00  0.00
ATOM     37  N   VAL     3     -12.270  14.057   0.453  1.00  0.00
ATOM     38  H   VAL     3     -12.451  15.020   0.475  1.00  0.00
ATOM     39  CA  VAL     3     -11.494  13.503  -0.656  1.00  0.00
ATOM     40  HA  VAL     3     -12.077  12.739  -1.145  1.00  0.00
ATOM     41  CB  VAL     3     -11.186  14.625  -1.674  1.00  0.00
ATOM     42  HB  VAL     3     -10.724  15.455  -1.158  1.00  0.00
ATOM     43  QG1 VAL     3     -10.017  14.017  -3.040  1.00  0.00
ATOM     44  QG2 VAL     3     -12.803  15.208  -2.462  1.00  0.00
ATOM     45  CG1 VAL     3     -10.240  14.132  -2.780  1.00  0.00
ATOM     46 1HG1 VAL     3     -10.655  13.250  -3.244  1.00  0.00
ATOM     47 2HG1 VAL     3      -9.277  13.893  -2.352  1.00  0.00
ATOM     48 3HG1 VAL     3     -10.120  14.909  -3.525  1.00  0.00
ATOM     49  CG2 VAL     3     -12.495  15.097  -2.312  1.00  0.00
ATOM     50 1HG2 VAL     3     -12.294  15.924  -2.978  1.00  0.00
ATOM     51 2HG2 VAL     3     -13.179  15.416  -1.540  1.00  0.00
ATOM     52 3HG2 VAL     3     -12.937  14.285  -2.869  1.00  0.00
ATOM     53  QQG VAL     3     -11.410  14.613  -2.751  1.00  0.00
ATOM     54  C   VAL     3     -10.201  12.874  -0.119  1.00  0.00
ATOM     55  O   VAL     3      -9.817  11.778  -0.540  1.00  0.00
ATOM     56  N   PHE     4      -9.537  13.582   0.798  1.00  0.00
ATOM     57  H   PHE     4      -9.895  14.449   1.085  1.00  0.00
ATOM     58  CA  PHE     4      -8.288  13.098   1.382  1.00  0.00
ATOM     59  HA  PHE     4      -7.575  12.921   0.589  1.00  0.00
ATOM     60  CB  PHE     4      -7.715  14.147   2.335  1.00  0.00
ATOM     61 1HB  PHE     4      -6.899  13.716   2.898  1.00  0.00
ATOM     62 2HB  PHE     4      -8.487  14.474   3.017  1.00  0.00
ATOM     63  QB  PHE     4      -7.693  14.095   2.958  1.00  0.00
ATOM     64  QD  PHE     4      -7.154  15.454   1.461  1.00  0.00
ATOM     65  QE  PHE     4      -6.321  17.394   0.160  1.00  0.00
ATOM     66  QR  PHE     4      -6.571  16.812   0.550  1.00  0.00
ATOM     67  CG  PHE     4      -7.208  15.328   1.545  1.00  0.00
ATOM     68  CD1 PHE     4      -8.055  16.412   1.284  1.00  0.00
ATOM     69 1HD  PHE     4      -9.071  16.403   1.647  1.00  0.00
ATOM     70  CE1 PHE     4      -7.585  17.508   0.549  1.00  0.00
ATOM     71 1HE  PHE     4      -8.241  18.342   0.347  1.00  0.00
ATOM     72  CZ  PHE     4      -6.267  17.520   0.076  1.00  0.00
ATOM     73  HZ  PHE     4      -5.906  18.365  -0.492  1.00  0.00
ATOM     74  CE2 PHE     4      -5.420  16.436   0.338  1.00  0.00
ATOM     75 2HE  PHE     4      -4.402  16.446  -0.027  1.00  0.00
ATOM     76  CD2 PHE     4      -5.890  15.340   1.072  1.00  0.00
ATOM     77 2HD  PHE     4      -5.236  14.506   1.275  1.00  0.00
ATOM     78  C   PHE     4      -8.512  11.789   2.139  1.00  0.00
ATOM     79  O   PHE     4      -7.692  10.871   2.057  1.00  0.00
ATOM     80  N   MET     5      -9.628  11.717   2.868  1.00  0.00
ATOM     81  H   MET     5     -10.239  12.482   2.888  1.00  0.00
ATOM     82  CA  MET     5      -9.961  10.516   3.636  1.00  0.00
ATOM     83  HA  MET     5      -9.146  10.297   4.309  1.00  0.00
ATOM     84  CB  MET     5     -11.232  10.750   4.455  1.00  0.00
ATOM     85 1HB  MET     5     -11.566   9.814   4.876  1.00  0.00
ATOM     86 2HB  MET     5     -12.002  11.153   3.817  1.00  0.00
ATOM     87  QB  MET     5     -11.784  10.483   4.346  1.00  0.00
ATOM     88  CG  MET     5     -10.944  11.741   5.590  1.00  0.00
ATOM     89 1HG  MET     5     -11.870  11.998   6.087  1.00  0.00
ATOM     90 2HG  MET     5     -10.495  12.633   5.181  1.00  0.00
ATOM     91  QG  MET     5     -11.182  12.316   5.634  1.00  0.00
ATOM     92  SD  MET     5      -9.808  10.989   6.784  1.00  0.00
ATOM     93  QE  MET     5      -9.633  12.699   8.107  1.00  0.00
ATOM     94  CE  MET     5      -9.662  12.416   7.889  1.00  0.00
ATOM     95 1HE  MET     5     -10.548  12.485   8.504  1.00  0.00
ATOM     96 2HE  MET     5      -9.562  13.316   7.303  1.00  0.00
ATOM     97 3HE  MET     5      -8.788  12.297   8.514  1.00  0.00
ATOM     98  C   MET     5     -10.163   9.324   2.706  1.00  0.00
ATOM     99  O   MET     5      -9.734   8.210   3.013  1.00  0.00
ATOM    100  N   LYS+    6     -10.815   9.574   1.565  1.00  0.00
ATOM    101  H   LYS+    6     -11.127  10.484   1.382  1.00  0.00
ATOM    102  CA  LYS+    6     -11.072   8.521   0.584  1.00  0.00
ATOM    103  HA  LYS+    6     -11.637   7.730   1.054  1.00  0.00
ATOM    104  CB  LYS+    6     -11.887   9.090  -0.587  1.00  0.00
ATOM    105 1HB  LYS+    6     -11.304   9.840  -1.098  1.00  0.00
ATOM    106 2HB  LYS+    6     -12.795   9.538  -0.209  1.00  0.00
ATOM    107  QB  LYS+    6     -12.049   9.689  -0.653  1.00  0.00
ATOM    108  CG  LYS+    6     -12.249   7.974  -1.580  1.00  0.00
ATOM    109 1HG  LYS+    6     -12.809   7.206  -1.069  1.00  0.00
ATOM    110 2HG  LYS+    6     -11.343   7.548  -1.986  1.00  0.00
ATOM    111  QG  LYS+    6     -12.076   7.377  -1.528  1.00  0.00
ATOM    112  CD  LYS+    6     -13.098   8.554  -2.714  1.00  0.00
ATOM    113 1HD  LYS+    6     -12.529   9.305  -3.241  1.00  0.00
ATOM    114 2HD  LYS+    6     -13.989   9.003  -2.302  1.00  0.00
ATOM    115  QD  LYS+    6     -13.259   9.154  -2.772  1.00  0.00
ATOM    116  CE  LYS+    6     -13.488   7.439  -3.687  1.00  0.00
ATOM    117 1HE  LYS+    6     -14.142   7.838  -4.448  1.00  0.00
ATOM    118 2HE  LYS+    6     -14.002   6.655  -3.148  1.00  0.00
ATOM    119  QE  LYS+    6     -14.072   7.247  -3.798  1.00  0.00
ATOM    120  NZ  LYS+    6     -12.263   6.880  -4.330  1.00  0.00
ATOM    121 1HZ  LYS+    6     -12.510   6.472  -5.252  1.00  0.00
ATOM    122 2HZ  LYS+    6     -11.858   6.141  -3.718  1.00  0.00
ATOM    123 3HZ  LYS+    6     -11.566   7.640  -4.464  1.00  0.00
ATOM    124  QZ  LYS+    6     -11.978   6.751  -4.478  1.00  0.00
ATOM    125  C   LYS+    6      -9.747   7.954   0.075  1.00  0.00
ATOM    126  O   LYS+    6      -9.605   6.737  -0.078  1.00  0.00
ATOM    127  N   GLY     7      -8.790   8.846  -0.193  1.00  0.00
ATOM    128  H   GLY     7      -8.969   9.799  -0.053  1.00  0.00
ATOM    129  CA  GLY     7      -7.482   8.430  -0.690  1.00  0.00
ATOM    130 1HA  GLY     7      -6.869   9.305  -0.851  1.00  0.00
ATOM    131 2HA  GLY     7      -7.609   7.905  -1.627  1.00  0.00
ATOM    132  QA  GLY     7      -7.239   8.605  -1.239  1.00  0.00
ATOM    133  C   GLY     7      -6.786   7.512   0.309  1.00  0.00
ATOM    134  O   GLY     7      -6.206   6.494  -0.080  1.00  0.00
ATOM    135  N   LEU     8      -6.850   7.876   1.595  1.00  0.00
ATOM    136  H   LEU     8      -7.330   8.696   1.838  1.00  0.00
ATOM    137  CA  LEU     8      -6.226   7.069   2.641  1.00  0.00
ATOM    138  HA  LEU     8      -5.184   6.929   2.398  1.00  0.00
ATOM    139  CB  LEU     8      -6.323   7.783   3.997  1.00  0.00
ATOM    140 1HB  LEU     8      -6.025   7.102   4.781  1.00  0.00
ATOM    141 2HB  LEU     8      -7.345   8.092   4.164  1.00  0.00
ATOM    142  QB  LEU     8      -6.685   7.597   4.472  1.00  0.00
ATOM    143  CG  LEU     8      -5.410   9.016   4.023  1.00  0.00
ATOM    144  HG  LEU     8      -5.579   9.611   3.137  1.00  0.00
ATOM    145  QD1 LEU     8      -5.805  10.041   5.558  1.00  0.00
ATOM    146  QD2 LEU     8      -3.593   8.481   4.099  1.00  0.00
ATOM    147  CD1 LEU     8      -5.731   9.848   5.265  1.00  0.00
ATOM    148 1HD1 LEU     8      -4.979  10.612   5.390  1.00  0.00
ATOM    149 2HD1 LEU     8      -5.738   9.204   6.134  1.00  0.00
ATOM    150 3HD1 LEU     8      -6.699  10.308   5.150  1.00  0.00
ATOM    151  CD2 LEU     8      -3.938   8.581   4.084  1.00  0.00
ATOM    152 1HD2 LEU     8      -3.649   8.158   3.136  1.00  0.00
ATOM    153 2HD2 LEU     8      -3.812   7.846   4.863  1.00  0.00
ATOM    154 3HD2 LEU     8      -3.319   9.441   4.297  1.00  0.00
ATOM    155  QQD LEU     8      -4.699   9.261   4.828  1.00  0.00
ATOM    156  C   LEU     8      -6.896   5.705   2.743  1.00  0.00
ATOM    157  O   LEU     8      -6.218   4.685   2.886  1.00  0.00
ATOM    158  N   SER     9      -8.229   5.699   2.661  1.00  0.00
ATOM    159  H   SER     9      -8.706   6.545   2.545  1.00  0.00
ATOM    160  CA  SER     9      -8.991   4.452   2.741  1.00  0.00
ATOM    161  HA  SER     9      -8.708   3.928   3.644  1.00  0.00
ATOM    162  CB  SER     9     -10.490   4.752   2.800  1.00  0.00
ATOM    163 1HB  SER     9     -10.692   5.398   3.643  1.00  0.00
ATOM    164 2HB  SER     9     -11.037   3.832   2.916  1.00  0.00
ATOM    165  QB  SER     9     -10.865   4.615   3.279  1.00  0.00
ATOM    166  OG  SER     9     -10.892   5.386   1.594  1.00  0.00
ATOM    167  HG  SER     9     -11.643   4.906   1.242  1.00  0.00
ATOM    168  C   SER     9      -8.691   3.561   1.540  1.00  0.00
ATOM    169  O   SER     9      -8.601   2.336   1.674  1.00  0.00
ATOM    170  N   LYS+   10      -8.533   4.186   0.371  1.00  0.00
ATOM    171  H   LYS+   10      -8.615   5.161   0.336  1.00  0.00
ATOM    172  CA  LYS+   10      -8.238   3.451  -0.856  1.00  0.00
ATOM    173  HA  LYS+   10      -9.007   2.723  -1.028  1.00  0.00
ATOM    174  CB  LYS+   10      -8.200   4.430  -2.045  1.00  0.00
ATOM    175 1HB  LYS+   10      -7.407   5.145  -1.892  1.00  0.00
ATOM    176 2HB  LYS+   10      -9.145   4.952  -2.104  1.00  0.00
ATOM    177  QB  LYS+   10      -8.276   5.048  -1.998  1.00  0.00
ATOM    178  CG  LYS+   10      -7.956   3.672  -3.357  1.00  0.00
ATOM    179 1HG  LYS+   10      -8.739   2.944  -3.506  1.00  0.00
ATOM    180 2HG  LYS+   10      -7.000   3.170  -3.310  1.00  0.00
ATOM    181  QG  LYS+   10      -7.869   3.057  -3.408  1.00  0.00
ATOM    182  CD  LYS+   10      -7.955   4.662  -4.525  1.00  0.00
ATOM    183 1HD  LYS+   10      -7.198   5.412  -4.362  1.00  0.00
ATOM    184 2HD  LYS+   10      -8.923   5.136  -4.595  1.00  0.00
ATOM    185  QD  LYS+   10      -8.061   5.274  -4.478  1.00  0.00
ATOM    186  CE  LYS+   10      -7.656   3.918  -5.831  1.00  0.00
ATOM    187 1HE  LYS+   10      -6.716   3.394  -5.739  1.00  0.00
ATOM    188 2HE  LYS+   10      -7.596   4.628  -6.642  1.00  0.00
ATOM    189  QE  LYS+   10      -7.156   4.011  -6.190  1.00  0.00
ATOM    190  NZ  LYS+   10      -8.745   2.938  -6.110  1.00  0.00
ATOM    191 1HZ  LYS+   10      -8.746   2.697  -7.122  1.00  0.00
ATOM    192 2HZ  LYS+   10      -9.661   3.354  -5.850  1.00  0.00
ATOM    193 3HZ  LYS+   10      -8.586   2.075  -5.553  1.00  0.00
ATOM    194  QZ  LYS+   10      -8.998   2.709  -6.175  1.00  0.00
ATOM    195  C   LYS+   10      -6.912   2.721  -0.720  1.00  0.00
ATOM    196  O   LYS+   10      -6.814   1.538  -1.061  1.00  0.00
ATOM    197  N   ALA    11      -5.900   3.427  -0.223  1.00  0.00
ATOM    198  H   ALA    11      -6.043   4.365   0.028  1.00  0.00
ATOM    199  CA  ALA    11      -4.587   2.834  -0.051  1.00  0.00
ATOM    200  HA  ALA    11      -4.283   2.427  -1.000  1.00  0.00
ATOM    201  QB  ALA    11      -3.337   4.143   0.489  1.00  0.00
ATOM    202  CB  ALA    11      -3.574   3.893   0.385  1.00  0.00
ATOM    203 1HB  ALA    11      -3.604   4.724  -0.304  1.00  0.00
ATOM    204 2HB  ALA    11      -2.583   3.464   0.393  1.00  0.00
ATOM    205 3HB  ALA    11      -3.823   4.241   1.379  1.00  0.00
ATOM    206  C   ALA    11      -4.633   1.704   0.974  1.00  0.00
ATOM    207  O   ALA    11      -4.028   0.648   0.773  1.00  0.00
ATOM    208  N   LYS+   12      -5.362   1.936   2.068  1.00  0.00
ATOM    209  H   LYS+   12      -5.823   2.798   2.162  1.00  0.00
ATOM    210  CA  LYS+   12      -5.499   0.938   3.127  1.00  0.00
ATOM    211  HA  LYS+   12      -4.518   0.665   3.479  1.00  0.00
ATOM    212  CB  LYS+   12      -6.303   1.518   4.294  1.00  0.00
ATOM    213 1HB  LYS+   12      -6.563   0.725   4.980  1.00  0.00
ATOM    214 2HB  LYS+   12      -7.205   1.980   3.915  1.00  0.00
ATOM    215  QB  LYS+   12      -6.884   1.352   4.448  1.00  0.00
ATOM    216  CG  LYS+   12      -5.461   2.570   5.028  1.00  0.00
ATOM    217 1HG  LYS+   12      -5.093   3.294   4.320  1.00  0.00
ATOM    218 2HG  LYS+   12      -4.624   2.084   5.506  1.00  0.00
ATOM    219  QG  LYS+   12      -4.858   2.689   4.913  1.00  0.00
ATOM    220  CD  LYS+   12      -6.308   3.284   6.095  1.00  0.00
ATOM    221 1HD  LYS+   12      -7.243   3.598   5.655  1.00  0.00
ATOM    222 2HD  LYS+   12      -5.772   4.150   6.453  1.00  0.00
ATOM    223  QD  LYS+   12      -6.508   3.874   6.054  1.00  0.00
ATOM    224  CE  LYS+   12      -6.591   2.338   7.269  1.00  0.00
ATOM    225 1HE  LYS+   12      -5.657   1.983   7.678  1.00  0.00
ATOM    226 2HE  LYS+   12      -7.175   1.498   6.922  1.00  0.00
ATOM    227  QE  LYS+   12      -6.416   1.741   7.300  1.00  0.00
ATOM    228  NZ  LYS+   12      -7.350   3.069   8.322  1.00  0.00
ATOM    229 1HZ  LYS+   12      -6.787   3.875   8.660  1.00  0.00
ATOM    230 2HZ  LYS+   12      -7.546   2.427   9.117  1.00  0.00
ATOM    231 3HZ  LYS+   12      -8.247   3.414   7.928  1.00  0.00
ATOM    232  QZ  LYS+   12      -7.527   3.239   8.568  1.00  0.00
ATOM    233  C   LYS+   12      -6.203  -0.311   2.599  1.00  0.00
ATOM    234  O   LYS+   12      -5.827  -1.436   2.940  1.00  0.00
ATOM    235  N   GLU    13      -7.224  -0.094   1.769  1.00  0.00
ATOM    236  H   GLU    13      -7.468   0.828   1.545  1.00  0.00
ATOM    237  CA  GLU    13      -7.992  -1.192   1.190  1.00  0.00
ATOM    238  HA  GLU    13      -8.383  -1.805   1.988  1.00  0.00
ATOM    239  CB  GLU    13      -9.168  -0.626   0.379  1.00  0.00
ATOM    240 1HB  GLU    13      -8.785  -0.065  -0.459  1.00  0.00
ATOM    241 2HB  GLU    13      -9.752   0.028   1.009  1.00  0.00
ATOM    242  QB  GLU    13      -9.269  -0.018   0.275  1.00  0.00
ATOM    243  CG  GLU    13     -10.059  -1.763  -0.137  1.00  0.00
ATOM    244 1HG  GLU    13     -10.423  -2.341   0.699  1.00  0.00
ATOM    245 2HG  GLU    13      -9.482  -2.401  -0.791  1.00  0.00
ATOM    246  QG  GLU    13      -9.953  -2.371  -0.046  1.00  0.00
ATOM    247  CD  GLU    13     -11.246  -1.189  -0.905  1.00  0.00
ATOM    248  OE1 GLU    13     -11.013  -0.498  -1.885  1.00  0.00
ATOM    249  OE2 GLU    13     -12.368  -1.445  -0.502  1.00  0.00
ATOM    250  C   GLU    13      -7.101  -2.055   0.295  1.00  0.00
ATOM    251  O   GLU    13      -7.201  -3.281   0.317  1.00  0.00
ATOM    252  N   GLY    14      -6.248  -1.402  -0.499  1.00  0.00
ATOM    253  H   GLY    14      -6.230  -0.422  -0.477  1.00  0.00
ATOM    254  CA  GLY    14      -5.352  -2.113  -1.412  1.00  0.00
ATOM    255 1HA  GLY    14      -4.800  -1.390  -1.993  1.00  0.00
ATOM    256 2HA  GLY    14      -5.946  -2.720  -2.081  1.00  0.00
ATOM    257  QA  GLY    14      -5.373  -2.055  -2.037  1.00  0.00
ATOM    258  C   GLY    14      -4.368  -3.010  -0.664  1.00  0.00
ATOM    259  O   GLY    14      -4.136  -4.153  -1.064  1.00  0.00
ATOM    260  N   VAL    15      -3.789  -2.480   0.417  1.00  0.00
ATOM    261  H   VAL    15      -4.014  -1.562   0.674  1.00  0.00
ATOM    262  CA  VAL    15      -2.816  -3.229   1.218  1.00  0.00
ATOM    263  HA  VAL    15      -2.033  -3.600   0.575  1.00  0.00
ATOM    264  CB  VAL    15      -2.187  -2.289   2.279  1.00  0.00
ATOM    265  HB  VAL    15      -2.983  -1.899   2.893  1.00  0.00
ATOM    266  QG1 VAL    15      -0.965  -3.229   3.420  1.00  0.00
ATOM    267  QG2 VAL    15      -1.303  -0.829   1.411  1.00  0.00
ATOM    268  CG1 VAL    15      -1.197  -3.050   3.197  1.00  0.00
ATOM    269 1HG1 VAL    15      -0.969  -4.019   2.779  1.00  0.00
ATOM    270 2HG1 VAL    15      -1.647  -3.181   4.170  1.00  0.00
ATOM    271 3HG1 VAL    15      -0.279  -2.486   3.311  1.00  0.00
ATOM    272  CG2 VAL    15      -1.472  -1.109   1.575  1.00  0.00
ATOM    273 1HG2 VAL    15      -2.005  -0.836   0.675  1.00  0.00
ATOM    274 2HG2 VAL    15      -0.462  -1.394   1.317  1.00  0.00
ATOM    275 3HG2 VAL    15      -1.443  -0.257   2.240  1.00  0.00
ATOM    276  QQG VAL    15      -1.134  -2.029   2.415  1.00  0.00
ATOM    277  C   VAL    15      -3.515  -4.422   1.895  1.00  0.00
ATOM    278  O   VAL    15      -3.008  -5.552   1.875  1.00  0.00
ATOM    279  N   VAL    16      -4.679  -4.149   2.486  1.00  0.00
ATOM    280  H   VAL    16      -5.020  -3.231   2.460  1.00  0.00
ATOM    281  CA  VAL    16      -5.461  -5.177   3.173  1.00  0.00
ATOM    282  HA  VAL    16      -4.842  -5.641   3.927  1.00  0.00
ATOM    283  CB  VAL    16      -6.675  -4.516   3.868  1.00  0.00
ATOM    284  HB  VAL    16      -7.224  -3.935   3.141  1.00  0.00
ATOM    285  QG1 VAL    16      -7.831  -5.820   4.624  1.00  0.00
ATOM    286  QG2 VAL    16      -6.060  -3.373   5.241  1.00  0.00
ATOM    287  CG1 VAL    16      -7.612  -5.572   4.480  1.00  0.00
ATOM    288 1HG1 VAL    16      -8.361  -5.083   5.084  1.00  0.00
ATOM    289 2HG1 VAL    16      -7.039  -6.248   5.097  1.00  0.00
ATOM    290 3HG1 VAL    16      -8.093  -6.129   3.690  1.00  0.00
ATOM    291  CG2 VAL    16      -6.176  -3.591   4.980  1.00  0.00
ATOM    292 1HG2 VAL    16      -6.987  -2.959   5.311  1.00  0.00
ATOM    293 2HG2 VAL    16      -5.373  -2.975   4.603  1.00  0.00
ATOM    294 3HG2 VAL    16      -5.818  -4.183   5.809  1.00  0.00
ATOM    295  QQG VAL    16      -6.945  -4.596   4.932  1.00  0.00
ATOM    296  C   VAL    16      -5.914  -6.251   2.176  1.00  0.00
ATOM    297  O   VAL    16      -5.873  -7.445   2.482  1.00  0.00
ATOM    298  N   ALA    17      -6.354  -5.809   0.998  1.00  0.00
ATOM    299  H   ALA    17      -6.369  -4.849   0.825  1.00  0.00
ATOM    300  CA  ALA    17      -6.829  -6.729  -0.037  1.00  0.00
ATOM    301  HA  ALA    17      -7.662  -7.293   0.352  1.00  0.00
ATOM    302  QB  ALA    17      -7.407  -5.756  -1.552  1.00  0.00
ATOM    303  CB  ALA    17      -7.296  -5.941  -1.262  1.00  0.00
ATOM    304 1HB  ALA    17      -6.534  -5.230  -1.547  1.00  0.00
ATOM    305 2HB  ALA    17      -8.211  -5.415  -1.027  1.00  0.00
ATOM    306 3HB  ALA    17      -7.475  -6.624  -2.080  1.00  0.00
ATOM    307  C   ALA    17      -5.724  -7.694  -0.442  1.00  0.00
ATOM    308  O   ALA    17      -5.980  -8.881  -0.649  1.00  0.00
ATOM    309  N   ALA    18      -4.496  -7.177  -0.540  1.00  0.00
ATOM    310  H   ALA    18      -4.357  -6.226  -0.353  1.00  0.00
ATOM    311  CA  ALA    18      -3.355  -8.009  -0.909  1.00  0.00
ATOM    312  HA  ALA    18      -3.538  -8.452  -1.876  1.00  0.00
ATOM    313  QB  ALA    18      -1.787  -6.957  -0.998  1.00  0.00
ATOM    314  CB  ALA    18      -2.085  -7.157  -0.980  1.00  0.00
ATOM    315 1HB  ALA    18      -2.201  -6.403  -1.745  1.00  0.00
ATOM    316 2HB  ALA    18      -1.242  -7.787  -1.222  1.00  0.00
ATOM    317 3HB  ALA    18      -1.918  -6.681  -0.027  1.00  0.00
ATOM    318  C   ALA    18      -3.170  -9.119   0.123  1.00  0.00
ATOM    319  O   ALA    18      -2.899 -10.269  -0.235  1.00  0.00
ATOM    320  N   ALA    19      -3.333  -8.763   1.402  1.00  0.00
ATOM    321  H   ALA    19      -3.552  -7.827   1.616  1.00  0.00
ATOM    322  CA  ALA    19      -3.194  -9.732   2.485  1.00  0.00
ATOM    323  HA  ALA    19      -2.213 -10.163   2.444  1.00  0.00
ATOM    324  QB  ALA    19      -3.407  -8.864   4.154  1.00  0.00
ATOM    325  CB  ALA    19      -3.368  -9.030   3.836  1.00  0.00
ATOM    326 1HB  ALA    19      -3.896  -9.677   4.522  1.00  0.00
ATOM    327 2HB  ALA    19      -3.929  -8.119   3.699  1.00  0.00
ATOM    328 3HB  ALA    19      -2.396  -8.795   4.242  1.00  0.00
ATOM    329  C   ALA    19      -4.228 -10.847   2.346  1.00  0.00
ATOM    330  O   ALA    19      -3.913 -12.024   2.537  1.00  0.00
ATOM    331  N   GLU    20      -5.459 -10.456   2.021  1.00  0.00
ATOM    332  H   GLU    20      -5.638  -9.502   1.891  1.00  0.00
ATOM    333  CA  GLU    20      -6.551 -11.412   1.863  1.00  0.00
ATOM    334  HA  GLU    20      -6.622 -12.009   2.760  1.00  0.00
ATOM    335  CB  GLU    20      -7.875 -10.658   1.674  1.00  0.00
ATOM    336 1HB  GLU    20      -8.646 -11.360   1.392  1.00  0.00
ATOM    337 2HB  GLU    20      -7.758  -9.922   0.893  1.00  0.00
ATOM    338  QB  GLU    20      -8.202 -10.641   1.143  1.00  0.00
ATOM    339  CG  GLU    20      -8.283  -9.955   2.980  1.00  0.00
ATOM    340 1HG  GLU    20      -9.195  -9.400   2.812  1.00  0.00
ATOM    341 2HG  GLU    20      -7.500  -9.273   3.274  1.00  0.00
ATOM    342  QG  GLU    20      -8.347  -9.336   3.043  1.00  0.00
ATOM    343  CD  GLU    20      -8.512 -10.973   4.098  1.00  0.00
ATOM    344  OE1 GLU    20      -9.205 -11.947   3.854  1.00  0.00
ATOM    345  OE2 GLU    20      -7.991 -10.761   5.179  1.00  0.00
ATOM    346  C   GLU    20      -6.325 -12.339   0.671  1.00  0.00
ATOM    347  O   GLU    20      -6.648 -13.524   0.738  1.00  0.00
ATOM    348  N   LYS+   21      -5.806 -11.782  -0.427  1.00  0.00
ATOM    349  H   LYS+   21      -5.596 -10.825  -0.423  1.00  0.00
ATOM    350  CA  LYS+   21      -5.582 -12.562  -1.647  1.00  0.00
ATOM    351  HA  LYS+   21      -6.520 -12.997  -1.951  1.00  0.00
ATOM    352  CB  LYS+   21      -5.095 -11.633  -2.766  1.00  0.00
ATOM    353 1HB  LYS+   21      -4.783 -12.226  -3.613  1.00  0.00
ATOM    354 2HB  LYS+   21      -4.260 -11.049  -2.408  1.00  0.00
ATOM    355  QB  LYS+   21      -4.522 -11.638  -3.011  1.00  0.00
ATOM    356  CG  LYS+   21      -6.229 -10.691  -3.200  1.00  0.00
ATOM    357 1HG  LYS+   21      -5.815  -9.880  -3.783  1.00  0.00
ATOM    358 2HG  LYS+   21      -6.714 -10.291  -2.322  1.00  0.00
ATOM    359  QG  LYS+   21      -6.265 -10.086  -3.053  1.00  0.00
ATOM    360  CD  LYS+   21      -7.256 -11.451  -4.048  1.00  0.00
ATOM    361 1HD  LYS+   21      -7.713 -12.227  -3.454  1.00  0.00
ATOM    362 2HD  LYS+   21      -6.760 -11.895  -4.900  1.00  0.00
ATOM    363  QD  LYS+   21      -7.237 -12.061  -4.177  1.00  0.00
ATOM    364  CE  LYS+   21      -8.336 -10.483  -4.535  1.00  0.00
ATOM    365 1HE  LYS+   21      -8.780  -9.985  -3.685  1.00  0.00
ATOM    366 2HE  LYS+   21      -9.098 -11.033  -5.069  1.00  0.00
ATOM    367  QE  LYS+   21      -8.939 -10.509  -4.377  1.00  0.00
ATOM    368  NZ  LYS+   21      -7.729  -9.469  -5.442  1.00  0.00
ATOM    369 1HZ  LYS+   21      -7.383  -8.664  -4.882  1.00  0.00
ATOM    370 2HZ  LYS+   21      -8.444  -9.139  -6.123  1.00  0.00
ATOM    371 3HZ  LYS+   21      -6.932  -9.896  -5.958  1.00  0.00
ATOM    372  QZ  LYS+   21      -7.586  -9.233  -5.654  1.00  0.00
ATOM    373  C   LYS+   21      -4.564 -13.690  -1.453  1.00  0.00
ATOM    374  O   LYS+   21      -4.793 -14.810  -1.919  1.00  0.00
ATOM    375  N   THR    22      -3.442 -13.392  -0.784  1.00  0.00
ATOM    376  H   THR    22      -3.307 -12.480  -0.449  1.00  0.00
ATOM    377  CA  THR    22      -2.401 -14.406  -0.568  1.00  0.00
ATOM    378  HA  THR    22      -2.182 -14.888  -1.510  1.00  0.00
ATOM    379  CB  THR    22      -1.119 -13.734  -0.047  1.00  0.00
ATOM    380  HB  THR    22      -1.313 -13.289   0.915  1.00  0.00
ATOM    381  QG2 THR    22       0.279 -15.006   0.122  1.00  0.00
ATOM    382  OG1 THR    22      -0.712 -12.734  -0.971  1.00  0.00
ATOM    383 1HG  THR    22      -0.489 -13.167  -1.797  1.00  0.00
ATOM    384  CG2 THR    22       0.013 -14.764   0.090  1.00  0.00
ATOM    385 1HG2 THR    22      -0.102 -15.304   1.019  1.00  0.00
ATOM    386 2HG2 THR    22       0.965 -14.255   0.085  1.00  0.00
ATOM    387 3HG2 THR    22      -0.025 -15.458  -0.738  1.00  0.00
ATOM    388  C   THR    22      -2.874 -15.465   0.430  1.00  0.00
ATOM    389  O   THR    22      -2.709 -16.667   0.202  1.00  0.00
ATOM    390  N   LYS+   23      -3.457 -14.998   1.533  1.00  0.00
ATOM    391  H   LYS+   23      -3.553 -14.033   1.645  1.00  0.00
ATOM    392  CA  LYS+   23      -3.950 -15.891   2.577  1.00  0.00
ATOM    393  HA  LYS+   23      -3.138 -16.531   2.892  1.00  0.00
ATOM    394  CB  LYS+   23      -4.422 -15.071   3.789  1.00  0.00
ATOM    395 1HB  LYS+   23      -5.226 -14.417   3.489  1.00  0.00
ATOM    396 2HB  LYS+   23      -3.594 -14.476   4.158  1.00  0.00
ATOM    397  QB  LYS+   23      -4.410 -14.446   3.823  1.00  0.00
ATOM    398  CG  LYS+   23      -4.912 -16.005   4.907  1.00  0.00
ATOM    399 1HG  LYS+   23      -4.123 -16.685   5.184  1.00  0.00
ATOM    400 2HG  LYS+   23      -5.764 -16.567   4.553  1.00  0.00
ATOM    401  QG  LYS+   23      -4.943 -16.626   4.868  1.00  0.00
ATOM    402  CD  LYS+   23      -5.323 -15.177   6.125  1.00  0.00
ATOM    403 1HD  LYS+   23      -6.111 -14.492   5.849  1.00  0.00
ATOM    404 2HD  LYS+   23      -4.468 -14.619   6.483  1.00  0.00
ATOM    405  QD  LYS+   23      -5.290 -14.556   6.166  1.00  0.00
ATOM    406  CE  LYS+   23      -5.821 -16.108   7.232  1.00  0.00
ATOM    407 1HE  LYS+   23      -5.035 -16.799   7.503  1.00  0.00
ATOM    408 2HE  LYS+   23      -6.680 -16.660   6.877  1.00  0.00
ATOM    409  QE  LYS+   23      -5.858 -16.730   7.190  1.00  0.00
ATOM    410  NZ  LYS+   23      -6.208 -15.303   8.425  1.00  0.00
ATOM    411 1HZ  LYS+   23      -6.878 -15.843   9.005  1.00  0.00
ATOM    412 2HZ  LYS+   23      -6.655 -14.416   8.112  1.00  0.00
ATOM    413 3HZ  LYS+   23      -5.361 -15.087   8.986  1.00  0.00
ATOM    414  QZ  LYS+   23      -6.298 -15.115   8.701  1.00  0.00
ATOM    415  C   LYS+   23      -5.071 -16.772   2.033  1.00  0.00
ATOM    416  O   LYS+   23      -5.114 -17.968   2.319  1.00  0.00
ATOM    417  N   GLN    24      -5.968 -16.174   1.250  1.00  0.00
ATOM    418  H   GLN    24      -5.876 -15.218   1.058  1.00  0.00
ATOM    419  CA  GLN    24      -7.082 -16.915   0.661  1.00  0.00
ATOM    420  HA  GLN    24      -7.649 -17.382   1.454  1.00  0.00
ATOM    421  CB  GLN    24      -8.000 -15.973  -0.121  1.00  0.00
ATOM    422 1HB  GLN    24      -7.479 -15.618  -0.998  1.00  0.00
ATOM    423 2HB  GLN    24      -8.274 -15.138   0.502  1.00  0.00
ATOM    424  QB  GLN    24      -7.876 -15.378  -0.248  1.00  0.00
ATOM    425  CG  GLN    24      -9.266 -16.719  -0.558  1.00  0.00
ATOM    426 1HG  GLN    24      -9.790 -17.079   0.314  1.00  0.00
ATOM    427 2HG  GLN    24      -8.992 -17.557  -1.182  1.00  0.00
ATOM    428  QG  GLN    24      -9.391 -17.318  -0.434  1.00  0.00
ATOM    429  CD  GLN    24     -10.179 -15.781  -1.342  1.00  0.00
ATOM    430  OE1 GLN    24      -9.774 -15.230  -2.366  1.00  0.00
ATOM    431  NE2 GLN    24     -11.395 -15.567  -0.920  1.00  0.00
ATOM    432 1HE2 GLN    24     -11.715 -16.006  -0.104  1.00  0.00
ATOM    433 2HE2 GLN    24     -11.988 -14.966  -1.418  1.00  0.00
ATOM    434  QE2 GLN    24     -11.852 -15.486  -0.761  1.00  0.00
ATOM    435  C   GLN    24      -6.546 -17.998  -0.270  1.00  0.00
ATOM    436  O   GLN    24      -7.088 -19.100  -0.325  1.00  0.00
ATOM    437  N   GLY    25      -5.486 -17.668  -1.014  1.00  0.00
ATOM    438  H   GLY    25      -5.106 -16.769  -0.932  1.00  0.00
ATOM    439  CA  GLY    25      -4.893 -18.614  -1.951  1.00  0.00
ATOM    440 1HA  GLY    25      -4.052 -18.140  -2.436  1.00  0.00
ATOM    441 2HA  GLY    25      -5.628 -18.884  -2.696  1.00  0.00
ATOM    442  QA  GLY    25      -4.840 -18.512  -2.566  1.00  0.00
ATOM    443  C   GLY    25      -4.411 -19.873  -1.233  1.00  0.00
ATOM    444  O   GLY    25      -4.684 -20.993  -1.682  1.00  0.00
ATOM    445  N   VAL    26      -3.700 -19.681  -0.120  1.00  0.00
ATOM    446  H   VAL    26      -3.523 -18.765   0.182  1.00  0.00
ATOM    447  CA  VAL    26      -3.183 -20.811   0.660  1.00  0.00
ATOM    448  HA  VAL    26      -2.768 -21.530  -0.030  1.00  0.00
ATOM    449  CB  VAL    26      -2.059 -20.358   1.606  1.00  0.00
ATOM    450  HB  VAL    26      -1.764 -21.191   2.230  1.00  0.00
ATOM    451  QG1 VAL    26      -0.569 -19.801   0.581  1.00  0.00
ATOM    452  QG2 VAL    26      -2.627 -18.919   2.708  1.00  0.00
ATOM    453  CG1 VAL    26      -0.854 -19.906   0.775  1.00  0.00
ATOM    454 1HG1 VAL    26       0.017 -19.857   1.410  1.00  0.00
ATOM    455 2HG1 VAL    26      -1.048 -18.932   0.354  1.00  0.00
ATOM    456 3HG1 VAL    26      -0.677 -20.615  -0.022  1.00  0.00
ATOM    457  CG2 VAL    26      -2.522 -19.193   2.497  1.00  0.00
ATOM    458 1HG2 VAL    26      -1.734 -18.938   3.192  1.00  0.00
ATOM    459 2HG2 VAL    26      -3.401 -19.484   3.049  1.00  0.00
ATOM    460 3HG2 VAL    26      -2.747 -18.336   1.885  1.00  0.00
ATOM    461  QQG VAL    26      -1.598 -19.360   1.644  1.00  0.00
ATOM    462  C   VAL    26      -4.292 -21.505   1.452  1.00  0.00
ATOM    463  O   VAL    26      -4.317 -22.737   1.539  1.00  0.00
ATOM    464  N   ALA    27      -5.205 -20.715   2.023  1.00  0.00
ATOM    465  H   ALA    27      -5.130 -19.748   1.916  1.00  0.00
ATOM    466  CA  ALA    27      -6.315 -21.263   2.806  1.00  0.00
ATOM    467  HA  ALA    27      -5.914 -21.872   3.604  1.00  0.00
ATOM    468  QB  ALA    27      -7.327 -19.857   3.561  1.00  0.00
ATOM    469  CB  ALA    27      -7.135 -20.124   3.418  1.00  0.00
ATOM    470 1HB  ALA    27      -6.466 -19.362   3.789  1.00  0.00
ATOM    471 2HB  ALA    27      -7.733 -20.508   4.231  1.00  0.00
ATOM    472 3HB  ALA    27      -7.781 -19.702   2.663  1.00  0.00
ATOM    473  C   ALA    27      -7.212 -22.127   1.927  1.00  0.00
ATOM    474  O   ALA    27      -7.618 -23.223   2.321  1.00  0.00
ATOM    475  N   GLU    28      -7.495 -21.625   0.726  1.00  0.00
ATOM    476  H   GLU    28      -7.127 -20.756   0.474  1.00  0.00
ATOM    477  CA  GLU    28      -8.325 -22.347  -0.236  1.00  0.00
ATOM    478  HA  GLU    28      -9.259 -22.603   0.242  1.00  0.00
ATOM    479  CB  GLU    28      -8.625 -21.449  -1.446  1.00  0.00
ATOM    480 1HB  GLU    28      -9.035 -22.047  -2.246  1.00  0.00
ATOM    481 2HB  GLU    28      -7.708 -20.981  -1.780  1.00  0.00
ATOM    482  QB  GLU    28      -8.371 -21.514  -2.013  1.00  0.00
ATOM    483  CG  GLU    28      -9.635 -20.357  -1.060  1.00  0.00
ATOM    484 1HG  GLU    28      -9.779 -19.692  -1.899  1.00  0.00
ATOM    485 2HG  GLU    28      -9.252 -19.797  -0.221  1.00  0.00
ATOM    486  QG  GLU    28      -9.516 -19.744  -1.060  1.00  0.00
ATOM    487  CD  GLU    28     -10.977 -20.975  -0.674  1.00  0.00
ATOM    488  OE1 GLU    28     -11.461 -21.809  -1.423  1.00  0.00
ATOM    489  OE2 GLU    28     -11.498 -20.609   0.366  1.00  0.00
ATOM    490  C   GLU    28      -7.637 -23.635  -0.674  1.00  0.00
ATOM    491  O   GLU    28      -8.288 -24.674  -0.817  1.00  0.00
ATOM    492  N   ALA    29      -6.317 -23.563  -0.870  1.00  0.00
ATOM    493  H   ALA    29      -5.858 -22.710  -0.731  1.00  0.00
ATOM    494  CA  ALA    29      -5.540 -24.735  -1.273  1.00  0.00
ATOM    495  HA  ALA    29      -5.922 -25.107  -2.207  1.00  0.00
ATOM    496  QB  ALA    29      -3.723 -24.260  -1.496  1.00  0.00
ATOM    497  CB  ALA    29      -4.069 -24.351  -1.452  1.00  0.00
ATOM    498 1HB  ALA    29      -3.462 -25.245  -1.466  1.00  0.00
ATOM    499 2HB  ALA    29      -3.759 -23.717  -0.635  1.00  0.00
ATOM    500 3HB  ALA    29      -3.947 -23.820  -2.386  1.00  0.00
ATOM    501  C   ALA    29      -5.659 -25.828  -0.217  1.00  0.00
ATOM    502  O   ALA    29      -5.816 -27.007  -0.547  1.00  0.00
ATOM    503  N   ALA    30      -5.606 -25.419   1.053  1.00  0.00
ATOM    504  H   ALA    30      -5.498 -24.464   1.242  1.00  0.00
ATOM    505  CA  ALA    30      -5.734 -26.361   2.165  1.00  0.00
ATOM    506  HA  ALA    30      -4.963 -27.113   2.081  1.00  0.00
ATOM    507  QB  ALA    30      -5.528 -25.451   3.809  1.00  0.00
ATOM    508  CB  ALA    30      -5.566 -25.625   3.496  1.00  0.00
ATOM    509 1HB  ALA    30      -5.195 -26.310   4.242  1.00  0.00
ATOM    510 2HB  ALA    30      -6.522 -25.232   3.811  1.00  0.00
ATOM    511 3HB  ALA    30      -4.867 -24.811   3.374  1.00  0.00
ATOM    512  C   ALA    30      -7.099 -27.035   2.116  1.00  0.00
ATOM    513  O   ALA    30      -7.215 -28.240   2.347  1.00  0.00
ATOM    514  N   GLY    31      -8.127 -26.242   1.801  1.00  0.00
ATOM    515  H   GLY    31      -7.959 -25.293   1.620  1.00  0.00
ATOM    516  CA  GLY    31      -9.487 -26.755   1.702  1.00  0.00
ATOM    517 1HA  GLY    31     -10.159 -25.939   1.479  1.00  0.00
ATOM    518 2HA  GLY    31      -9.770 -27.199   2.645  1.00  0.00
ATOM    519  QA  GLY    31      -9.965 -26.569   2.062  1.00  0.00
ATOM    520  C   GLY    31      -9.590 -27.803   0.599  1.00  0.00
ATOM    521  O   GLY    31     -10.282 -28.815   0.758  1.00  0.00
ATOM    522  N   LYS+   32      -8.902 -27.550  -0.521  1.00  0.00
ATOM    523  H   LYS+   32      -8.375 -26.725  -0.585  1.00  0.00
ATOM    524  CA  LYS+   32      -8.926 -28.474  -1.652  1.00  0.00
ATOM    525  HA  LYS+   32      -9.950 -28.609  -1.966  1.00  0.00
ATOM    526  CB  LYS+   32      -8.122 -27.907  -2.828  1.00  0.00
ATOM    527 1HB  LYS+   32      -8.014 -28.666  -3.589  1.00  0.00
ATOM    528 2HB  LYS+   32      -7.145 -27.602  -2.481  1.00  0.00
ATOM    529  QB  LYS+   32      -7.580 -28.134  -3.035  1.00  0.00
ATOM    530  CG  LYS+   32      -8.858 -26.696  -3.415  1.00  0.00
ATOM    531 1HG  LYS+   32      -8.768 -25.860  -2.732  1.00  0.00
ATOM    532 2HG  LYS+   32      -9.903 -26.941  -3.547  1.00  0.00
ATOM    533  QG  LYS+   32      -9.336 -26.400  -3.140  1.00  0.00
ATOM    534  CD  LYS+   32      -8.248 -26.307  -4.772  1.00  0.00
ATOM    535 1HD  LYS+   32      -8.906 -25.614  -5.274  1.00  0.00
ATOM    536 2HD  LYS+   32      -8.133 -27.193  -5.378  1.00  0.00
ATOM    537  QD  LYS+   32      -8.520 -26.404  -5.326  1.00  0.00
ATOM    538  CE  LYS+   32      -6.879 -25.649  -4.573  1.00  0.00
ATOM    539 1HE  LYS+   32      -6.209 -26.346  -4.091  1.00  0.00
ATOM    540 2HE  LYS+   32      -6.991 -24.769  -3.955  1.00  0.00
ATOM    541  QE  LYS+   32      -6.600 -25.557  -4.023  1.00  0.00
ATOM    542  NZ  LYS+   32      -6.324 -25.254  -5.897  1.00  0.00
ATOM    543 1HZ  LYS+   32      -5.295 -25.121  -5.817  1.00  0.00
ATOM    544 2HZ  LYS+   32      -6.765 -24.365  -6.208  1.00  0.00
ATOM    545 3HZ  LYS+   32      -6.519 -26.002  -6.591  1.00  0.00
ATOM    546  QZ  LYS+   32      -6.193 -25.162  -6.205  1.00  0.00
ATOM    547  C   LYS+   32      -8.354 -29.828  -1.244  1.00  0.00
ATOM    548  O   LYS+   32      -8.897 -30.872  -1.620  1.00  0.00
ATOM    549  N   THR    33      -7.273 -29.804  -0.461  1.00  0.00
ATOM    550  H   THR    33      -6.896 -28.940  -0.186  1.00  0.00
ATOM    551  CA  THR    33      -6.646 -31.045   0.011  1.00  0.00
ATOM    552  HA  THR    33      -6.516 -31.709  -0.829  1.00  0.00
ATOM    553  CB  THR    33      -5.273 -30.757   0.629  1.00  0.00
ATOM    554  HB  THR    33      -4.840 -31.678   0.988  1.00  0.00
ATOM    555  QG2 THR    33      -4.127 -30.004  -0.675  1.00  0.00
ATOM    556  OG1 THR    33      -5.418 -29.854   1.715  1.00  0.00
ATOM    557 1HG  THR    33      -6.113 -30.188   2.287  1.00  0.00
ATOM    558  CG2 THR    33      -4.346 -30.147  -0.426  1.00  0.00
ATOM    559 1HG2 THR    33      -4.148 -30.878  -1.197  1.00  0.00
ATOM    560 2HG2 THR    33      -3.415 -29.853   0.037  1.00  0.00
ATOM    561 3HG2 THR    33      -4.818 -29.282  -0.865  1.00  0.00
ATOM    562  C   THR    33      -7.543 -31.737   1.047  1.00  0.00
ATOM    563  O   THR    33      -7.558 -32.964   1.141  1.00  0.00
ATOM    564  N   LYS+   34      -8.291 -30.932   1.808  1.00  0.00
ATOM    565  H   LYS+   34      -8.235 -29.963   1.672  1.00  0.00
ATOM    566  CA  LYS+   34      -9.203 -31.453   2.827  1.00  0.00
ATOM    567  HA  LYS+   34      -8.638 -32.047   3.530  1.00  0.00
ATOM    568  CB  LYS+   34      -9.860 -30.287   3.577  1.00  0.00
ATOM    569 1HB  LYS+   34     -10.510 -29.749   2.905  1.00  0.00
ATOM    570 2HB  LYS+   34      -9.094 -29.619   3.944  1.00  0.00
ATOM    571  QB  LYS+   34      -9.802 -29.684   3.424  1.00  0.00
ATOM    572  CG  LYS+   34     -10.684 -30.818   4.762  1.00  0.00
ATOM    573 1HG  LYS+   34     -10.028 -31.326   5.455  1.00  0.00
ATOM    574 2HG  LYS+   34     -11.426 -31.514   4.397  1.00  0.00
ATOM    575  QG  LYS+   34     -10.727 -31.420   4.926  1.00  0.00
ATOM    576  CD  LYS+   34     -11.383 -29.658   5.483  1.00  0.00
ATOM    577 1HD  LYS+   34     -12.129 -30.053   6.157  1.00  0.00
ATOM    578 2HD  LYS+   34     -11.864 -29.021   4.753  1.00  0.00
ATOM    579  QD  LYS+   34     -11.996 -29.537   5.455  1.00  0.00
ATOM    580  CE  LYS+   34     -10.362 -28.838   6.279  1.00  0.00
ATOM    581 1HE  LYS+   34      -9.651 -28.390   5.600  1.00  0.00
ATOM    582 2HE  LYS+   34      -9.840 -29.485   6.970  1.00  0.00
ATOM    583  QE  LYS+   34      -9.745 -28.937   6.285  1.00  0.00
ATOM    584  NZ  LYS+   34     -11.066 -27.768   7.038  1.00  0.00
ATOM    585 1HZ  LYS+   34     -10.434 -27.389   7.773  1.00  0.00
ATOM    586 2HZ  LYS+   34     -11.920 -28.164   7.484  1.00  0.00
ATOM    587 3HZ  LYS+   34     -11.338 -27.002   6.391  1.00  0.00
ATOM    588  QZ  LYS+   34     -11.231 -27.518   7.216  1.00  0.00
ATOM    589  C   LYS+   34     -10.276 -32.330   2.177  1.00  0.00
ATOM    590  O   LYS+   34     -10.659 -33.365   2.731  1.00  0.00
ATOM    591  N   GLU    35     -10.752 -31.901   1.007  1.00  0.00
ATOM    592  H   GLU    35     -10.402 -31.064   0.630  1.00  0.00
ATOM    593  CA  GLU    35     -11.784 -32.634   0.276  1.00  0.00
ATOM    594  HA  GLU    35     -12.666 -32.704   0.895  1.00  0.00
ATOM    595  CB  GLU    35     -12.139 -31.888  -1.011  1.00  0.00
ATOM    596 1HB  GLU    35     -12.766 -32.515  -1.629  1.00  0.00
ATOM    597 2HB  GLU    35     -11.234 -31.642  -1.547  1.00  0.00
ATOM    598  QB  GLU    35     -12.000 -32.078  -1.588  1.00  0.00
ATOM    599  CG  GLU    35     -12.896 -30.601  -0.664  1.00  0.00
ATOM    600 1HG  GLU    35     -12.276 -29.982  -0.034  1.00  0.00
ATOM    601 2HG  GLU    35     -13.805 -30.852  -0.138  1.00  0.00
ATOM    602  QG  GLU    35     -13.041 -30.417  -0.086  1.00  0.00
ATOM    603  CD  GLU    35     -13.242 -29.838  -1.937  1.00  0.00
ATOM    604  OE1 GLU    35     -13.719 -30.463  -2.872  1.00  0.00
ATOM    605  OE2 GLU    35     -13.026 -28.638  -1.962  1.00  0.00
ATOM    606  C   GLU    35     -11.307 -34.045  -0.069  1.00  0.00
ATOM    607  O   GLU    35     -12.097 -34.993  -0.039  1.00  0.00
ATOM    608  N   GLY    36     -10.019 -34.174  -0.393  1.00  0.00
ATOM    609  H   GLY    36      -9.444 -33.380  -0.398  1.00  0.00
ATOM    610  CA  GLY    36      -9.445 -35.473  -0.743  1.00  0.00
ATOM    611 1HA  GLY    36      -8.427 -35.336  -1.075  1.00  0.00
ATOM    612 2HA  GLY    36     -10.025 -35.915  -1.539  1.00  0.00
ATOM    613  QA  GLY    36      -9.226 -35.626  -1.307  1.00  0.00
ATOM    614  C   GLY    36      -9.452 -36.406   0.462  1.00  0.00
ATOM    615  O   GLY    36      -9.801 -35.993   1.571  1.00  0.00
ATOM    616  N   VAL    37      -9.082 -37.670   0.230  1.00  0.00
ATOM    617  H   VAL    37      -8.832 -37.935  -0.678  1.00  0.00
ATOM    618  CA  VAL    37      -9.064 -38.675   1.300  1.00  0.00
ATOM    619  HA  VAL    37     -10.087 -38.899   1.570  1.00  0.00
ATOM    620  CB  VAL    37      -8.399 -39.976   0.812  1.00  0.00
ATOM    621  HB  VAL    37      -8.372 -40.687   1.625  1.00  0.00
ATOM    622  QG1 VAL    37      -9.404 -40.705  -0.614  1.00  0.00
ATOM    623  QG2 VAL    37      -6.635 -39.630   0.218  1.00  0.00
ATOM    624  CG1 VAL    37      -9.213 -40.566  -0.343  1.00  0.00
ATOM    625 1HG1 VAL    37      -9.165 -39.903  -1.194  1.00  0.00
ATOM    626 2HG1 VAL    37     -10.241 -40.683  -0.035  1.00  0.00
ATOM    627 3HG1 VAL    37      -8.807 -41.529  -0.613  1.00  0.00
ATOM    628  CG2 VAL    37      -6.969 -39.696   0.330  1.00  0.00
ATOM    629 1HG2 VAL    37      -6.991 -38.950  -0.451  1.00  0.00
ATOM    630 2HG2 VAL    37      -6.533 -40.606  -0.053  1.00  0.00
ATOM    631 3HG2 VAL    37      -6.380 -39.334   1.158  1.00  0.00
ATOM    632  QQG VAL    37      -8.019 -40.168  -0.198  1.00  0.00
ATOM    633  C   VAL    37      -8.344 -38.154   2.543  1.00  0.00
ATOM    634  O   VAL    37      -7.232 -37.624   2.459  1.00  0.00
ATOM    635  N   LEU    38      -9.002 -38.308   3.689  1.00  0.00
ATOM    636  H   LEU    38      -9.884 -38.734   3.671  1.00  0.00
ATOM    637  CA  LEU    38      -8.460 -37.856   4.970  1.00  0.00
ATOM    638  HA  LEU    38      -8.156 -36.825   4.872  1.00  0.00
ATOM    639  CB  LEU    38      -9.548 -37.941   6.050  1.00  0.00
ATOM    640 1HB  LEU    38      -9.104 -37.761   7.017  1.00  0.00
ATOM    641 2HB  LEU    38      -9.988 -38.926   6.035  1.00  0.00
ATOM    642  QB  LEU    38      -9.546 -38.343   6.526  1.00  0.00
ATOM    643  CG  LEU    38     -10.637 -36.888   5.788  1.00  0.00
ATOM    644  HG  LEU    38     -10.941 -36.932   4.752  1.00  0.00
ATOM    645  QD1 LEU    38     -12.125 -37.246   6.897  1.00  0.00
ATOM    646  QD2 LEU    38      -9.978 -35.157   6.190  1.00  0.00
ATOM    647  CD1 LEU    38     -11.842 -37.177   6.685  1.00  0.00
ATOM    648 1HD1 LEU    38     -11.583 -36.972   7.713  1.00  0.00
ATOM    649 2HD1 LEU    38     -12.122 -38.215   6.587  1.00  0.00
ATOM    650 3HD1 LEU    38     -12.669 -36.551   6.391  1.00  0.00
ATOM    651  CD2 LEU    38     -10.104 -35.487   6.112  1.00  0.00
ATOM    652 1HD2 LEU    38      -9.627 -35.497   7.084  1.00  0.00
ATOM    653 2HD2 LEU    38     -10.922 -34.783   6.122  1.00  0.00
ATOM    654 3HD2 LEU    38      -9.385 -35.192   5.363  1.00  0.00
ATOM    655  QQD LEU    38     -11.051 -36.202   6.543  1.00  0.00
ATOM    656  C   LEU    38      -7.248 -38.684   5.407  1.00  0.00
ATOM    657  O   LEU    38      -6.392 -38.187   6.140  1.00  0.00
ATOM    658  N   TYR    39      -7.197 -39.949   4.977  1.00  0.00
ATOM    659  H   TYR    39      -7.916 -40.291   4.410  1.00  0.00
ATOM    660  CA  TYR    39      -6.094 -40.837   5.355  1.00  0.00
ATOM    661  HA  TYR    39      -6.062 -40.913   6.432  1.00  0.00
ATOM    662  CB  TYR    39      -6.328 -42.232   4.772  1.00  0.00
ATOM    663 1HB  TYR    39      -5.454 -42.844   4.943  1.00  0.00
ATOM    664 2HB  TYR    39      -6.511 -42.153   3.710  1.00  0.00
ATOM    665  QB  TYR    39      -5.982 -42.498   4.327  1.00  0.00
ATOM    666  QD  TYR    39      -7.649 -42.933   5.513  1.00  0.00
ATOM    667  QE  TYR    39      -9.612 -43.977   6.612  1.00  0.00
ATOM    668  QR  TYR    39      -8.631 -43.455   6.063  1.00  0.00
ATOM    669  CG  TYR    39      -7.523 -42.867   5.441  1.00  0.00
ATOM    670  CD1 TYR    39      -8.801 -42.706   4.891  1.00  0.00
ATOM    671 1HD  TYR    39      -8.930 -42.128   3.989  1.00  0.00
ATOM    672  CE1 TYR    39      -9.910 -43.294   5.513  1.00  0.00
ATOM    673 1HE  TYR    39     -10.894 -43.171   5.089  1.00  0.00
ATOM    674  CZ  TYR    39      -9.738 -44.046   6.684  1.00  0.00
ATOM    675  CE2 TYR    39      -8.461 -44.205   7.233  1.00  0.00
ATOM    676 2HE  TYR    39      -8.331 -44.782   8.135  1.00  0.00
ATOM    677  CD2 TYR    39      -7.352 -43.616   6.612  1.00  0.00
ATOM    678 2HD  TYR    39      -6.367 -43.739   7.037  1.00  0.00
ATOM    679  OH  TYR    39     -10.831 -44.624   7.295  1.00  0.00
ATOM    680  HH  TYR    39     -11.440 -44.907   6.609  1.00  0.00
ATOM    681  C   TYR    39      -4.757 -40.294   4.858  1.00  0.00
ATOM    682  O   TYR    39      -3.762 -40.322   5.590  1.00  0.00
ATOM    683  N   VAL    40      -4.743 -39.796   3.620  1.00  0.00
ATOM    684  H   VAL    40      -5.570 -39.799   3.095  1.00  0.00
ATOM    685  CA  VAL    40      -3.520 -39.235   3.035  1.00  0.00
ATOM    686  HA  VAL    40      -2.667 -39.749   3.452  1.00  0.00
ATOM    687  CB  VAL    40      -3.516 -39.432   1.502  1.00  0.00
ATOM    688  HB  VAL    40      -4.353 -38.902   1.073  1.00  0.00
ATOM    689  QG1 VAL    40      -1.909 -38.761   0.754  1.00  0.00
ATOM    690  QG2 VAL    40      -3.658 -41.275   1.088  1.00  0.00
ATOM    691  CG1 VAL    40      -2.214 -38.889   0.897  1.00  0.00
ATOM    692 1HG1 VAL    40      -1.370 -39.304   1.426  1.00  0.00
ATOM    693 2HG1 VAL    40      -2.199 -37.812   0.982  1.00  0.00
ATOM    694 3HG1 VAL    40      -2.158 -39.168  -0.147  1.00  0.00
ATOM    695  CG2 VAL    40      -3.631 -40.924   1.166  1.00  0.00
ATOM    696 1HG2 VAL    40      -4.527 -41.327   1.618  1.00  0.00
ATOM    697 2HG2 VAL    40      -2.768 -41.446   1.551  1.00  0.00
ATOM    698 3HG2 VAL    40      -3.680 -41.051   0.095  1.00  0.00
ATOM    699  QQG VAL    40      -2.783 -40.018   0.921  1.00  0.00
ATOM    700  C   VAL    40      -3.415 -37.745   3.380  1.00  0.00
ATOM    701  O   VAL    40      -2.329 -37.239   3.659  1.00  0.00
ATOM    702  N   GLY    41      -4.561 -37.058   3.339  1.00  0.00
ATOM    703  H   GLY    41      -5.388 -37.526   3.099  1.00  0.00
ATOM    704  CA  GLY    41      -4.614 -35.628   3.628  1.00  0.00
ATOM    705 1HA  GLY    41      -5.635 -35.290   3.524  1.00  0.00
ATOM    706 2HA  GLY    41      -3.993 -35.101   2.921  1.00  0.00
ATOM    707  QA  GLY    41      -4.814 -35.196   3.222  1.00  0.00
ATOM    708  C   GLY    41      -4.133 -35.320   5.045  1.00  0.00
ATOM    709  O   GLY    41      -3.444 -34.327   5.262  1.00  0.00
ATOM    710  N   SER    42      -4.514 -36.173   5.995  1.00  0.00
ATOM    711  H   SER    42      -5.069 -36.941   5.753  1.00  0.00
ATOM    712  CA  SER    42      -4.128 -35.986   7.396  1.00  0.00
ATOM    713  HA  SER    42      -4.470 -35.015   7.723  1.00  0.00
ATOM    714  CB  SER    42      -4.787 -37.055   8.267  1.00  0.00
ATOM    715 1HB  SER    42      -4.406 -36.981   9.277  1.00  0.00
ATOM    716 2HB  SER    42      -4.565 -38.031   7.872  1.00  0.00
ATOM    717  QB  SER    42      -4.485 -37.506   8.574  1.00  0.00
ATOM    718  OG  SER    42      -6.196 -36.859   8.265  1.00  0.00
ATOM    719  HG  SER    42      -6.377 -35.999   8.651  1.00  0.00
ATOM    720  C   SER    42      -2.612 -36.054   7.566  1.00  0.00
ATOM    721  O   SER    42      -2.031 -35.278   8.331  1.00  0.00
ATOM    722  N   LYS+   43      -1.983 -36.990   6.855  1.00  0.00
ATOM    723  H   LYS+   43      -2.505 -37.567   6.267  1.00  0.00
ATOM    724  CA  LYS+   43      -0.532 -37.170   6.928  1.00  0.00
ATOM    725  HA  LYS+   43      -0.253 -37.331   7.958  1.00  0.00
ATOM    726  CB  LYS+   43      -0.111 -38.386   6.104  1.00  0.00
ATOM    727 1HB  LYS+   43       0.965 -38.415   6.025  1.00  0.00
ATOM    728 2HB  LYS+   43      -0.542 -38.319   5.116  1.00  0.00
ATOM    729  QB  LYS+   43       0.211 -38.367   5.571  1.00  0.00
ATOM    730  CG  LYS+   43      -0.603 -39.660   6.791  1.00  0.00
ATOM    731 1HG  LYS+   43      -1.679 -39.637   6.870  1.00  0.00
ATOM    732 2HG  LYS+   43      -0.170 -39.728   7.780  1.00  0.00
ATOM    733  QG  LYS+   43      -0.925 -39.683   7.325  1.00  0.00
ATOM    734  CD  LYS+   43      -0.185 -40.883   5.966  1.00  0.00
ATOM    735 1HD  LYS+   43       0.893 -40.918   5.899  1.00  0.00
ATOM    736 2HD  LYS+   43      -0.605 -40.807   4.975  1.00  0.00
ATOM    737  QD  LYS+   43       0.144 -40.862   5.437  1.00  0.00
ATOM    738  CE  LYS+   43      -0.692 -42.159   6.642  1.00  0.00
ATOM    739 1HE  LYS+   43      -0.451 -43.013   6.024  1.00  0.00
ATOM    740 2HE  LYS+   43      -1.763 -42.099   6.767  1.00  0.00
ATOM    741  QE  LYS+   43      -1.107 -42.556   6.395  1.00  0.00
ATOM    742  NZ  LYS+   43      -0.044 -42.314   7.976  1.00  0.00
ATOM    743 1HZ  LYS+   43       0.917 -41.919   7.942  1.00  0.00
ATOM    744 2HZ  LYS+   43       0.002 -43.325   8.223  1.00  0.00
ATOM    745 3HZ  LYS+   43      -0.600 -41.806   8.693  1.00  0.00
ATOM    746  QZ  LYS+   43       0.106 -42.350   8.286  1.00  0.00
ATOM    747  C   LYS+   43       0.188 -35.929   6.414  1.00  0.00
ATOM    748  O   LYS+   43       1.187 -35.496   6.994  1.00  0.00
ATOM    749  N   THR    44      -0.345 -35.355   5.338  1.00  0.00
ATOM    750  H   THR    44      -1.150 -35.746   4.936  1.00  0.00
ATOM    751  CA  THR    44       0.229 -34.143   4.748  1.00  0.00
ATOM    752  HA  THR    44       1.289 -34.130   4.947  1.00  0.00
ATOM    753  CB  THR    44       0.015 -34.139   3.230  1.00  0.00
ATOM    754  HB  THR    44       0.421 -33.229   2.816  1.00  0.00
ATOM    755  QG2 THR    44       0.893 -35.622   2.448  1.00  0.00
ATOM    756  OG1 THR    44      -1.377 -34.204   2.950  1.00  0.00
ATOM    757 1HG  THR    44      -1.638 -33.372   2.550  1.00  0.00
ATOM    758  CG2 THR    44       0.727 -35.340   2.596  1.00  0.00
ATOM    759 1HG2 THR    44       1.784 -35.281   2.803  1.00  0.00
ATOM    760 2HG2 THR    44       0.566 -35.331   1.528  1.00  0.00
ATOM    761 3HG2 THR    44       0.328 -36.254   3.013  1.00  0.00
ATOM    762  C   THR    44      -0.403 -32.882   5.356  1.00  0.00
ATOM    763  O   THR    44      -0.042 -31.760   4.973  1.00  0.00
ATOM    764  N   LYS+   45      -1.351 -33.065   6.292  1.00  0.00
ATOM    765  H   LYS+   45      -1.609 -33.977   6.551  1.00  0.00
ATOM    766  CA  LYS+   45      -2.020 -31.931   6.922  1.00  0.00
ATOM    767  HA  LYS+   45      -2.510 -31.356   6.153  1.00  0.00
ATOM    768  CB  LYS+   45      -3.085 -32.409   7.922  1.00  0.00
ATOM    769 1HB  LYS+   45      -2.610 -32.947   8.728  1.00  0.00
ATOM    770 2HB  LYS+   45      -3.789 -33.056   7.419  1.00  0.00
ATOM    771  QB  LYS+   45      -3.199 -33.002   8.073  1.00  0.00
ATOM    772  CG  LYS+   45      -3.820 -31.187   8.486  1.00  0.00
ATOM    773 1HG  LYS+   45      -4.276 -30.641   7.675  1.00  0.00
ATOM    774 2HG  LYS+   45      -3.112 -30.551   8.992  1.00  0.00
ATOM    775  QG  LYS+   45      -3.694 -30.596   8.333  1.00  0.00
ATOM    776  CD  LYS+   45      -4.901 -31.612   9.475  1.00  0.00
ATOM    777 1HD  LYS+   45      -4.454 -32.154  10.295  1.00  0.00
ATOM    778 2HD  LYS+   45      -5.624 -32.242   8.973  1.00  0.00
ATOM    779  QD  LYS+   45      -5.039 -32.198   9.634  1.00  0.00
ATOM    780  CE  LYS+   45      -5.594 -30.357  10.011  1.00  0.00
ATOM    781 1HE  LYS+   45      -6.033 -29.810   9.189  1.00  0.00
ATOM    782 2HE  LYS+   45      -4.867 -29.729  10.508  1.00  0.00
ATOM    783  QE  LYS+   45      -5.450 -29.769   9.848  1.00  0.00
ATOM    784  NZ  LYS+   45      -6.661 -30.746  10.975  1.00  0.00
ATOM    785 1HZ  LYS+   45      -7.055 -31.668  10.702  1.00  0.00
ATOM    786 2HZ  LYS+   45      -7.416 -30.029  10.966  1.00  0.00
ATOM    787 3HZ  LYS+   45      -6.258 -30.813  11.931  1.00  0.00
ATOM    788  QZ  LYS+   45      -6.910 -30.837  11.200  1.00  0.00
ATOM    789  C   LYS+   45      -0.998 -31.042   7.633  1.00  0.00
ATOM    790  O   LYS+   45      -1.114 -29.819   7.604  1.00  0.00
ATOM    791  N   GLU    46      -0.014 -31.660   8.284  1.00  0.00
ATOM    792  H   GLU    46       0.020 -32.641   8.284  1.00  0.00
ATOM    793  CA  GLU    46       1.002 -30.907   9.012  1.00  0.00
ATOM    794  HA  GLU    46       0.523 -30.325   9.785  1.00  0.00
ATOM    795  CB  GLU    46       1.995 -31.880   9.669  1.00  0.00
ATOM    796 1HB  GLU    46       2.527 -32.422   8.901  1.00  0.00
ATOM    797 2HB  GLU    46       1.452 -32.581  10.288  1.00  0.00
ATOM    798  QB  GLU    46       1.989 -32.501   9.594  1.00  0.00
ATOM    799  CG  GLU    46       3.002 -31.113  10.536  1.00  0.00
ATOM    800 1HG  GLU    46       2.471 -30.553  11.293  1.00  0.00
ATOM    801 2HG  GLU    46       3.564 -30.431   9.915  1.00  0.00
ATOM    802  QG  GLU    46       3.017 -30.492  10.604  1.00  0.00
ATOM    803  CD  GLU    46       3.960 -32.089  11.210  1.00  0.00
ATOM    804  OE1 GLU    46       4.639 -32.809  10.498  1.00  0.00
ATOM    805  OE2 GLU    46       3.999 -32.103  12.429  1.00  0.00
ATOM    806  C   GLU    46       1.742 -29.960   8.064  1.00  0.00
ATOM    807  O   GLU    46       2.018 -28.811   8.418  1.00  0.00
ATOM    808  N   GLY    47       2.064 -30.456   6.868  1.00  0.00
ATOM    809  H   GLY    47       1.820 -31.380   6.652  1.00  0.00
ATOM    810  CA  GLY    47       2.777 -29.654   5.874  1.00  0.00
ATOM    811 1HA  GLY    47       2.977 -30.267   5.007  1.00  0.00
ATOM    812 2HA  GLY    47       3.719 -29.332   6.296  1.00  0.00
ATOM    813  QA  GLY    47       3.348 -29.799   5.651  1.00  0.00
ATOM    814  C   GLY    47       1.981 -28.422   5.437  1.00  0.00
ATOM    815  O   GLY    47       2.548 -27.334   5.307  1.00  0.00
ATOM    816  N   VAL    48       0.677 -28.602   5.196  1.00  0.00
ATOM    817  H   VAL    48       0.287 -29.494   5.304  1.00  0.00
ATOM    818  CA  VAL    48      -0.177 -27.494   4.753  1.00  0.00
ATOM    819  HA  VAL    48       0.384 -26.914   4.034  1.00  0.00
ATOM    820  CB  VAL    48      -1.428 -28.047   4.040  1.00  0.00
ATOM    821  HB  VAL    48      -1.112 -28.691   3.233  1.00  0.00
ATOM    822  QG1 VAL    48      -2.477 -29.048   5.245  1.00  0.00
ATOM    823  QG2 VAL    48      -2.459 -26.624   3.329  1.00  0.00
ATOM    824  CG1 VAL    48      -2.278 -28.857   5.015  1.00  0.00
ATOM    825 1HG1 VAL    48      -1.691 -29.674   5.397  1.00  0.00
ATOM    826 2HG1 VAL    48      -3.147 -29.245   4.503  1.00  0.00
ATOM    827 3HG1 VAL    48      -2.593 -28.225   5.833  1.00  0.00
ATOM    828  CG2 VAL    48      -2.263 -26.895   3.464  1.00  0.00
ATOM    829 1HG2 VAL    48      -2.976 -27.288   2.755  1.00  0.00
ATOM    830 2HG2 VAL    48      -1.612 -26.189   2.968  1.00  0.00
ATOM    831 3HG2 VAL    48      -2.790 -26.396   4.264  1.00  0.00
ATOM    832  QQG VAL    48      -2.468 -27.836   4.287  1.00  0.00
ATOM    833  C   VAL    48      -0.557 -26.561   5.911  1.00  0.00
ATOM    834  O   VAL    48      -0.667 -25.357   5.709  1.00  0.00
ATOM    835  N   VAL    49      -0.758 -27.114   7.111  1.00  0.00
ATOM    836  H   VAL    49      -0.660 -28.080   7.221  1.00  0.00
ATOM    837  CA  VAL    49      -1.121 -26.283   8.261  1.00  0.00
ATOM    838  HA  VAL    49      -2.028 -25.744   8.029  1.00  0.00
ATOM    839  CB  VAL    49      -1.381 -27.175   9.500  1.00  0.00
ATOM    840  HB  VAL    49      -0.561 -27.865   9.624  1.00  0.00
ATOM    841  QG1 VAL    49      -1.571 -26.131  11.077  1.00  0.00
ATOM    842  QG2 VAL    49      -2.987 -28.148   9.236  1.00  0.00
ATOM    843  CG1 VAL    49      -1.536 -26.329  10.779  1.00  0.00
ATOM    844 1HG1 VAL    49      -0.586 -25.878  11.028  1.00  0.00
ATOM    845 2HG1 VAL    49      -1.859 -26.960  11.592  1.00  0.00
ATOM    846 3HG1 VAL    49      -2.269 -25.553  10.611  1.00  0.00
ATOM    847  CG2 VAL    49      -2.682 -27.962   9.284  1.00  0.00
ATOM    848 1HG2 VAL    49      -3.529 -27.309   9.428  1.00  0.00
ATOM    849 2HG2 VAL    49      -2.729 -28.773   9.996  1.00  0.00
ATOM    850 3HG2 VAL    49      -2.704 -28.361   8.283  1.00  0.00
ATOM    851  QQG VAL    49      -2.279 -27.139  10.156  1.00  0.00
ATOM    852  C   VAL    49       0.007 -25.276   8.525  1.00  0.00
ATOM    853  O   VAL    49      -0.243 -24.080   8.697  1.00  0.00
ATOM    854  N   HIS+   50       1.241 -25.782   8.548  1.00  0.00
ATOM    855  H   HIS+   50       1.368 -26.742   8.402  1.00  0.00
ATOM    856  CA  HIS+   50       2.414 -24.940   8.786  1.00  0.00
ATOM    857  HA  HIS+   50       2.230 -24.328   9.654  1.00  0.00
ATOM    858  CB  HIS+   50       3.634 -25.826   9.062  1.00  0.00
ATOM    859 1HB  HIS+   50       3.933 -26.319   8.147  1.00  0.00
ATOM    860 2HB  HIS+   50       3.379 -26.569   9.801  1.00  0.00
ATOM    861  QB  HIS+   50       3.656 -26.444   8.974  1.00  0.00
ATOM    862  CG  HIS+   50       4.776 -24.983   9.571  1.00  0.00
ATOM    863  ND1 HIS+   50       5.597 -24.261   8.720  1.00  0.00
ATOM    864  CD2 HIS+   50       5.241 -24.738  10.839  1.00  0.00
ATOM    865  CE1 HIS+   50       6.506 -23.622   9.480  1.00  0.00
ATOM    866  NE2 HIS+   50       6.334 -23.880  10.780  1.00  0.00
ATOM    867 2HD  HIS+   50       4.822 -25.151  11.744  1.00  0.00
ATOM    868 1HE  HIS+   50       7.279 -22.978   9.088  1.00  0.00
ATOM    869 2HE  HIS+   50       6.861 -23.535  11.529  1.00  0.00
ATOM    870  C   HIS+   50       2.695 -24.027   7.589  1.00  0.00
ATOM    871  O   HIS+   50       2.956 -22.834   7.766  1.00  0.00
ATOM    872  N   GLY    51       2.665 -24.600   6.383  1.00  0.00
ATOM    873  H   GLY    51       2.466 -25.558   6.312  1.00  0.00
ATOM    874  CA  GLY    51       2.940 -23.836   5.162  1.00  0.00
ATOM    875 1HA  GLY    51       2.892 -24.501   4.311  1.00  0.00
ATOM    876 2HA  GLY    51       3.937 -23.420   5.226  1.00  0.00
ATOM    877  QA  GLY    51       3.414 -23.961   4.769  1.00  0.00
ATOM    878  C   GLY    51       1.939 -22.704   4.964  1.00  0.00
ATOM    879  O   GLY    51       2.328 -21.575   4.651  1.00  0.00
ATOM    880  N   VAL    52       0.656 -23.014   5.148  1.00  0.00
ATOM    881  H   VAL    52       0.420 -23.932   5.394  1.00  0.00
ATOM    882  CA  VAL    52      -0.404 -22.016   4.990  1.00  0.00
ATOM    883  HA  VAL    52      -0.339 -21.594   3.999  1.00  0.00
ATOM    884  CB  VAL    52      -1.780 -22.703   5.148  1.00  0.00
ATOM    885  HB  VAL    52      -1.784 -23.285   6.056  1.00  0.00
ATOM    886  QG1 VAL    52      -3.189 -21.434   5.217  1.00  0.00
ATOM    887  QG2 VAL    52      -2.073 -23.853   3.672  1.00  0.00
ATOM    888  CG1 VAL    52      -2.924 -21.674   5.203  1.00  0.00
ATOM    889 1HG1 VAL    52      -2.881 -21.141   6.142  1.00  0.00
ATOM    890 2HG1 VAL    52      -3.870 -22.184   5.120  1.00  0.00
ATOM    891 3HG1 VAL    52      -2.815 -20.978   4.389  1.00  0.00
ATOM    892  CG2 VAL    52      -2.018 -23.633   3.952  1.00  0.00
ATOM    893 1HG2 VAL    52      -1.127 -24.216   3.765  1.00  0.00
ATOM    894 2HG2 VAL    52      -2.251 -23.046   3.079  1.00  0.00
ATOM    895 3HG2 VAL    52      -2.842 -24.296   4.171  1.00  0.00
ATOM    896  QQG VAL    52      -2.631 -22.643   4.444  1.00  0.00
ATOM    897  C   VAL    52      -0.217 -20.894   6.017  1.00  0.00
ATOM    898  O   VAL    52      -0.310 -19.711   5.675  1.00  0.00
ATOM    899  N   ALA    53       0.039 -21.278   7.269  1.00  0.00
ATOM    900  H   ALA    53       0.095 -22.237   7.474  1.00  0.00
ATOM    901  CA  ALA    53       0.231 -20.304   8.341  1.00  0.00
ATOM    902  HA  ALA    53      -0.651 -19.685   8.415  1.00  0.00
ATOM    903  QB  ALA    53       0.483 -21.199   9.987  1.00  0.00
ATOM    904  CB  ALA    53       0.434 -21.030   9.674  1.00  0.00
ATOM    905 1HB  ALA    53       1.377 -21.556   9.657  1.00  0.00
ATOM    906 2HB  ALA    53      -0.370 -21.733   9.826  1.00  0.00
ATOM    907 3HB  ALA    53       0.441 -20.309  10.478  1.00  0.00
ATOM    908  C   ALA    53       1.437 -19.416   8.056  1.00  0.00
ATOM    909  O   ALA    53       1.395 -18.204   8.294  1.00  0.00
ATOM    910  N   THR    54       2.511 -20.027   7.553  1.00  0.00
ATOM    911  H   THR    54       2.479 -20.994   7.395  1.00  0.00
ATOM    912  CA  THR    54       3.738 -19.295   7.240  1.00  0.00
ATOM    913  HA  THR    54       4.072 -18.783   8.131  1.00  0.00
ATOM    914  CB  THR    54       4.831 -20.288   6.803  1.00  0.00
ATOM    915  HB  THR    54       4.506 -20.817   5.918  1.00  0.00
ATOM    916  QG2 THR    54       6.448 -19.374   6.421  1.00  0.00
ATOM    917  OG1 THR    54       5.070 -21.216   7.853  1.00  0.00
ATOM    918 1HG  THR    54       4.219 -21.508   8.189  1.00  0.00
ATOM    919  CG2 THR    54       6.141 -19.548   6.493  1.00  0.00
ATOM    920 1HG2 THR    54       6.954 -20.257   6.457  1.00  0.00
ATOM    921 2HG2 THR    54       6.333 -18.818   7.266  1.00  0.00
ATOM    922 3HG2 THR    54       6.057 -19.047   5.539  1.00  0.00
ATOM    923  C   THR    54       3.481 -18.258   6.142  1.00  0.00
ATOM    924  O   THR    54       3.929 -17.114   6.250  1.00  0.00
ATOM    925  N   VAL    55       2.771 -18.671   5.086  1.00  0.00
ATOM    926  H   VAL    55       2.448 -19.596   5.053  1.00  0.00
ATOM    927  CA  VAL    55       2.478 -17.770   3.969  1.00  0.00
ATOM    928  HA  VAL    55       3.411 -17.380   3.585  1.00  0.00
ATOM    929  CB  VAL    55       1.764 -18.548   2.841  1.00  0.00
ATOM    930  HB  VAL    55       0.895 -19.047   3.248  1.00  0.00
ATOM    931  QG1 VAL    55       1.211 -17.375   1.449  1.00  0.00
ATOM    932  QG2 VAL    55       2.949 -19.842   2.133  1.00  0.00
ATOM    933  CG1 VAL    55       1.315 -17.597   1.712  1.00  0.00
ATOM    934 1HG1 VAL    55       1.107 -18.167   0.817  1.00  0.00
ATOM    935 2HG1 VAL    55       2.101 -16.885   1.509  1.00  0.00
ATOM    936 3HG1 VAL    55       0.425 -17.073   2.021  1.00  0.00
ATOM    937  CG2 VAL    55       2.724 -19.596   2.267  1.00  0.00
ATOM    938 1HG2 VAL    55       3.474 -19.105   1.666  1.00  0.00
ATOM    939 2HG2 VAL    55       2.171 -20.292   1.656  1.00  0.00
ATOM    940 3HG2 VAL    55       3.202 -20.127   3.076  1.00  0.00
ATOM    941  QQG VAL    55       2.080 -18.608   1.791  1.00  0.00
ATOM    942  C   VAL    55       1.621 -16.596   4.458  1.00  0.00
ATOM    943  O   VAL    55       1.899 -15.441   4.127  1.00  0.00
ATOM    944  N   ALA    56       0.582 -16.907   5.236  1.00  0.00
ATOM    945  H   ALA    56       0.414 -17.847   5.461  1.00  0.00
ATOM    946  CA  ALA    56      -0.312 -15.877   5.761  1.00  0.00
ATOM    947  HA  ALA    56      -0.740 -15.328   4.937  1.00  0.00
ATOM    948  QB  ALA    56      -1.704 -16.645   6.764  1.00  0.00
ATOM    949  CB  ALA    56      -1.439 -16.502   6.572  1.00  0.00
ATOM    950 1HB  ALA    56      -1.898 -15.737   7.185  1.00  0.00
ATOM    951 2HB  ALA    56      -1.038 -17.277   7.204  1.00  0.00
ATOM    952 3HB  ALA    56      -2.175 -16.921   5.904  1.00  0.00
ATOM    953  C   ALA    56       0.437 -14.910   6.661  1.00  0.00
ATOM    954  O   ALA    56       0.178 -13.709   6.630  1.00  0.00
ATOM    955  N   GLU    57       1.345 -15.444   7.471  1.00  0.00
ATOM    956  H   GLU    57       1.493 -16.408   7.458  1.00  0.00
ATOM    957  CA  GLU    57       2.111 -14.623   8.392  1.00  0.00
ATOM    958  HA  GLU    57       1.431 -14.088   9.038  1.00  0.00
ATOM    959  CB  GLU    57       3.015 -15.519   9.255  1.00  0.00
ATOM    960 1HB  GLU    57       3.719 -16.034   8.616  1.00  0.00
ATOM    961 2HB  GLU    57       2.408 -16.244   9.773  1.00  0.00
ATOM    962  QB  GLU    57       3.063 -16.139   9.194  1.00  0.00
ATOM    963  CG  GLU    57       3.793 -14.678  10.284  1.00  0.00
ATOM    964 1HG  GLU    57       4.366 -13.925   9.765  1.00  0.00
ATOM    965 2HG  GLU    57       4.468 -15.321  10.831  1.00  0.00
ATOM    966  QG  GLU    57       4.417 -14.623  10.298  1.00  0.00
ATOM    967  CD  GLU    57       2.843 -13.989  11.277  1.00  0.00
ATOM    968  OE1 GLU    57       1.727 -14.460  11.446  1.00  0.00
ATOM    969  OE2 GLU    57       3.254 -12.998  11.856  1.00  0.00
ATOM    970  C   GLU    57       2.947 -13.616   7.612  1.00  0.00
ATOM    971  O   GLU    57       3.007 -12.451   7.982  1.00  0.00
ATOM    972  N   LYS+   58       3.595 -14.092   6.544  1.00  0.00
ATOM    973  H   LYS+   58       3.507 -15.042   6.316  1.00  0.00
ATOM    974  CA  LYS+   58       4.455 -13.242   5.716  1.00  0.00
ATOM    975  HA  LYS+   58       5.199 -12.787   6.350  1.00  0.00
ATOM    976  CB  LYS+   58       5.173 -14.102   4.674  1.00  0.00
ATOM    977 1HB  LYS+   58       5.678 -13.462   3.966  1.00  0.00
ATOM    978 2HB  LYS+   58       4.452 -14.716   4.154  1.00  0.00
ATOM    979  QB  LYS+   58       5.065 -14.089   4.060  1.00  0.00
ATOM    980  CG  LYS+   58       6.202 -14.998   5.370  1.00  0.00
ATOM    981 1HG  LYS+   58       5.700 -15.638   6.077  1.00  0.00
ATOM    982 2HG  LYS+   58       6.925 -14.383   5.886  1.00  0.00
ATOM    983  QG  LYS+   58       6.312 -15.011   5.982  1.00  0.00
ATOM    984  CD  LYS+   58       6.917 -15.858   4.324  1.00  0.00
ATOM    985 1HD  LYS+   58       7.435 -15.218   3.624  1.00  0.00
ATOM    986 2HD  LYS+   58       6.191 -16.459   3.794  1.00  0.00
ATOM    987  QD  LYS+   58       6.813 -15.838   3.709  1.00  0.00
ATOM    988  CE  LYS+   58       7.929 -16.778   5.014  1.00  0.00
ATOM    989 1HE  LYS+   58       8.385 -17.426   4.282  1.00  0.00
ATOM    990 2HE  LYS+   58       7.422 -17.376   5.758  1.00  0.00
ATOM    991  QE  LYS+   58       7.903 -17.401   5.020  1.00  0.00
ATOM    992  NZ  LYS+   58       8.983 -15.954   5.674  1.00  0.00
ATOM    993 1HZ  LYS+   58       9.407 -15.309   4.976  1.00  0.00
ATOM    994 2HZ  LYS+   58       9.718 -16.581   6.062  1.00  0.00
ATOM    995 3HZ  LYS+   58       8.559 -15.399   6.443  1.00  0.00
ATOM    996  QZ  LYS+   58       9.228 -15.763   5.827  1.00  0.00
ATOM    997  C   LYS+   58       3.683 -12.131   5.000  1.00  0.00
ATOM    998  O   LYS+   58       4.168 -10.996   4.923  1.00  0.00
ATOM    999  N   THR    59       2.500 -12.449   4.457  1.00  0.00
ATOM   1000  H   THR    59       2.158 -13.368   4.529  1.00  0.00
ATOM   1001  CA  THR    59       1.718 -11.440   3.743  1.00  0.00
ATOM   1002  HA  THR    59       2.397 -10.845   3.149  1.00  0.00
ATOM   1003  CB  THR    59       0.700 -12.100   2.809  1.00  0.00
ATOM   1004  HB  THR    59      -0.097 -12.541   3.384  1.00  0.00
ATOM   1005  QG2 THR    59      -0.011 -10.791   1.635  1.00  0.00
ATOM   1006  OG1 THR    59       1.357 -13.096   2.040  1.00  0.00
ATOM   1007 1HG  THR    59       1.103 -13.955   2.385  1.00  0.00
ATOM   1008  CG2 THR    59       0.124 -11.042   1.860  1.00  0.00
ATOM   1009 1HG2 THR    59      -0.815 -11.388   1.462  1.00  0.00
ATOM   1010 2HG2 THR    59       0.816 -10.870   1.048  1.00  0.00
ATOM   1011 3HG2 THR    59      -0.035 -10.116   2.396  1.00  0.00
ATOM   1012  C   THR    59       1.007 -10.517   4.730  1.00  0.00
ATOM   1013  O   THR    59       0.978  -9.299   4.544  1.00  0.00
ATOM   1014  N   LYS+   60       0.434 -11.116   5.776  1.00  0.00
ATOM   1015  H   LYS+   60       0.494 -12.086   5.857  1.00  0.00
ATOM   1016  CA  LYS+   60      -0.284 -10.358   6.801  1.00  0.00
ATOM   1017  HA  LYS+   60      -1.080  -9.808   6.330  1.00  0.00
ATOM   1018  CB  LYS+   60      -0.889 -11.308   7.844  1.00  0.00
ATOM   1019 1HB  LYS+   60      -1.242 -10.734   8.687  1.00  0.00
ATOM   1020 2HB  LYS+   60      -0.132 -12.002   8.176  1.00  0.00
ATOM   1021  QB  LYS+   60      -0.687 -11.368   8.431  1.00  0.00
ATOM   1022  CG  LYS+   60      -2.066 -12.095   7.243  1.00  0.00
ATOM   1023 1HG  LYS+   60      -2.340 -12.897   7.911  1.00  0.00
ATOM   1024 2HG  LYS+   60      -1.768 -12.511   6.290  1.00  0.00
ATOM   1025  QG  LYS+   60      -2.054 -12.704   7.100  1.00  0.00
ATOM   1026  CD  LYS+   60      -3.275 -11.171   7.037  1.00  0.00
ATOM   1027 1HD  LYS+   60      -3.042 -10.432   6.287  1.00  0.00
ATOM   1028 2HD  LYS+   60      -3.510 -10.676   7.967  1.00  0.00
ATOM   1029  QD  LYS+   60      -3.276 -10.554   7.127  1.00  0.00
ATOM   1030  CE  LYS+   60      -4.479 -11.992   6.579  1.00  0.00
ATOM   1031 1HE  LYS+   60      -4.721 -12.726   7.335  1.00  0.00
ATOM   1032 2HE  LYS+   60      -4.241 -12.495   5.654  1.00  0.00
ATOM   1033  QE  LYS+   60      -4.481 -12.610   6.494  1.00  0.00
ATOM   1034  NZ  LYS+   60      -5.645 -11.092   6.373  1.00  0.00
ATOM   1035 1HZ  LYS+   60      -5.399 -10.357   5.679  1.00  0.00
ATOM   1036 2HZ  LYS+   60      -5.901 -10.644   7.277  1.00  0.00
ATOM   1037 3HZ  LYS+   60      -6.452 -11.642   6.019  1.00  0.00
ATOM   1038  QZ  LYS+   60      -5.917 -10.881   6.325  1.00  0.00
ATOM   1039  C   LYS+   60       0.650  -9.376   7.493  1.00  0.00
ATOM   1040  O   LYS+   60       0.275  -8.230   7.744  1.00  0.00
ATOM   1041  N   GLU    61       1.871  -9.822   7.785  1.00  0.00
ATOM   1042  H   GLU    61       2.118 -10.745   7.547  1.00  0.00
ATOM   1043  CA  GLU    61       2.849  -8.933   8.430  1.00  0.00
ATOM   1044  HA  GLU    61       2.352  -8.425   9.245  1.00  0.00
ATOM   1045  CB  GLU    61       4.040  -9.726   9.007  1.00  0.00
ATOM   1046 1HB  GLU    61       3.668 -10.490   9.675  1.00  0.00
ATOM   1047 2HB  GLU    61       4.678  -9.055   9.563  1.00  0.00
ATOM   1048  QB  GLU    61       4.173  -9.773   9.619  1.00  0.00
ATOM   1049  CG  GLU    61       4.863 -10.390   7.891  1.00  0.00
ATOM   1050 1HG  GLU    61       4.199 -10.732   7.119  1.00  0.00
ATOM   1051 2HG  GLU    61       5.398 -11.237   8.300  1.00  0.00
ATOM   1052  QG  GLU    61       4.798 -10.985   7.709  1.00  0.00
ATOM   1053  CD  GLU    61       5.867  -9.400   7.295  1.00  0.00
ATOM   1054  OE1 GLU    61       6.402  -8.593   8.041  1.00  0.00
ATOM   1055  OE2 GLU    61       6.085  -9.463   6.098  1.00  0.00
ATOM   1056  C   GLU    61       3.326  -7.870   7.430  1.00  0.00
ATOM   1057  O   GLU    61       3.615  -6.729   7.808  1.00  0.00
ATOM   1058  N   GLN    62       3.389  -8.258   6.148  1.00  0.00
ATOM   1059  H   GLN    62       3.135  -9.177   5.914  1.00  0.00
ATOM   1060  CA  GLN    62       3.812  -7.348   5.091  1.00  0.00
ATOM   1061  HA  GLN    62       4.790  -6.964   5.332  1.00  0.00
ATOM   1062  CB  GLN    62       3.895  -8.100   3.755  1.00  0.00
ATOM   1063 1HB  GLN    62       2.902  -8.388   3.443  1.00  0.00
ATOM   1064 2HB  GLN    62       4.504  -8.984   3.880  1.00  0.00
ATOM   1065  QB  GLN    62       3.703  -8.686   3.662  1.00  0.00
ATOM   1066  CG  GLN    62       4.523  -7.201   2.682  1.00  0.00
ATOM   1067 1HG  GLN    62       5.494  -6.866   3.020  1.00  0.00
ATOM   1068 2HG  GLN    62       3.886  -6.346   2.516  1.00  0.00
ATOM   1069  QG  GLN    62       4.690  -6.606   2.768  1.00  0.00
ATOM   1070  CD  GLN    62       4.683  -7.974   1.376  1.00  0.00
ATOM   1071  OE1 GLN    62       5.013  -9.160   1.389  1.00  0.00
ATOM   1072  NE2 GLN    62       4.468  -7.366   0.240  1.00  0.00
ATOM   1073 1HE2 GLN    62       4.205  -6.422   0.231  1.00  0.00
ATOM   1074 2HE2 GLN    62       4.570  -7.854  -0.603  1.00  0.00
ATOM   1075  QE2 GLN    62       4.388  -7.138  -0.186  1.00  0.00
ATOM   1076  C   GLN    62       2.837  -6.177   4.969  1.00  0.00
ATOM   1077  O   GLN    62       3.262  -5.047   4.747  1.00  0.00
ATOM   1078  N   VAL    63       1.536  -6.458   5.100  1.00  0.00
ATOM   1079  H   VAL    63       1.257  -7.382   5.266  1.00  0.00
ATOM   1080  CA  VAL    63       0.513  -5.405   4.991  1.00  0.00
ATOM   1081  HA  VAL    63       0.788  -4.762   4.166  1.00  0.00
ATOM   1082  CB  VAL    63      -0.868  -5.999   4.687  1.00  0.00
ATOM   1083  HB  VAL    63      -1.597  -5.206   4.631  1.00  0.00
ATOM   1084  QG1 VAL    63      -0.791  -6.889   3.034  1.00  0.00
ATOM   1085  QG2 VAL    63      -1.377  -7.226   6.031  1.00  0.00
ATOM   1086  CG1 VAL    63      -0.809  -6.721   3.347  1.00  0.00
ATOM   1087 1HG1 VAL    63      -1.789  -7.081   3.088  1.00  0.00
ATOM   1088 2HG1 VAL    63      -0.121  -7.554   3.424  1.00  0.00
ATOM   1089 3HG1 VAL    63      -0.462  -6.033   2.590  1.00  0.00
ATOM   1090  CG2 VAL    63      -1.281  -6.993   5.776  1.00  0.00
ATOM   1091 1HG2 VAL    63      -2.323  -7.247   5.655  1.00  0.00
ATOM   1092 2HG2 VAL    63      -1.130  -6.547   6.747  1.00  0.00
ATOM   1093 3HG2 VAL    63      -0.679  -7.883   5.690  1.00  0.00
ATOM   1094  QQG VAL    63      -1.084  -7.058   4.532  1.00  0.00
ATOM   1095  C   VAL    63       0.451  -4.549   6.252  1.00  0.00
ATOM   1096  O   VAL    63       0.149  -3.355   6.174  1.00  0.00
ATOM   1097  N   THR    64       0.752  -5.151   7.405  1.00  0.00
ATOM   1098  H   THR    64       0.997  -6.101   7.406  1.00  0.00
ATOM   1099  CA  THR    64       0.744  -4.406   8.665  1.00  0.00
ATOM   1100  HA  THR    64      -0.200  -3.889   8.755  1.00  0.00
ATOM   1101  CB  THR    64       0.900  -5.361   9.856  1.00  0.00
ATOM   1102  HB  THR    64       0.964  -4.783  10.765  1.00  0.00
ATOM   1103  QG2 THR    64      -0.596  -6.522   9.969  1.00  0.00
ATOM   1104  OG1 THR    64       2.090  -6.122   9.703  1.00  0.00
ATOM   1105 1HG  THR    64       2.346  -6.448  10.567  1.00  0.00
ATOM   1106  CG2 THR    64      -0.310  -6.301   9.946  1.00  0.00
ATOM   1107 1HG2 THR    64      -0.020  -7.212  10.446  1.00  0.00
ATOM   1108 2HG2 THR    64      -0.671  -6.535   8.953  1.00  0.00
ATOM   1109 3HG2 THR    64      -1.098  -5.819  10.508  1.00  0.00
ATOM   1110  C   THR    64       1.872  -3.371   8.674  1.00  0.00
ATOM   1111  O   THR    64       1.754  -2.323   9.314  1.00  0.00
ATOM   1112  N   ASN    65       2.960  -3.673   7.951  1.00  0.00
ATOM   1113  H   ASN    65       2.986  -4.527   7.456  1.00  0.00
ATOM   1114  CA  ASN    65       4.102  -2.763   7.870  1.00  0.00
ATOM   1115  HA  ASN    65       4.129  -2.155   8.763  1.00  0.00
ATOM   1116  CB  ASN    65       5.402  -3.567   7.785  1.00  0.00
ATOM   1117 1HB  ASN    65       5.528  -3.934   6.777  1.00  0.00
ATOM   1118 2HB  ASN    65       5.351  -4.403   8.467  1.00  0.00
ATOM   1119  QB  ASN    65       5.440  -4.169   7.622  1.00  0.00
ATOM   1120  CG  ASN    65       6.595  -2.687   8.153  1.00  0.00
ATOM   1121  OD1 ASN    65       6.494  -1.839   9.041  1.00  0.00
ATOM   1122  ND2 ASN    65       7.725  -2.840   7.521  1.00  0.00
ATOM   1123 1HD2 ASN    65       7.805  -3.516   6.815  1.00  0.00
ATOM   1124 2HD2 ASN    65       8.495  -2.280   7.750  1.00  0.00
ATOM   1125  QD2 ASN    65       8.150  -2.898   7.283  1.00  0.00
ATOM   1126  C   ASN    65       3.987  -1.847   6.651  1.00  0.00
ATOM   1127  O   ASN    65       4.136  -0.628   6.761  1.00  0.00
ATOM   1128  N   VAL    66       3.728  -2.453   5.491  1.00  0.00
ATOM   1129  H   VAL    66       3.629  -3.423   5.477  1.00  0.00
ATOM   1130  CA  VAL    66       3.601  -1.711   4.234  1.00  0.00
ATOM   1131  HA  VAL    66       4.497  -1.125   4.087  1.00  0.00
ATOM   1132  CB  VAL    66       3.459  -2.705   3.060  1.00  0.00
ATOM   1133  HB  VAL    66       2.648  -3.388   3.269  1.00  0.00
ATOM   1134  QG1 VAL    66       3.105  -1.802   1.428  1.00  0.00
ATOM   1135  QG2 VAL    66       5.066  -3.686   2.882  1.00  0.00
ATOM   1136  CG1 VAL    66       3.172  -1.974   1.739  1.00  0.00
ATOM   1137 1HG1 VAL    66       3.235  -2.673   0.916  1.00  0.00
ATOM   1138 2HG1 VAL    66       3.900  -1.186   1.596  1.00  0.00
ATOM   1139 3HG1 VAL    66       2.181  -1.546   1.771  1.00  0.00
ATOM   1140  CG2 VAL    66       4.762  -3.499   2.915  1.00  0.00
ATOM   1141 1HG2 VAL    66       4.604  -4.326   2.240  1.00  0.00
ATOM   1142 2HG2 VAL    66       5.062  -3.876   3.883  1.00  0.00
ATOM   1143 3HG2 VAL    66       5.533  -2.855   2.522  1.00  0.00
ATOM   1144  QQG VAL    66       4.086  -2.744   2.155  1.00  0.00
ATOM   1145  C   VAL    66       2.399  -0.761   4.299  1.00  0.00
ATOM   1146  O   VAL    66       2.495   0.389   3.868  1.00  0.00
ATOM   1147  N   GLY    67       1.277  -1.257   4.822  1.00  0.00
ATOM   1148  H   GLY    67       1.259  -2.184   5.131  1.00  0.00
ATOM   1149  CA  GLY    67       0.061  -0.453   4.920  1.00  0.00
ATOM   1150 1HA  GLY    67      -0.715  -1.039   5.388  1.00  0.00
ATOM   1151 2HA  GLY    67      -0.258  -0.172   3.930  1.00  0.00
ATOM   1152  QA  GLY    67      -0.487  -0.606   4.659  1.00  0.00
ATOM   1153  C   GLY    67       0.304   0.801   5.748  1.00  0.00
ATOM   1154  O   GLY    67      -0.133   1.890   5.371  1.00  0.00
ATOM   1155  N   GLY    68       1.008   0.644   6.869  1.00  0.00
ATOM   1156  H   GLY    68       1.335  -0.248   7.111  1.00  0.00
ATOM   1157  CA  GLY    68       1.320   1.778   7.738  1.00  0.00
ATOM   1158 1HA  GLY    68       1.805   1.417   8.634  1.00  0.00
ATOM   1159 2HA  GLY    68       0.403   2.282   8.005  1.00  0.00
ATOM   1160  QA  GLY    68       1.104   1.850   8.320  1.00  0.00
ATOM   1161  C   GLY    68       2.250   2.766   7.032  1.00  0.00
ATOM   1162  O   GLY    68       2.088   3.982   7.149  1.00  0.00
ATOM   1163  N   ALA    69       3.238   2.220   6.318  1.00  0.00
ATOM   1164  H   ALA    69       3.316   1.245   6.283  1.00  0.00
ATOM   1165  CA  ALA    69       4.217   3.039   5.600  1.00  0.00
ATOM   1166  HA  ALA    69       4.658   3.734   6.297  1.00  0.00
ATOM   1167  QB  ALA    69       5.590   1.929   4.921  1.00  0.00
ATOM   1168  CB  ALA    69       5.327   2.141   5.049  1.00  0.00
ATOM   1169 1HB  ALA    69       4.955   1.582   4.204  1.00  0.00
ATOM   1170 2HB  ALA    69       5.652   1.454   5.819  1.00  0.00
ATOM   1171 3HB  ALA    69       6.163   2.752   4.740  1.00  0.00
ATOM   1172  C   ALA    69       3.589   3.827   4.449  1.00  0.00
ATOM   1173  O   ALA    69       3.949   4.985   4.224  1.00  0.00
ATOM   1174  N   VAL    70       2.683   3.182   3.702  1.00  0.00
ATOM   1175  H   VAL    70       2.460   2.254   3.915  1.00  0.00
ATOM   1176  CA  VAL    70       2.048   3.827   2.550  1.00  0.00
ATOM   1177  HA  VAL    70       2.825   4.305   1.977  1.00  0.00
ATOM   1178  CB  VAL    70       1.384   2.766   1.646  1.00  0.00
ATOM   1179  HB  VAL    70       2.119   2.020   1.386  1.00  0.00
ATOM   1180  QG1 VAL    70      -0.048   1.921   2.541  1.00  0.00
ATOM   1181  QG2 VAL    70       0.740   3.578   0.060  1.00  0.00
ATOM   1182  CG1 VAL    70       0.224   2.085   2.372  1.00  0.00
ATOM   1183 1HG1 VAL    70      -0.237   1.364   1.711  1.00  0.00
ATOM   1184 2HG1 VAL    70      -0.507   2.820   2.665  1.00  0.00
ATOM   1185 3HG1 VAL    70       0.601   1.580   3.246  1.00  0.00
ATOM   1186  CG2 VAL    70       0.862   3.423   0.361  1.00  0.00
ATOM   1187 1HG2 VAL    70       1.660   3.983  -0.106  1.00  0.00
ATOM   1188 2HG2 VAL    70       0.049   4.091   0.603  1.00  0.00
ATOM   1189 3HG2 VAL    70       0.511   2.660  -0.318  1.00  0.00
ATOM   1190  QQG VAL    70       0.346   2.750   1.300  1.00  0.00
ATOM   1191  C   VAL    70       1.052   4.914   2.971  1.00  0.00
ATOM   1192  O   VAL    70       0.995   5.970   2.334  1.00  0.00
ATOM   1193  N   VAL    71       0.279   4.663   4.033  1.00  0.00
ATOM   1194  H   VAL    71       0.363   3.809   4.504  1.00  0.00
ATOM   1195  CA  VAL    71      -0.701   5.655   4.498  1.00  0.00
ATOM   1196  HA  VAL    71      -1.278   5.988   3.648  1.00  0.00
ATOM   1197  CB  VAL    71      -1.666   5.045   5.530  1.00  0.00
ATOM   1198  HB  VAL    71      -2.360   5.805   5.860  1.00  0.00
ATOM   1199  QG1 VAL    71      -2.629   3.635   4.722  1.00  0.00
ATOM   1200  QG2 VAL    71      -0.709   4.377   7.024  1.00  0.00
ATOM   1201  CG1 VAL    71      -2.445   3.902   4.876  1.00  0.00
ATOM   1202 1HG1 VAL    71      -3.165   4.311   4.181  1.00  0.00
ATOM   1203 2HG1 VAL    71      -2.961   3.337   5.637  1.00  0.00
ATOM   1204 3HG1 VAL    71      -1.761   3.256   4.348  1.00  0.00
ATOM   1205  CG2 VAL    71      -0.891   4.504   6.739  1.00  0.00
ATOM   1206 1HG2 VAL    71      -0.532   5.329   7.336  1.00  0.00
ATOM   1207 2HG2 VAL    71      -0.054   3.920   6.397  1.00  0.00
ATOM   1208 3HG2 VAL    71      -1.541   3.882   7.339  1.00  0.00
ATOM   1209  QQG VAL    71      -1.669   4.006   5.873  1.00  0.00
ATOM   1210  C   VAL    71       0.021   6.861   5.099  1.00  0.00
ATOM   1211  O   VAL    71      -0.368   8.008   4.866  1.00  0.00
ATOM   1212  N   THR    72       1.083   6.579   5.851  1.00  0.00
ATOM   1213  H   THR    72       1.342   5.643   5.978  1.00  0.00
ATOM   1214  CA  THR    72       1.890   7.627   6.467  1.00  0.00
ATOM   1215  HA  THR    72       1.243   8.291   7.020  1.00  0.00
ATOM   1216  CB  THR    72       2.909   6.998   7.430  1.00  0.00
ATOM   1217  HB  THR    72       3.571   6.344   6.883  1.00  0.00
ATOM   1218  QG2 THR    72       3.929   8.344   8.288  1.00  0.00
ATOM   1219  OG1 THR    72       2.212   6.251   8.418  1.00  0.00
ATOM   1220 1HG  THR    72       1.725   6.868   8.968  1.00  0.00
ATOM   1221  CG2 THR    72       3.735   8.089   8.126  1.00  0.00
ATOM   1222 1HG2 THR    72       4.468   7.629   8.772  1.00  0.00
ATOM   1223 2HG2 THR    72       3.081   8.716   8.712  1.00  0.00
ATOM   1224 3HG2 THR    72       4.238   8.688   7.381  1.00  0.00
ATOM   1225  C   THR    72       2.607   8.424   5.371  1.00  0.00
ATOM   1226  O   THR    72       2.718   9.651   5.455  1.00  0.00
ATOM   1227  N   GLY    73       3.102   7.706   4.357  1.00  0.00
ATOM   1228  H   GLY    73       2.984   6.732   4.362  1.00  0.00
ATOM   1229  CA  GLY    73       3.823   8.327   3.251  1.00  0.00
ATOM   1230 1HA  GLY    73       4.130   7.559   2.557  1.00  0.00
ATOM   1231 2HA  GLY    73       4.698   8.825   3.635  1.00  0.00
ATOM   1232  QA  GLY    73       4.414   8.192   3.096  1.00  0.00
ATOM   1233  C   GLY    73       2.953   9.340   2.511  1.00  0.00
ATOM   1234  O   GLY    73       3.422  10.432   2.174  1.00  0.00
ATOM   1235  N   VAL    74       1.690   8.980   2.264  1.00  0.00
ATOM   1236  H   VAL    74       1.367   8.105   2.559  1.00  0.00
ATOM   1237  CA  VAL    74       0.770   9.875   1.564  1.00  0.00
ATOM   1238  HA  VAL    74       1.296  10.311   0.725  1.00  0.00
ATOM   1239  CB  VAL    74      -0.447   9.107   1.023  1.00  0.00
ATOM   1240  HB  VAL    74      -1.116   9.806   0.543  1.00  0.00
ATOM   1241  QG1 VAL    74       0.126   7.826  -0.244  1.00  0.00
ATOM   1242  QG2 VAL    74      -1.360   8.227   2.429  1.00  0.00
ATOM   1243  CG1 VAL    74       0.016   8.070  -0.002  1.00  0.00
ATOM   1244 1HG1 VAL    74       0.593   8.560  -0.776  1.00  0.00
ATOM   1245 2HG1 VAL    74      -0.845   7.590  -0.443  1.00  0.00
ATOM   1246 3HG1 VAL    74       0.630   7.328   0.488  1.00  0.00
ATOM   1247  CG2 VAL    74      -1.187   8.394   2.162  1.00  0.00
ATOM   1248 1HG2 VAL    74      -1.470   9.115   2.914  1.00  0.00
ATOM   1249 2HG2 VAL    74      -0.540   7.653   2.601  1.00  0.00
ATOM   1250 3HG2 VAL    74      -2.071   7.913   1.771  1.00  0.00
ATOM   1251  QQG VAL    74      -0.617   8.027   1.093  1.00  0.00
ATOM   1252  C   VAL    74       0.304  11.005   2.478  1.00  0.00
ATOM   1253  O   VAL    74       0.010  12.101   2.002  1.00  0.00
ATOM   1254  N   THR    75       0.234  10.733   3.785  1.00  0.00
ATOM   1255  H   THR    75       0.477   9.837   4.103  1.00  0.00
ATOM   1256  CA  THR    75      -0.202  11.740   4.745  1.00  0.00
ATOM   1257  HA  THR    75      -1.184  12.090   4.465  1.00  0.00
ATOM   1258  CB  THR    75      -0.276  11.115   6.149  1.00  0.00
ATOM   1259  HB  THR    75       0.702  10.758   6.438  1.00  0.00
ATOM   1260  QG2 THR    75      -0.878  12.389   7.415  1.00  0.00
ATOM   1261  OG1 THR    75      -1.191  10.028   6.123  1.00  0.00
ATOM   1262 1HG  THR    75      -2.009  10.338   5.733  1.00  0.00
ATOM   1263  CG2 THR    75      -0.764  12.146   7.174  1.00  0.00
ATOM   1264 1HG2 THR    75      -1.688  12.584   6.832  1.00  0.00
ATOM   1265 2HG2 THR    75      -0.019  12.922   7.288  1.00  0.00
ATOM   1266 3HG2 THR    75      -0.927  11.662   8.125  1.00  0.00
ATOM   1267  C   THR    75       0.771  12.922   4.732  1.00  0.00
ATOM   1268  O   THR    75       0.347  14.074   4.629  1.00  0.00
ATOM   1269  N   ALA    76       2.073  12.622   4.835  1.00  0.00
ATOM   1270  H   ALA    76       2.347  11.686   4.911  1.00  0.00
ATOM   1271  CA  ALA    76       3.090  13.673   4.829  1.00  0.00
ATOM   1272  HA  ALA    76       2.835  14.403   5.583  1.00  0.00
ATOM   1273  QB  ALA    76       4.792  12.971   5.235  1.00  0.00
ATOM   1274  CB  ALA    76       4.467  13.101   5.158  1.00  0.00
ATOM   1275 1HB  ALA    76       5.213  13.873   5.019  1.00  0.00
ATOM   1276 2HB  ALA    76       4.679  12.271   4.502  1.00  0.00
ATOM   1277 3HB  ALA    76       4.483  12.768   6.184  1.00  0.00
ATOM   1278  C   ALA    76       3.156  14.371   3.481  1.00  0.00
ATOM   1279  O   ALA    76       3.234  15.590   3.424  1.00  0.00
ATOM   1280  N   VAL    77       3.118  13.592   2.398  1.00  0.00
ATOM   1281  H   VAL    77       3.049  12.619   2.503  1.00  0.00
ATOM   1282  CA  VAL    77       3.180  14.166   1.052  1.00  0.00
ATOM   1283  HA  VAL    77       4.090  14.742   0.957  1.00  0.00
ATOM   1284  CB  VAL    77       3.193  13.028   0.008  1.00  0.00
ATOM   1285  HB  VAL    77       2.364  12.361   0.200  1.00  0.00
ATOM   1286  QG1 VAL    77       3.050  13.708  -1.759  1.00  0.00
ATOM   1287  QG2 VAL    77       4.815  12.062   0.165  1.00  0.00
ATOM   1288  CG1 VAL    77       3.078  13.580  -1.424  1.00  0.00
ATOM   1289 1HG1 VAL    77       3.252  12.783  -2.132  1.00  0.00
ATOM   1290 2HG1 VAL    77       3.811  14.357  -1.570  1.00  0.00
ATOM   1291 3HG1 VAL    77       2.088  13.984  -1.573  1.00  0.00
ATOM   1292  CG2 VAL    77       4.506  12.246   0.136  1.00  0.00
ATOM   1293 1HG2 VAL    77       5.314  12.824  -0.289  1.00  0.00
ATOM   1294 2HG2 VAL    77       4.418  11.309  -0.394  1.00  0.00
ATOM   1295 3HG2 VAL    77       4.711  12.052   1.178  1.00  0.00
ATOM   1296  QQG VAL    77       3.932  12.885  -0.797  1.00  0.00
ATOM   1297  C   VAL    77       1.982  15.098   0.848  1.00  0.00
ATOM   1298  O   VAL    77       2.116  16.196   0.303  1.00  0.00
ATOM   1299  N   ALA    78       0.823  14.636   1.301  1.00  0.00
ATOM   1300  H   ALA    78       0.808  13.762   1.730  1.00  0.00
ATOM   1301  CA  ALA    78      -0.413  15.395   1.192  1.00  0.00
ATOM   1302  HA  ALA    78      -0.604  15.636   0.155  1.00  0.00
ATOM   1303  QB  ALA    78      -1.841  14.338   1.847  1.00  0.00
ATOM   1304  CB  ALA    78      -1.570  14.542   1.722  1.00  0.00
ATOM   1305 1HB  ALA    78      -1.568  13.581   1.221  1.00  0.00
ATOM   1306 2HB  ALA    78      -2.507  15.043   1.536  1.00  0.00
ATOM   1307 3HB  ALA    78      -1.447  14.390   2.784  1.00  0.00
ATOM   1308  C   ALA    78      -0.317  16.691   1.981  1.00  0.00
ATOM   1309  O   ALA    78      -0.683  17.748   1.478  1.00  0.00
ATOM   1310  N   GLN    79       0.188  16.601   3.211  1.00  0.00
ATOM   1311  H   GLN    79       0.470  15.728   3.555  1.00  0.00
ATOM   1312  CA  GLN    79       0.331  17.784   4.058  1.00  0.00
ATOM   1313  HA  GLN    79      -0.624  18.285   4.119  1.00  0.00
ATOM   1314  CB  GLN    79       0.757  17.372   5.467  1.00  0.00
ATOM   1315 1HB  GLN    79       1.030  18.250   6.034  1.00  0.00
ATOM   1316 2HB  GLN    79       1.606  16.704   5.405  1.00  0.00
ATOM   1317  QB  GLN    79       1.318  17.477   5.720  1.00  0.00
ATOM   1318  CG  GLN    79      -0.404  16.658   6.166  1.00  0.00
ATOM   1319 1HG  GLN    79      -0.778  15.873   5.526  1.00  0.00
ATOM   1320 2HG  GLN    79      -1.196  17.368   6.358  1.00  0.00
ATOM   1321  QG  GLN    79      -0.987  16.621   5.942  1.00  0.00
ATOM   1322  CD  GLN    79       0.060  16.049   7.492  1.00  0.00
ATOM   1323  OE1 GLN    79       1.219  15.660   7.634  1.00  0.00
ATOM   1324  NE2 GLN    79      -0.790  15.946   8.479  1.00  0.00
ATOM   1325 1HE2 GLN    79      -1.712  16.256   8.366  1.00  0.00
ATOM   1326 2HE2 GLN    79      -0.501  15.558   9.332  1.00  0.00
ATOM   1327  QE2 GLN    79      -1.106  15.907   8.849  1.00  0.00
ATOM   1328  C   GLN    79       1.356  18.755   3.477  1.00  0.00
ATOM   1329  O   GLN    79       1.151  19.970   3.502  1.00  0.00
ATOM   1330  N   LYS+   80       2.465  18.207   2.974  1.00  0.00
ATOM   1331  H   LYS+   80       2.567  17.238   2.996  1.00  0.00
ATOM   1332  CA  LYS+   80       3.534  19.027   2.404  1.00  0.00
ATOM   1333  HA  LYS+   80       3.837  19.750   3.144  1.00  0.00
ATOM   1334  CB  LYS+   80       4.743  18.146   2.076  1.00  0.00
ATOM   1335 1HB  LYS+   80       5.455  18.716   1.496  1.00  0.00
ATOM   1336 2HB  LYS+   80       4.418  17.288   1.505  1.00  0.00
ATOM   1337  QB  LYS+   80       4.936  18.002   1.501  1.00  0.00
ATOM   1338  CG  LYS+   80       5.405  17.674   3.372  1.00  0.00
ATOM   1339 1HG  LYS+   80       4.693  17.116   3.956  1.00  0.00
ATOM   1340 2HG  LYS+   80       5.738  18.532   3.936  1.00  0.00
ATOM   1341  QG  LYS+   80       5.215  17.824   3.946  1.00  0.00
ATOM   1342  CD  LYS+   80       6.603  16.783   3.041  1.00  0.00
ATOM   1343 1HD  LYS+   80       7.317  17.343   2.454  1.00  0.00
ATOM   1344 2HD  LYS+   80       6.269  15.923   2.481  1.00  0.00
ATOM   1345  QD  LYS+   80       6.793  16.633   2.468  1.00  0.00
ATOM   1346  CE  LYS+   80       7.269  16.321   4.340  1.00  0.00
ATOM   1347 1HE  LYS+   80       6.555  15.768   4.932  1.00  0.00
ATOM   1348 2HE  LYS+   80       7.610  17.182   4.895  1.00  0.00
ATOM   1349  QE  LYS+   80       7.082  16.475   4.914  1.00  0.00
ATOM   1350  NZ  LYS+   80       8.433  15.445   4.017  1.00  0.00
ATOM   1351 1HZ  LYS+   80       8.991  15.281   4.876  1.00  0.00
ATOM   1352 2HZ  LYS+   80       9.026  15.910   3.299  1.00  0.00
ATOM   1353 3HZ  LYS+   80       8.088  14.537   3.647  1.00  0.00
ATOM   1354  QZ  LYS+   80       8.702  15.242   3.941  1.00  0.00
ATOM   1355  C   LYS+   80       3.088  19.759   1.137  1.00  0.00
ATOM   1356  O   LYS+   80       3.388  20.945   0.962  1.00  0.00
ATOM   1357  N   THR    81       2.391  19.041   0.251  1.00  0.00
ATOM   1358  H   THR    81       2.196  18.102   0.443  1.00  0.00
ATOM   1359  CA  THR    81       1.928  19.625  -1.013  1.00  0.00
ATOM   1360  HA  THR    81       2.732  20.209  -1.436  1.00  0.00
ATOM   1361  CB  THR    81       1.564  18.512  -2.002  1.00  0.00
ATOM   1362  HB  THR    81       1.178  18.951  -2.908  1.00  0.00
ATOM   1363  QG2 THR    81       3.103  17.493  -2.413  1.00  0.00
ATOM   1364  OG1 THR    81       0.575  17.671  -1.424  1.00  0.00
ATOM   1365 1HG  THR    81       0.903  17.369  -0.574  1.00  0.00
ATOM   1366  CG2 THR    81       2.810  17.687  -2.336  1.00  0.00
ATOM   1367 1HG2 THR    81       3.287  17.367  -1.419  1.00  0.00
ATOM   1368 2HG2 THR    81       3.499  18.290  -2.908  1.00  0.00
ATOM   1369 3HG2 THR    81       2.523  16.821  -2.913  1.00  0.00
ATOM   1370  C   THR    81       0.719  20.534  -0.814  1.00  0.00
ATOM   1371  O   THR    81       0.653  21.623  -1.393  1.00  0.00
ATOM   1372  N   VAL    82      -0.233  20.076  -0.002  1.00  0.00
ATOM   1373  H   VAL    82      -0.120  19.202   0.422  1.00  0.00
ATOM   1374  CA  VAL    82      -1.447  20.846   0.264  1.00  0.00
ATOM   1375  HA  VAL    82      -1.903  21.104  -0.680  1.00  0.00
ATOM   1376  CB  VAL    82      -2.438  19.976   1.068  1.00  0.00
ATOM   1377  HB  VAL    82      -1.940  19.582   1.939  1.00  0.00
ATOM   1378  QG1 VAL    82      -3.947  20.971   1.618  1.00  0.00
ATOM   1379  QG2 VAL    82      -3.027  18.547  -0.020  1.00  0.00
ATOM   1380  CG1 VAL    82      -3.661  20.783   1.514  1.00  0.00
ATOM   1381 1HG1 VAL    82      -3.365  21.503   2.262  1.00  0.00
ATOM   1382 2HG1 VAL    82      -4.397  20.112   1.930  1.00  0.00
ATOM   1383 3HG1 VAL    82      -4.080  21.298   0.663  1.00  0.00
ATOM   1384  CG2 VAL    82      -2.915  18.820   0.188  1.00  0.00
ATOM   1385 1HG2 VAL    82      -3.440  18.097   0.795  1.00  0.00
ATOM   1386 2HG2 VAL    82      -2.062  18.347  -0.279  1.00  0.00
ATOM   1387 3HG2 VAL    82      -3.578  19.198  -0.577  1.00  0.00
ATOM   1388  QQG VAL    82      -3.487  19.759   0.799  1.00  0.00
ATOM   1389  C   VAL    82      -1.092  22.142   1.002  1.00  0.00
ATOM   1390  O   VAL    82      -1.603  23.211   0.663  1.00  0.00
ATOM   1391  N   GLU    83      -0.218  22.033   2.006  1.00  0.00
ATOM   1392  H   GLU    83       0.153  21.152   2.226  1.00  0.00
ATOM   1393  CA  GLU    83       0.199  23.199   2.784  1.00  0.00
ATOM   1394  HA  GLU    83      -0.676  23.673   3.202  1.00  0.00
ATOM   1395  CB  GLU    83       1.121  22.758   3.933  1.00  0.00
ATOM   1396 1HB  GLU    83       2.027  22.339   3.521  1.00  0.00
ATOM   1397 2HB  GLU    83       0.618  22.010   4.524  1.00  0.00
ATOM   1398  QB  GLU    83       1.322  22.174   4.023  1.00  0.00
ATOM   1399  CG  GLU    83       1.478  23.958   4.821  1.00  0.00
ATOM   1400 1HG  GLU    83       0.572  24.391   5.217  1.00  0.00
ATOM   1401 2HG  GLU    83       2.004  24.695   4.234  1.00  0.00
ATOM   1402  QG  GLU    83       1.288  24.543   4.726  1.00  0.00
ATOM   1403  CD  GLU    83       2.364  23.503   5.975  1.00  0.00
ATOM   1404  OE1 GLU    83       3.430  22.975   5.706  1.00  0.00
ATOM   1405  OE2 GLU    83       1.965  23.691   7.114  1.00  0.00
ATOM   1406  C   GLU    83       0.923  24.202   1.882  1.00  0.00
ATOM   1407  O   GLU    83       0.679  25.408   1.965  1.00  0.00
ATOM   1408  N   GLY    84       1.810  23.687   1.024  1.00  0.00
ATOM   1409  H   GLY    84       1.958  22.717   1.011  1.00  0.00
ATOM   1410  CA  GLY    84       2.570  24.538   0.108  1.00  0.00
ATOM   1411 1HA  GLY    84       3.251  23.924  -0.463  1.00  0.00
ATOM   1412 2HA  GLY    84       3.136  25.258   0.682  1.00  0.00
ATOM   1413  QA  GLY    84       3.194  24.591   0.109  1.00  0.00
ATOM   1414  C   GLY    84       1.644  25.278  -0.849  1.00  0.00
ATOM   1415  O   GLY    84       1.850  26.460  -1.136  1.00  0.00
ATOM   1416  N   ALA    85       0.627  24.570  -1.346  1.00  0.00
ATOM   1417  H   ALA    85       0.525  23.633  -1.076  1.00  0.00
ATOM   1418  CA  ALA    85      -0.339  25.155  -2.281  1.00  0.00
ATOM   1419  HA  ALA    85       0.126  25.992  -2.777  1.00  0.00
ATOM   1420  QB  ALA    85      -0.815  23.875  -3.585  1.00  0.00
ATOM   1421  CB  ALA    85      -0.724  24.118  -3.337  1.00  0.00
ATOM   1422 1HB  ALA    85      -0.826  23.150  -2.870  1.00  0.00
ATOM   1423 2HB  ALA    85       0.043  24.074  -4.094  1.00  0.00
ATOM   1424 3HB  ALA    85      -1.662  24.400  -3.792  1.00  0.00
ATOM   1425  C   ALA    85      -1.607  25.648  -1.569  1.00  0.00
ATOM   1426  O   ALA    85      -2.599  25.965  -2.228  1.00  0.00
ATOM   1427  N   GLY    86      -1.575  25.702  -0.231  1.00  0.00
ATOM   1428  H   GLY    86      -0.759  25.430   0.241  1.00  0.00
ATOM   1429  CA  GLY    86      -2.731  26.145   0.548  1.00  0.00
ATOM   1430 1HA  GLY    86      -2.491  26.093   1.598  1.00  0.00
ATOM   1431 2HA  GLY    86      -3.565  25.490   0.343  1.00  0.00
ATOM   1432  QA  GLY    86      -3.028  25.791   0.971  1.00  0.00
ATOM   1433  C   GLY    86      -3.121  27.577   0.195  1.00  0.00
ATOM   1434  O   GLY    86      -4.309  27.886   0.075  1.00  0.00
ATOM   1435  N   SER    87      -2.116  28.441   0.032  1.00  0.00
ATOM   1436  H   SER    87      -1.194  28.128   0.142  1.00  0.00
ATOM   1437  CA  SER    87      -2.364  29.841  -0.307  1.00  0.00
ATOM   1438  HA  SER    87      -2.990  30.282   0.455  1.00  0.00
ATOM   1439  CB  SER    87      -1.042  30.607  -0.361  1.00  0.00
ATOM   1440 1HB  SER    87      -0.396  30.156  -1.106  1.00  0.00
ATOM   1441 2HB  SER    87      -0.559  30.566   0.600  1.00  0.00
ATOM   1442  QB  SER    87      -0.477  30.361  -0.253  1.00  0.00
ATOM   1443  OG  SER    87      -1.297  31.962  -0.699  1.00  0.00
ATOM   1444  HG  SER    87      -1.424  32.014  -1.650  1.00  0.00
ATOM   1445  C   SER    87      -3.072  29.949  -1.653  1.00  0.00
ATOM   1446  O   SER    87      -4.052  30.686  -1.790  1.00  0.00
ATOM   1447  N   ILE    88      -2.568  29.206  -2.640  1.00  0.00
ATOM   1448  H   ILE    88      -1.788  28.640  -2.459  1.00  0.00
ATOM   1449  CA  ILE    88      -3.149  29.209  -3.980  1.00  0.00
ATOM   1450  HA  ILE    88      -3.175  30.224  -4.349  1.00  0.00
ATOM   1451  CB  ILE    88      -2.271  28.354  -4.924  1.00  0.00
ATOM   1452  HB  ILE    88      -2.138  27.370  -4.502  1.00  0.00
ATOM   1453  QG2 ILE    88      -3.087  28.205  -6.637  1.00  0.00
ATOM   1454  CG2 ILE    88      -2.932  28.234  -6.315  1.00  0.00
ATOM   1455 1HG2 ILE    88      -3.899  27.762  -6.212  1.00  0.00
ATOM   1456 2HG2 ILE    88      -2.307  27.636  -6.958  1.00  0.00
ATOM   1457 3HG2 ILE    88      -3.054  29.218  -6.739  1.00  0.00
ATOM   1458  CG1 ILE    88      -0.901  29.038  -5.082  1.00  0.00
ATOM   1459 1HG1 ILE    88      -0.537  29.339  -4.111  1.00  0.00
ATOM   1460 2HG1 ILE    88      -1.007  29.910  -5.711  1.00  0.00
ATOM   1461  QG1 ILE    88      -0.772  29.624  -4.911  1.00  0.00
ATOM   1462  QD1 ILE    88       0.340  27.843  -5.871  1.00  0.00
ATOM   1463  CD1 ILE    88       0.104  28.070  -5.721  1.00  0.00
ATOM   1464 1HD1 ILE    88      -0.232  27.806  -6.712  1.00  0.00
ATOM   1465 2HD1 ILE    88       0.179  27.178  -5.117  1.00  0.00
ATOM   1466 3HD1 ILE    88       1.072  28.546  -5.782  1.00  0.00
ATOM   1467  C   ILE    88      -4.583  28.667  -3.917  1.00  0.00
ATOM   1468  O   ILE    88      -5.496  29.231  -4.521  1.00  0.00
ATOM   1469  N   ALA    89      -4.754  27.565  -3.184  1.00  0.00
ATOM   1470  H   ALA    89      -3.979  27.166  -2.735  1.00  0.00
ATOM   1471  CA  ALA    89      -6.062  26.931  -3.039  1.00  0.00
ATOM   1472  HA  ALA    89      -6.431  26.666  -4.020  1.00  0.00
ATOM   1473  QB  ALA    89      -5.899  25.357  -2.004  1.00  0.00
ATOM   1474  CB  ALA    89      -5.931  25.657  -2.201  1.00  0.00
ATOM   1475 1HB  ALA    89      -6.641  24.923  -2.549  1.00  0.00
ATOM   1476 2HB  ALA    89      -6.126  25.884  -1.163  1.00  0.00
ATOM   1477 3HB  ALA    89      -4.931  25.264  -2.299  1.00  0.00
ATOM   1478  C   ALA    89      -7.058  27.880  -2.380  1.00  0.00
ATOM   1479  O   ALA    89      -8.227  27.931  -2.769  1.00  0.00
ATOM   1480  N   ALA    90      -6.592  28.618  -1.373  1.00  0.00
ATOM   1481  H   ALA    90      -5.653  28.526  -1.105  1.00  0.00
ATOM   1482  CA  ALA    90      -7.452  29.555  -0.655  1.00  0.00
ATOM   1483  HA  ALA    90      -8.292  29.015  -0.248  1.00  0.00
ATOM   1484  QB  ALA    90      -6.493  30.349   0.767  1.00  0.00
ATOM   1485  CB  ALA    90      -6.675  30.197   0.496  1.00  0.00
ATOM   1486 1HB  ALA    90      -6.039  30.980   0.109  1.00  0.00
ATOM   1487 2HB  ALA    90      -6.069  29.447   0.984  1.00  0.00
ATOM   1488 3HB  ALA    90      -7.369  30.619   1.209  1.00  0.00
ATOM   1489  C   ALA    90      -7.975  30.648  -1.588  1.00  0.00
ATOM   1490  O   ALA    90      -9.149  31.020  -1.515  1.00  0.00
ATOM   1491  N   ALA    91      -7.091  31.165  -2.449  1.00  0.00
ATOM   1492  H   ALA    91      -6.169  30.831  -2.445  1.00  0.00
ATOM   1493  CA  ALA    91      -7.466  32.228  -3.381  1.00  0.00
ATOM   1494  HA  ALA    91      -7.849  33.064  -2.817  1.00  0.00
ATOM   1495  QB  ALA    91      -5.946  32.798  -4.344  1.00  0.00
ATOM   1496  CB  ALA    91      -6.235  32.690  -4.161  1.00  0.00
ATOM   1497 1HB  ALA    91      -5.361  32.609  -3.531  1.00  0.00
ATOM   1498 2HB  ALA    91      -6.366  33.718  -4.465  1.00  0.00
ATOM   1499 3HB  ALA    91      -6.109  32.069  -5.036  1.00  0.00
ATOM   1500  C   ALA    91      -8.546  31.769  -4.364  1.00  0.00
ATOM   1501  O   ALA    91      -9.526  32.481  -4.588  1.00  0.00
ATOM   1502  N   THR    92      -8.353  30.580  -4.953  1.00  0.00
ATOM   1503  H   THR    92      -7.550  30.063  -4.737  1.00  0.00
ATOM   1504  CA  THR    92      -9.317  30.042  -5.918  1.00  0.00
ATOM   1505  HA  THR    92     -10.109  30.762  -6.060  1.00  0.00
ATOM   1506  CB  THR    92      -8.626  29.807  -7.267  1.00  0.00
ATOM   1507  HB  THR    92      -7.961  28.960  -7.191  1.00  0.00
ATOM   1508  QG2 THR    92      -9.923  29.465  -8.598  1.00  0.00
ATOM   1509  OG1 THR    92      -7.881  30.965  -7.620  1.00  0.00
ATOM   1510 1HG  THR    92      -8.458  31.728  -7.533  1.00  0.00
ATOM   1511  CG2 THR    92      -9.676  29.531  -8.345  1.00  0.00
ATOM   1512 1HG2 THR    92     -10.305  30.399  -8.464  1.00  0.00
ATOM   1513 2HG2 THR    92     -10.280  28.685  -8.048  1.00  0.00
ATOM   1514 3HG2 THR    92      -9.184  29.312  -9.281  1.00  0.00
ATOM   1515  C   THR    92      -9.932  28.735  -5.414  1.00  0.00
ATOM   1516  O   THR    92     -11.143  28.652  -5.195  1.00  0.00
ATOM   1517  N   GLY    93      -9.082  27.721  -5.240  1.00  0.00
ATOM   1518  H   GLY    93      -8.130  27.856  -5.436  1.00  0.00
ATOM   1519  CA  GLY    93      -9.529  26.406  -4.767  1.00  0.00
ATOM   1520 1HA  GLY    93     -10.406  26.536  -4.151  1.00  0.00
ATOM   1521 2HA  GLY    93      -8.744  25.962  -4.172  1.00  0.00
ATOM   1522  QA  GLY    93      -9.575  26.249  -4.162  1.00  0.00
ATOM   1523  C   GLY    93      -9.872  25.460  -5.926  1.00  0.00
ATOM   1524  O   GLY    93     -10.042  24.258  -5.712  1.00  0.00
ATOM   1525  N   PHE    94      -9.966  26.004  -7.148  1.00  0.00
ATOM   1526  H   PHE    94      -9.815  26.964  -7.255  1.00  0.00
ATOM   1527  CA  PHE    94     -10.280  25.193  -8.332  1.00  0.00
ATOM   1528  HA  PHE    94     -10.559  24.201  -8.008  1.00  0.00
ATOM   1529  CB  PHE    94     -11.465  25.805  -9.088  1.00  0.00
ATOM   1530 1HB  PHE    94     -11.650  25.235  -9.987  1.00  0.00
ATOM   1531 2HB  PHE    94     -11.233  26.827  -9.351  1.00  0.00
ATOM   1532  QB  PHE    94     -11.442  26.031  -9.669  1.00  0.00
ATOM   1533  QD  PHE    94     -12.829  25.775  -8.122  1.00  0.00
ATOM   1534  QE  PHE    94     -14.853  25.732  -6.688  1.00  0.00
ATOM   1535  QR  PHE    94     -14.246  25.744  -7.118  1.00  0.00
ATOM   1536  CG  PHE    94     -12.698  25.777  -8.214  1.00  0.00
ATOM   1537  CD1 PHE    94     -13.019  26.888  -7.424  1.00  0.00
ATOM   1538 1HD  PHE    94     -12.386  27.761  -7.436  1.00  0.00
ATOM   1539  CE1 PHE    94     -14.163  26.862  -6.614  1.00  0.00
ATOM   1540 1HE  PHE    94     -14.410  27.718  -6.002  1.00  0.00
ATOM   1541  CZ  PHE    94     -14.983  25.728  -6.596  1.00  0.00
ATOM   1542  HZ  PHE    94     -15.864  25.710  -5.971  1.00  0.00
ATOM   1543  CE2 PHE    94     -14.661  24.619  -7.386  1.00  0.00
ATOM   1544 2HE  PHE    94     -15.295  23.745  -7.374  1.00  0.00
ATOM   1545  CD2 PHE    94     -13.519  24.644  -8.196  1.00  0.00
ATOM   1546 2HD  PHE    94     -13.273  23.788  -8.807  1.00  0.00
ATOM   1547  C   PHE    94      -9.078  25.076  -9.283  1.00  0.00
ATOM   1548  O   PHE    94      -9.226  24.591 -10.408  1.00  0.00
ATOM   1549  N   VAL    95      -7.898  25.526  -8.836  1.00  0.00
ATOM   1550  H   VAL    95      -7.842  25.906  -7.934  1.00  0.00
ATOM   1551  CA  VAL    95      -6.682  25.472  -9.663  1.00  0.00
ATOM   1552  HA  VAL    95      -6.961  25.150 -10.656  1.00  0.00
ATOM   1553  CB  VAL    95      -6.044  26.869  -9.771  1.00  0.00
ATOM   1554  HB  VAL    95      -5.134  26.797 -10.350  1.00  0.00
ATOM   1555  QG1 VAL    95      -7.240  28.047 -10.639  1.00  0.00
ATOM   1556  QG2 VAL    95      -5.639  27.547  -8.048  1.00  0.00
ATOM   1557  CG1 VAL    95      -7.012  27.824 -10.473  1.00  0.00
ATOM   1558 1HG1 VAL    95      -6.651  28.836 -10.380  1.00  0.00
ATOM   1559 2HG1 VAL    95      -7.990  27.745 -10.017  1.00  0.00
ATOM   1560 3HG1 VAL    95      -7.080  27.561 -11.519  1.00  0.00
ATOM   1561  CG2 VAL    95      -5.715  27.419  -8.376  1.00  0.00
ATOM   1562 1HG2 VAL    95      -4.967  26.794  -7.908  1.00  0.00
ATOM   1563 2HG2 VAL    95      -6.610  27.421  -7.769  1.00  0.00
ATOM   1564 3HG2 VAL    95      -5.340  28.427  -8.466  1.00  0.00
ATOM   1565  QQG VAL    95      -6.440  27.797  -9.343  1.00  0.00
ATOM   1566  C   VAL    95      -5.651  24.477  -9.107  1.00  0.00
ATOM   1567  O   VAL    95      -4.497  24.477  -9.545  1.00  0.00
ATOM   1568  N   LYS+   96      -6.064  23.645  -8.142  1.00  0.00
ATOM   1569  H   LYS+   96      -6.990  23.695  -7.829  1.00  0.00
ATOM   1570  CA  LYS+   96      -5.159  22.666  -7.539  1.00  0.00
ATOM   1571  HA  LYS+   96      -4.328  23.183  -7.089  1.00  0.00
ATOM   1572  CB  LYS+   96      -5.906  21.879  -6.458  1.00  0.00
ATOM   1573 1HB  LYS+   96      -5.323  21.014  -6.184  1.00  0.00
ATOM   1574 2HB  LYS+   96      -6.862  21.556  -6.851  1.00  0.00
ATOM   1575  QB  LYS+   96      -6.092  21.285  -6.517  1.00  0.00
ATOM   1576  CG  LYS+   96      -6.137  22.757  -5.221  1.00  0.00
ATOM   1577 1HG  LYS+   96      -6.901  22.307  -4.602  1.00  0.00
ATOM   1578 2HG  LYS+   96      -6.470  23.737  -5.537  1.00  0.00
ATOM   1579  QG  LYS+   96      -6.685  23.022  -5.069  1.00  0.00
ATOM   1580  CD  LYS+   96      -4.842  22.898  -4.408  1.00  0.00
ATOM   1581 1HD  LYS+   96      -4.948  23.711  -3.705  1.00  0.00
ATOM   1582 2HD  LYS+   96      -4.018  23.104  -5.070  1.00  0.00
ATOM   1583  QD  LYS+   96      -4.483  23.408  -4.388  1.00  0.00
ATOM   1584  CE  LYS+   96      -4.565  21.600  -3.639  1.00  0.00
ATOM   1585 1HE  LYS+   96      -4.376  20.799  -4.340  1.00  0.00
ATOM   1586 2HE  LYS+   96      -5.421  21.352  -3.031  1.00  0.00
ATOM   1587  QE  LYS+   96      -4.899  21.075  -3.685  1.00  0.00
ATOM   1588  NZ  LYS+   96      -3.371  21.788  -2.768  1.00  0.00
ATOM   1589 1HZ  LYS+   96      -3.379  21.076  -2.009  1.00  0.00
ATOM   1590 2HZ  LYS+   96      -3.393  22.740  -2.349  1.00  0.00
ATOM   1591 3HZ  LYS+   96      -2.506  21.677  -3.334  1.00  0.00
ATOM   1592  QZ  LYS+   96      -3.092  21.831  -2.564  1.00  0.00
ATOM   1593  C   LYS+   96      -4.635  21.691  -8.586  1.00  0.00
ATOM   1594  O   LYS+   96      -3.449  21.354  -8.589  1.00  0.00
ATOM   1595  N   LYS+   97      -5.528  21.247  -9.467  1.00  0.00
ATOM   1596  H   LYS+   97      -6.456  21.556  -9.408  1.00  0.00
ATOM   1597  CA  LYS+   97      -5.157  20.308 -10.524  1.00  0.00
ATOM   1598  HA  LYS+   97      -4.710  19.435 -10.076  1.00  0.00
ATOM   1599  CB  LYS+   97      -6.407  19.885 -11.291  1.00  0.00
ATOM   1600 1HB  LYS+   97      -6.122  19.337 -12.175  1.00  0.00
ATOM   1601 2HB  LYS+   97      -6.965  20.765 -11.572  1.00  0.00
ATOM   1602  QB  LYS+   97      -6.544  20.051 -11.874  1.00  0.00
ATOM   1603  CG  LYS+   97      -7.279  18.997 -10.400  1.00  0.00
ATOM   1604 1HG  LYS+   97      -7.566  19.546  -9.514  1.00  0.00
ATOM   1605 2HG  LYS+   97      -6.721  18.118 -10.112  1.00  0.00
ATOM   1606  QG  LYS+   97      -7.143  18.832  -9.813  1.00  0.00
ATOM   1607  CD  LYS+   97      -8.535  18.578 -11.167  1.00  0.00
ATOM   1608 1HD  LYS+   97      -8.250  18.013 -12.041  1.00  0.00
ATOM   1609 2HD  LYS+   97      -9.084  19.460 -11.468  1.00  0.00
ATOM   1610  QD  LYS+   97      -8.667  18.737 -11.755  1.00  0.00
ATOM   1611  CE  LYS+   97      -9.423  17.711 -10.270  1.00  0.00
ATOM   1612 1HE  LYS+   97     -10.339  17.471 -10.791  1.00  0.00
ATOM   1613 2HE  LYS+   97      -9.655  18.250  -9.363  1.00  0.00
ATOM   1614  QE  LYS+   97      -9.997  17.861 -10.077  1.00  0.00
ATOM   1615  NZ  LYS+   97      -8.706  16.449  -9.926  1.00  0.00
ATOM   1616 1HZ  LYS+   97      -8.130  16.600  -9.072  1.00  0.00
ATOM   1617 2HZ  LYS+   97      -8.088  16.176 -10.717  1.00  0.00
ATOM   1618 3HZ  LYS+   97      -9.397  15.693  -9.748  1.00  0.00
ATOM   1619  QZ  LYS+   97      -8.538  16.156  -9.846  1.00  0.00
ATOM   1620  C   LYS+   97      -4.153  20.941 -11.484  1.00  0.00
ATOM   1621  O   LYS+   97      -3.199  20.287 -11.916  1.00  0.00
ATOM   1622  N   ASP    98      -4.376  22.216 -11.806  1.00  0.00
ATOM   1623  H   ASP    98      -5.154  22.676 -11.425  1.00  0.00
ATOM   1624  CA  ASP    98      -3.494  22.947 -12.716  1.00  0.00
ATOM   1625  HA  ASP    98      -3.434  22.410 -13.650  1.00  0.00
ATOM   1626  CB  ASP    98      -4.063  24.347 -12.986  1.00  0.00
ATOM   1627 1HB  ASP    98      -3.316  24.941 -13.489  1.00  0.00
ATOM   1628 2HB  ASP    98      -4.312  24.815 -12.045  1.00  0.00
ATOM   1629  QB  ASP    98      -3.814  24.878 -12.767  1.00  0.00
ATOM   1630  CG  ASP    98      -5.325  24.279 -13.862  1.00  0.00
ATOM   1631  OD1 ASP    98      -5.560  23.252 -14.485  1.00  0.00
ATOM   1632  OD2 ASP    98      -6.041  25.266 -13.895  1.00  0.00
ATOM   1633  C   ASP    98      -2.088  23.074 -12.131  1.00  0.00
ATOM   1634  O   ASP    98      -1.094  22.962 -12.854  1.00  0.00
ATOM   1635  N   GLN    99      -2.020  23.319 -10.820  1.00  0.00
ATOM   1636  H   GLN    99      -2.852  23.404 -10.308  1.00  0.00
ATOM   1637  CA  GLN    99      -0.736  23.478 -10.130  1.00  0.00
ATOM   1638  HA  GLN    99      -0.001  23.816 -10.845  1.00  0.00
ATOM   1639  CB  GLN    99      -0.863  24.539  -9.029  1.00  0.00
ATOM   1640 1HB  GLN    99       0.078  24.622  -8.503  1.00  0.00
ATOM   1641 2HB  GLN    99      -1.636  24.242  -8.333  1.00  0.00
ATOM   1642  QB  GLN    99      -0.779  24.432  -8.418  1.00  0.00
ATOM   1643  CG  GLN    99      -1.225  25.904  -9.636  1.00  0.00
ATOM   1644 1HG  GLN    99      -1.364  26.621  -8.841  1.00  0.00
ATOM   1645 2HG  GLN    99      -2.141  25.812 -10.198  1.00  0.00
ATOM   1646  QG  GLN    99      -1.752  26.216  -9.520  1.00  0.00
ATOM   1647  CD  GLN    99      -0.111  26.393 -10.564  1.00  0.00
ATOM   1648  OE1 GLN    99       1.035  26.529 -10.142  1.00  0.00
ATOM   1649  NE2 GLN    99      -0.389  26.666 -11.811  1.00  0.00
ATOM   1650 1HE2 GLN    99      -1.302  26.556 -12.145  1.00  0.00
ATOM   1651 2HE2 GLN    99       0.320  26.979 -12.412  1.00  0.00
ATOM   1652  QE2 GLN    99      -0.491  26.768 -12.279  1.00  0.00
ATOM   1653  C   GLN    99      -0.242  22.163  -9.508  1.00  0.00
ATOM   1654  O   GLN    99       0.787  22.156  -8.827  1.00  0.00
ATOM   1655  N   LEU   100      -0.974  21.062  -9.730  1.00  0.00
ATOM   1656  H   LEU   100      -1.785  21.124 -10.271  1.00  0.00
ATOM   1657  CA  LEU   100      -0.585  19.766  -9.169  1.00  0.00
ATOM   1658  HA  LEU   100      -0.551  19.847  -8.094  1.00  0.00
ATOM   1659  CB  LEU   100      -1.630  18.703  -9.561  1.00  0.00
ATOM   1660 1HB  LEU   100      -1.656  18.614 -10.637  1.00  0.00
ATOM   1661 2HB  LEU   100      -2.602  19.014  -9.209  1.00  0.00
ATOM   1662  QB  LEU   100      -2.129  18.814  -9.923  1.00  0.00
ATOM   1663  CG  LEU   100      -1.289  17.329  -8.950  1.00  0.00
ATOM   1664  HG  LEU   100      -0.277  17.062  -9.215  1.00  0.00
ATOM   1665  QD1 LEU   100      -1.448  17.388  -7.063  1.00  0.00
ATOM   1666  QD2 LEU   100      -2.481  16.032  -9.635  1.00  0.00
ATOM   1667  CD1 LEU   100      -1.417  17.377  -7.421  1.00  0.00
ATOM   1668 1HD1 LEU   100      -0.607  17.960  -7.010  1.00  0.00
ATOM   1669 2HD1 LEU   100      -1.378  16.374  -7.025  1.00  0.00
ATOM   1670 3HD1 LEU   100      -2.361  17.831  -7.153  1.00  0.00
ATOM   1671  CD2 LEU   100      -2.255  16.279  -9.505  1.00  0.00
ATOM   1672 1HD2 LEU   100      -3.271  16.597  -9.328  1.00  0.00
ATOM   1673 2HD2 LEU   100      -2.082  15.335  -9.010  1.00  0.00
ATOM   1674 3HD2 LEU   100      -2.092  16.164 -10.568  1.00  0.00
ATOM   1675  QQD LEU   100      -1.965  16.710  -8.349  1.00  0.00
ATOM   1676  C   LEU   100       0.800  19.375  -9.690  1.00  0.00
ATOM   1677  O   LEU   100       1.674  18.985  -8.910  1.00  0.00
ATOM   1678  N   GLY   101       0.993  19.506 -11.003  1.00  0.00
ATOM   1679  H   GLY   101       0.259  19.840 -11.560  1.00  0.00
ATOM   1680  CA  GLY   101       2.279  19.194 -11.631  1.00  0.00
ATOM   1681 1HA  GLY   101       3.065  19.694 -11.085  1.00  0.00
ATOM   1682 2HA  GLY   101       2.272  19.561 -12.646  1.00  0.00
ATOM   1683  QA  GLY   101       2.668  19.627 -11.866  1.00  0.00
ATOM   1684  C   GLY   101       2.576  17.691 -11.652  1.00  0.00
ATOM   1685  O   GLY   101       3.725  17.292 -11.860  1.00  0.00
ATOM   1686  N   LYS+  102       1.547  16.861 -11.441  1.00  0.00
ATOM   1687  H   LYS+  102       0.655  17.235 -11.281  1.00  0.00
ATOM   1688  CA  LYS+  102       1.727  15.404 -11.440  1.00  0.00
ATOM   1689  HA  LYS+  102       2.780  15.190 -11.346  1.00  0.00
ATOM   1690  CB  LYS+  102       1.007  14.786 -10.241  1.00  0.00
ATOM   1691 1HB  LYS+  102       1.043  13.708 -10.314  1.00  0.00
ATOM   1692 2HB  LYS+  102      -0.021  15.112 -10.230  1.00  0.00
ATOM   1693  QB  LYS+  102       0.511  14.410 -10.272  1.00  0.00
ATOM   1694  CG  LYS+  102       1.699  15.226  -8.948  1.00  0.00
ATOM   1695 1HG  LYS+  102       1.649  16.301  -8.861  1.00  0.00
ATOM   1696 2HG  LYS+  102       2.733  14.914  -8.970  1.00  0.00
ATOM   1697  QG  LYS+  102       2.191  15.607  -8.916  1.00  0.00
ATOM   1698  CD  LYS+  102       0.998  14.585  -7.748  1.00  0.00
ATOM   1699 1HD  LYS+  102       1.015  13.511  -7.852  1.00  0.00
ATOM   1700 2HD  LYS+  102      -0.028  14.925  -7.708  1.00  0.00
ATOM   1701  QD  LYS+  102       0.493  14.218  -7.780  1.00  0.00
ATOM   1702  CE  LYS+  102       1.716  14.980  -6.455  1.00  0.00
ATOM   1703 1HE  LYS+  102       2.758  14.695  -6.523  1.00  0.00
ATOM   1704 2HE  LYS+  102       1.259  14.472  -5.619  1.00  0.00
ATOM   1705  QE  LYS+  102       2.008  14.584  -6.071  1.00  0.00
ATOM   1706  NZ  LYS+  102       1.618  16.454  -6.253  1.00  0.00
ATOM   1707 1HZ  LYS+  102       0.620  16.723  -6.149  1.00  0.00
ATOM   1708 2HZ  LYS+  102       2.028  16.945  -7.074  1.00  0.00
ATOM   1709 3HZ  LYS+  102       2.137  16.722  -5.396  1.00  0.00
ATOM   1710  QZ  LYS+  102       1.595  16.797  -6.206  1.00  0.00
ATOM   1711  C   LYS+  102       1.218  14.752 -12.732  1.00  0.00
ATOM   1712  O   LYS+  102       1.112  13.524 -12.802  1.00  0.00
ATOM   1713  N   ASN   103       0.903  15.568 -13.748  1.00  0.00
ATOM   1714  H   ASN   103       1.008  16.537 -13.634  1.00  0.00
ATOM   1715  CA  ASN   103       0.410  15.044 -15.021  1.00  0.00
ATOM   1716  HA  ASN   103      -0.502  14.494 -14.843  1.00  0.00
ATOM   1717  CB  ASN   103       0.114  16.199 -15.979  1.00  0.00
ATOM   1718 1HB  ASN   103       1.031  16.729 -16.198  1.00  0.00
ATOM   1719 2HB  ASN   103      -0.590  16.877 -15.519  1.00  0.00
ATOM   1720  QB  ASN   103       0.221  16.803 -15.859  1.00  0.00
ATOM   1721  CG  ASN   103      -0.477  15.662 -17.277  1.00  0.00
ATOM   1722  OD1 ASN   103      -1.521  15.010 -17.265  1.00  0.00
ATOM   1723  ND2 ASN   103       0.131  15.897 -18.409  1.00  0.00
ATOM   1724 1HD2 ASN   103       0.962  16.417 -18.418  1.00  0.00
ATOM   1725 2HD2 ASN   103      -0.243  15.556 -19.247  1.00  0.00
ATOM   1726  QD2 ASN   103       0.360  15.986 -18.832  1.00  0.00
ATOM   1727  C   ASN   103       1.444  14.109 -15.644  1.00  0.00
ATOM   1728  O   ASN   103       1.100  13.026 -16.124  1.00  0.00
ATOM   1729  N   GLU   104       2.710  14.537 -15.621  1.00  0.00
ATOM   1730  H   GLU   104       2.912  15.406 -15.217  1.00  0.00
ATOM   1731  CA  GLU   104       3.804  13.732 -16.176  1.00  0.00
ATOM   1732  HA  GLU   104       3.396  12.823 -16.592  1.00  0.00
ATOM   1733  CB  GLU   104       4.523  14.504 -17.288  1.00  0.00
ATOM   1734 1HB  GLU   104       5.341  13.908 -17.667  1.00  0.00
ATOM   1735 2HB  GLU   104       4.910  15.431 -16.888  1.00  0.00
ATOM   1736  QB  GLU   104       5.126  14.669 -17.278  1.00  0.00
ATOM   1737  CG  GLU   104       3.546  14.808 -18.428  1.00  0.00
ATOM   1738 1HG  GLU   104       2.741  15.422 -18.055  1.00  0.00
ATOM   1739 2HG  GLU   104       3.144  13.881 -18.811  1.00  0.00
ATOM   1740  QG  GLU   104       2.942  14.652 -18.433  1.00  0.00
ATOM   1741  CD  GLU   104       4.268  15.548 -19.549  1.00  0.00
ATOM   1742  OE1 GLU   104       4.964  16.504 -19.250  1.00  0.00
ATOM   1743  OE2 GLU   104       4.113  15.148 -20.692  1.00  0.00
ATOM   1744  C   GLU   104       4.809  13.363 -15.083  1.00  0.00
ATOM   1745  O   GLU   104       5.358  12.260 -15.085  1.00  0.00
ATOM   1746  N   GLU   105       5.037  14.298 -14.158  1.00  0.00
ATOM   1747  H   GLU   105       4.565  15.153 -14.221  1.00  0.00
ATOM   1748  CA  GLU   105       5.973  14.083 -13.057  1.00  0.00
ATOM   1749  HA  GLU   105       6.805  13.489 -13.414  1.00  0.00
ATOM   1750  CB  GLU   105       6.513  15.427 -12.544  1.00  0.00
ATOM   1751 1HB  GLU   105       7.184  15.250 -11.718  1.00  0.00
ATOM   1752 2HB  GLU   105       5.687  16.037 -12.212  1.00  0.00
ATOM   1753  QB  GLU   105       6.436  15.643 -11.965  1.00  0.00
ATOM   1754  CG  GLU   105       7.271  16.163 -13.663  1.00  0.00
ATOM   1755 1HG  GLU   105       7.593  17.126 -13.298  1.00  0.00
ATOM   1756 2HG  GLU   105       6.606  16.308 -14.505  1.00  0.00
ATOM   1757  QG  GLU   105       7.100  16.717 -13.902  1.00  0.00
ATOM   1758  CD  GLU   105       8.493  15.361 -14.122  1.00  0.00
ATOM   1759  OE1 GLU   105       9.136  14.757 -13.279  1.00  0.00
ATOM   1760  OE2 GLU   105       8.763  15.364 -15.312  1.00  0.00
ATOM   1761  C   GLU   105       5.297  13.336 -11.912  1.00  0.00
ATOM   1762  O   GLU   105       4.067  13.330 -11.809  1.00  0.00
ATOM   1763  N   GLY   106       6.110  12.712 -11.057  1.00  0.00
ATOM   1764  H   GLY   106       7.078  12.761 -11.198  1.00  0.00
ATOM   1765  CA  GLY   106       5.590  11.963  -9.912  1.00  0.00
ATOM   1766 1HA  GLY   106       4.864  12.573  -9.394  1.00  0.00
ATOM   1767 2HA  GLY   106       6.407  11.742  -9.238  1.00  0.00
ATOM   1768  QA  GLY   106       5.635  12.157  -9.316  1.00  0.00
ATOM   1769  C   GLY   106       4.925  10.655 -10.341  1.00  0.00
ATOM   1770  O   GLY   106       4.030  10.158  -9.652  1.00  0.00
ATOM   1771  N   ALA   107       5.373  10.101 -11.475  1.00  0.00
ATOM   1772  H   ALA   107       6.090  10.543 -11.975  1.00  0.00
ATOM   1773  CA  ALA   107       4.816   8.847 -11.980  1.00  0.00
ATOM   1774  HA  ALA   107       3.748   8.954 -12.074  1.00  0.00
ATOM   1775  QB  ALA   107       5.547   8.452 -13.678  1.00  0.00
ATOM   1776  CB  ALA   107       5.408   8.528 -13.355  1.00  0.00
ATOM   1777 1HB  ALA   107       6.452   8.809 -13.372  1.00  0.00
ATOM   1778 2HB  ALA   107       4.872   9.080 -14.114  1.00  0.00
ATOM   1779 3HB  ALA   107       5.317   7.468 -13.548  1.00  0.00
ATOM   1780  C   ALA   107       5.127   7.699 -11.007  1.00  0.00
ATOM   1781  O   ALA   107       6.165   7.739 -10.340  1.00  0.00
ATOM   1782  N   PRO   108       4.268   6.683 -10.891  1.00  0.00
ATOM   1783  CD  PRO   108       2.985   6.498 -11.618  1.00  0.00
ATOM   1784  CA  PRO   108       4.511   5.536  -9.950  1.00  0.00
ATOM   1785  HA  PRO   108       4.452   5.874  -8.928  1.00  0.00
ATOM   1786  CB  PRO   108       3.356   4.573 -10.238  1.00  0.00
ATOM   1787 1HB  PRO   108       3.020   4.102  -9.327  1.00  0.00
ATOM   1788 2HB  PRO   108       3.661   3.827 -10.959  1.00  0.00
ATOM   1789  QB  PRO   108       3.340   3.965 -10.143  1.00  0.00
ATOM   1790  CG  PRO   108       2.274   5.429 -10.798  1.00  0.00
ATOM   1791 1HG  PRO   108       1.711   5.891 -10.004  1.00  0.00
ATOM   1792 2HG  PRO   108       1.622   4.838 -11.428  1.00  0.00
ATOM   1793  QG  PRO   108       1.667   5.365 -10.716  1.00  0.00
ATOM   1794 1HD  PRO   108       2.419   7.417 -11.616  1.00  0.00
ATOM   1795 2HD  PRO   108       3.159   6.151 -12.626  1.00  0.00
ATOM   1796  QD  PRO   108       2.789   6.784 -12.121  1.00  0.00
ATOM   1797  C   PRO   108       5.854   4.858 -10.204  1.00  0.00
ATOM   1798  O   PRO   108       6.251   4.658 -11.356  1.00  0.00
ATOM   1799  N   GLN   109       6.543   4.506  -9.117  1.00  0.00
ATOM   1800  H   GLN   109       6.164   4.697  -8.233  1.00  0.00
ATOM   1801  CA  GLN   109       7.844   3.845  -9.207  1.00  0.00
ATOM   1802  HA  GLN   109       8.506   4.458  -9.800  1.00  0.00
ATOM   1803  CB  GLN   109       8.444   3.684  -7.810  1.00  0.00
ATOM   1804 1HB  GLN   109       9.319   3.049  -7.863  1.00  0.00
ATOM   1805 2HB  GLN   109       7.711   3.238  -7.152  1.00  0.00
ATOM   1806  QB  GLN   109       8.515   3.143  -7.507  1.00  0.00
ATOM   1807  CG  GLN   109       8.851   5.058  -7.267  1.00  0.00
ATOM   1808 1HG  GLN   109       8.016   5.736  -7.354  1.00  0.00
ATOM   1809 2HG  GLN   109       9.681   5.438  -7.843  1.00  0.00
ATOM   1810  QG  GLN   109       8.848   5.587  -7.598  1.00  0.00
ATOM   1811  CD  GLN   109       9.263   4.955  -5.797  1.00  0.00
ATOM   1812  OE1 GLN   109       8.751   4.109  -5.059  1.00  0.00
ATOM   1813  NE2 GLN   109      10.165   5.771  -5.326  1.00  0.00
ATOM   1814 1HE2 GLN   109      10.574   6.442  -5.912  1.00  0.00
ATOM   1815 2HE2 GLN   109      10.437   5.712  -4.387  1.00  0.00
ATOM   1816  QE2 GLN   109      10.505   6.077  -5.150  1.00  0.00
ATOM   1817  C   GLN   109       7.715   2.477  -9.871  1.00  0.00
ATOM   1818  O   GLN   109       8.578   2.077 -10.656  1.00  0.00
ATOM   1819  N   GLU   110       6.634   1.766  -9.541  1.00  0.00
ATOM   1820  H   GLU   110       5.989   2.146  -8.909  1.00  0.00
ATOM   1821  CA  GLU   110       6.389   0.439 -10.099  1.00  0.00
ATOM   1822  HA  GLU   110       7.252  -0.183  -9.908  1.00  0.00
ATOM   1823  CB  GLU   110       5.167  -0.201  -9.427  1.00  0.00
ATOM   1824 1HB  GLU   110       4.916  -1.118  -9.938  1.00  0.00
ATOM   1825 2HB  GLU   110       4.329   0.482  -9.483  1.00  0.00
ATOM   1826  QB  GLU   110       4.622  -0.318  -9.711  1.00  0.00
ATOM   1827  CG  GLU   110       5.478  -0.510  -7.953  1.00  0.00
ATOM   1828 1HG  GLU   110       6.477  -0.913  -7.876  1.00  0.00
ATOM   1829 2HG  GLU   110       4.774  -1.244  -7.593  1.00  0.00
ATOM   1830  QG  GLU   110       5.625  -1.079  -7.735  1.00  0.00
ATOM   1831  CD  GLU   110       5.374   0.749  -7.078  1.00  0.00
ATOM   1832  OE1 GLU   110       4.801   1.736  -7.521  1.00  0.00
ATOM   1833  OE2 GLU   110       5.875   0.706  -5.966  1.00  0.00
ATOM   1834  C   GLU   110       6.159   0.515 -11.604  1.00  0.00
ATOM   1835  O   GLU   110       5.610   1.498 -12.107  1.00  0.00
ATOM   1836  N   GLY   111       6.587  -0.532 -12.309  1.00  0.00
ATOM   1837  H   GLY   111       7.016  -1.276 -11.841  1.00  0.00
ATOM   1838  CA  GLY   111       6.440  -0.598 -13.764  1.00  0.00
ATOM   1839 1HA  GLY   111       5.631   0.054 -14.065  1.00  0.00
ATOM   1840 2HA  GLY   111       6.197  -1.611 -14.046  1.00  0.00
ATOM   1841  QA  GLY   111       5.914  -0.779 -14.055  1.00  0.00
ATOM   1842  C   GLY   111       7.718  -0.169 -14.494  1.00  0.00
ATOM   1843  O   GLY   111       7.884  -0.467 -15.679  1.00  0.00
ATOM   1844  N   ILE   112       8.620   0.518 -13.780  1.00  0.00
ATOM   1845  H   ILE   112       8.434   0.716 -12.839  1.00  0.00
ATOM   1846  CA  ILE   112       9.887   0.971 -14.368  1.00  0.00
ATOM   1847  HA  ILE   112      10.037   0.435 -15.296  1.00  0.00
ATOM   1848  CB  ILE   112       9.841   2.483 -14.687  1.00  0.00
ATOM   1849  HB  ILE   112      10.833   2.815 -14.966  1.00  0.00
ATOM   1850  QG2 ILE   112       8.661   2.768 -16.139  1.00  0.00
ATOM   1851  CG2 ILE   112       8.886   2.714 -15.862  1.00  0.00
ATOM   1852 1HG2 ILE   112       9.226   2.153 -16.719  1.00  0.00
ATOM   1853 2HG2 ILE   112       8.863   3.765 -16.107  1.00  0.00
ATOM   1854 3HG2 ILE   112       7.892   2.387 -15.590  1.00  0.00
ATOM   1855  CG1 ILE   112       9.355   3.293 -13.463  1.00  0.00
ATOM   1856 1HG1 ILE   112       9.853   2.949 -12.574  1.00  0.00
ATOM   1857 2HG1 ILE   112       8.288   3.159 -13.347  1.00  0.00
ATOM   1858  QG1 ILE   112       9.070   3.054 -12.961  1.00  0.00
ATOM   1859  QD1 ILE   112       9.726   5.133 -13.717  1.00  0.00
ATOM   1860  CD1 ILE   112       9.655   4.783 -13.668  1.00  0.00
ATOM   1861 1HD1 ILE   112       9.011   5.178 -14.440  1.00  0.00
ATOM   1862 2HD1 ILE   112      10.688   4.905 -13.964  1.00  0.00
ATOM   1863 3HD1 ILE   112       9.480   5.316 -12.746  1.00  0.00
ATOM   1864  C   ILE   112      11.065   0.644 -13.441  1.00  0.00
ATOM   1865  O   ILE   112      11.559   1.503 -12.707  1.00  0.00
ATOM   1866  N   LEU   113      11.506  -0.617 -13.489  1.00  0.00
ATOM   1867  H   LEU   113      11.073  -1.253 -14.097  1.00  0.00
ATOM   1868  CA  LEU   113      12.626  -1.070 -12.661  1.00  0.00
ATOM   1869  HA  LEU   113      13.006  -0.234 -12.091  1.00  0.00
ATOM   1870  CB  LEU   113      12.148  -2.174 -11.693  1.00  0.00
ATOM   1871 1HB  LEU   113      12.956  -2.867 -11.513  1.00  0.00
ATOM   1872 2HB  LEU   113      11.320  -2.703 -12.143  1.00  0.00
ATOM   1873  QB  LEU   113      12.138  -2.785 -11.828  1.00  0.00
ATOM   1874  CG  LEU   113      11.693  -1.567 -10.354  1.00  0.00
ATOM   1875  HG  LEU   113      12.425  -0.845 -10.021  1.00  0.00
ATOM   1876  QD1 LEU   113      10.019  -0.712 -10.570  1.00  0.00
ATOM   1877  QD2 LEU   113      11.534  -2.944  -9.065  1.00  0.00
ATOM   1878  CD1 LEU   113      10.339  -0.875 -10.529  1.00  0.00
ATOM   1879 1HD1 LEU   113      10.476   0.057 -11.055  1.00  0.00
ATOM   1880 2HD1 LEU   113       9.905  -0.678  -9.560  1.00  0.00
ATOM   1881 3HD1 LEU   113       9.676  -1.514 -11.095  1.00  0.00
ATOM   1882  CD2 LEU   113      11.565  -2.681  -9.311  1.00  0.00
ATOM   1883 1HD2 LEU   113      11.205  -2.267  -8.381  1.00  0.00
ATOM   1884 2HD2 LEU   113      12.529  -3.139  -9.150  1.00  0.00
ATOM   1885 3HD2 LEU   113      10.868  -3.428  -9.665  1.00  0.00
ATOM   1886  QQD LEU   113      10.776  -1.828  -9.818  1.00  0.00
ATOM   1887  C   LEU   113      13.752  -1.618 -13.536  1.00  0.00
ATOM   1888  O   LEU   113      13.551  -2.573 -14.289  1.00  0.00
ATOM   1889  N   GLU   114      14.933  -1.007 -13.420  1.00  0.00
ATOM   1890  H   GLU   114      15.027  -0.260 -12.796  1.00  0.00
ATOM   1891  CA  GLU   114      16.097  -1.443 -14.192  1.00  0.00
ATOM   1892  HA  GLU   114      15.846  -1.428 -15.243  1.00  0.00
ATOM   1893  CB  GLU   114      17.280  -0.497 -13.952  1.00  0.00
ATOM   1894 1HB  GLU   114      18.173  -0.921 -14.384  1.00  0.00
ATOM   1895 2HB  GLU   114      17.420  -0.364 -12.888  1.00  0.00
ATOM   1896  QB  GLU   114      17.797  -0.643 -13.636  1.00  0.00
ATOM   1897  CG  GLU   114      17.002   0.871 -14.603  1.00  0.00
ATOM   1898 1HG  GLU   114      16.539   0.720 -15.569  1.00  0.00
ATOM   1899 2HG  GLU   114      17.939   1.391 -14.739  1.00  0.00
ATOM   1900  QG  GLU   114      17.239   1.056 -15.154  1.00  0.00
ATOM   1901  CD  GLU   114      16.074   1.735 -13.733  1.00  0.00
ATOM   1902  OE1 GLU   114      15.863   1.400 -12.575  1.00  0.00
ATOM   1903  OE2 GLU   114      15.586   2.729 -14.246  1.00  0.00
ATOM   1904  C   GLU   114      16.497  -2.864 -13.799  1.00  0.00
ATOM   1905  O   GLU   114      16.857  -3.677 -14.654  1.00  0.00
ATOM   1906  N   ASP   115      16.423  -3.148 -12.498  1.00  0.00
ATOM   1907  H   ASP   115      16.124  -2.451 -11.876  1.00  0.00
ATOM   1908  CA  ASP   115      16.771  -4.466 -11.971  1.00  0.00
ATOM   1909  HA  ASP   115      17.572  -4.880 -12.563  1.00  0.00
ATOM   1910  CB  ASP   115      17.246  -4.338 -10.515  1.00  0.00
ATOM   1911 1HB  ASP   115      16.430  -3.966  -9.910  1.00  0.00
ATOM   1912 2HB  ASP   115      18.064  -3.635 -10.472  1.00  0.00
ATOM   1913  QB  ASP   115      17.247  -3.800 -10.191  1.00  0.00
ATOM   1914  CG  ASP   115      17.713  -5.688  -9.949  1.00  0.00
ATOM   1915  OD1 ASP   115      17.466  -6.714 -10.572  1.00  0.00
ATOM   1916  OD2 ASP   115      18.320  -5.675  -8.890  1.00  0.00
ATOM   1917  C   ASP   115      15.568  -5.402 -12.038  1.00  0.00
ATOM   1918  O   ASP   115      14.563  -5.177 -11.359  1.00  0.00
ATOM   1919  N   MET   116      15.684  -6.450 -12.857  1.00  0.00
ATOM   1920  H   MET   116      16.511  -6.571 -13.356  1.00  0.00
ATOM   1921  CA  MET   116      14.603  -7.420 -13.007  1.00  0.00
ATOM   1922  HA  MET   116      13.679  -6.884 -13.170  1.00  0.00
ATOM   1923  CB  MET   116      14.863  -8.342 -14.227  1.00  0.00
ATOM   1924 1HB  MET   116      14.989  -7.728 -15.107  1.00  0.00
ATOM   1925 2HB  MET   116      14.013  -8.987 -14.372  1.00  0.00
ATOM   1926  QB  MET   116      14.501  -8.357 -14.740  1.00  0.00
ATOM   1927  CG  MET   116      16.124  -9.212 -14.038  1.00  0.00
ATOM   1928 1HG  MET   116      16.001 -10.133 -14.590  1.00  0.00
ATOM   1929 2HG  MET   116      16.260  -9.440 -12.993  1.00  0.00
ATOM   1930  QG  MET   116      16.131  -9.787 -13.791  1.00  0.00
ATOM   1931  SD  MET   116      17.587  -8.340 -14.653  1.00  0.00
ATOM   1932  QE  MET   116      17.154  -8.540 -16.770  1.00  0.00
ATOM   1933  CE  MET   116      17.226  -8.507 -16.419  1.00  0.00
ATOM   1934 1HE  MET   116      16.438  -7.818 -16.691  1.00  0.00
ATOM   1935 2HE  MET   116      16.906  -9.514 -16.628  1.00  0.00
ATOM   1936 3HE  MET   116      18.118  -8.288 -16.990  1.00  0.00
ATOM   1937  C   MET   116      14.470  -8.247 -11.718  1.00  0.00
ATOM   1938  O   MET   116      15.441  -8.338 -10.962  1.00  0.00
ATOM   1939  N   PRO   117      13.312  -8.852 -11.437  1.00  0.00
ATOM   1940  CD  PRO   117      12.065  -8.836 -12.231  1.00  0.00
ATOM   1941  CA  PRO   117      13.143  -9.667 -10.196  1.00  0.00
ATOM   1942  HA  PRO   117      13.209  -9.034  -9.324  1.00  0.00
ATOM   1943  CB  PRO   117      11.726 -10.248 -10.303  1.00  0.00
ATOM   1944 1HB  PRO   117      11.049  -9.707  -9.659  1.00  0.00
ATOM   1945 2HB  PRO   117      11.727 -11.299 -10.046  1.00  0.00
ATOM   1946  QB  PRO   117      11.388 -10.503  -9.852  1.00  0.00
ATOM   1947  CG  PRO   117      11.317 -10.067 -11.728  1.00  0.00
ATOM   1948 1HG  PRO   117      10.255  -9.898 -11.796  1.00  0.00
ATOM   1949 2HG  PRO   117      11.596 -10.937 -12.307  1.00  0.00
ATOM   1950  QG  PRO   117      10.925 -10.418 -12.051  1.00  0.00
ATOM   1951 1HD  PRO   117      11.503  -7.938 -12.026  1.00  0.00
ATOM   1952 2HD  PRO   117      12.273  -8.925 -13.287  1.00  0.00
ATOM   1953  QD  PRO   117      11.888  -8.432 -12.657  1.00  0.00
ATOM   1954  C   PRO   117      14.192 -10.771 -10.119  1.00  0.00
ATOM   1955  O   PRO   117      14.250 -11.643 -10.990  1.00  0.00
ATOM   1956  N   VAL   118      15.019 -10.713  -9.076  1.00  0.00
ATOM   1957  H   VAL   118      14.915  -9.986  -8.426  1.00  0.00
ATOM   1958  CA  VAL   118      16.075 -11.699  -8.880  1.00  0.00
ATOM   1959  HA  VAL   118      16.531 -11.900  -9.841  1.00  0.00
ATOM   1960  CB  VAL   118      17.154 -11.122  -7.938  1.00  0.00
ATOM   1961  HB  VAL   118      17.521 -10.194  -8.354  1.00  0.00
ATOM   1962  QG1 VAL   118      16.425 -10.776  -6.223  1.00  0.00
ATOM   1963  QG2 VAL   118      18.594 -12.340  -7.777  1.00  0.00
ATOM   1964  CG1 VAL   118      16.563 -10.842  -6.548  1.00  0.00
ATOM   1965 1HG1 VAL   118      16.263 -11.772  -6.092  1.00  0.00
ATOM   1966 2HG1 VAL   118      15.704 -10.195  -6.647  1.00  0.00
ATOM   1967 3HG1 VAL   118      17.307 -10.361  -5.931  1.00  0.00
ATOM   1968  CG2 VAL   118      18.322 -12.109  -7.807  1.00  0.00
ATOM   1969 1HG2 VAL   118      18.633 -12.428  -8.790  1.00  0.00
ATOM   1970 2HG2 VAL   118      18.004 -12.967  -7.234  1.00  0.00
ATOM   1971 3HG2 VAL   118      19.145 -11.625  -7.306  1.00  0.00
ATOM   1972  QQG VAL   118      17.509 -11.558  -7.000  1.00  0.00
ATOM   1973  C   VAL   118      15.486 -13.000  -8.324  1.00  0.00
ATOM   1974  O   VAL   118      14.387 -12.998  -7.764  1.00  0.00
ATOM   1975  N   ASP   119      16.229 -14.100  -8.482  1.00  0.00
ATOM   1976  H   ASP   119      17.093 -14.034  -8.934  1.00  0.00
ATOM   1977  CA  ASP   119      15.774 -15.399  -7.990  1.00  0.00
ATOM   1978  HA  ASP   119      14.777 -15.584  -8.359  1.00  0.00
ATOM   1979  CB  ASP   119      16.707 -16.509  -8.497  1.00  0.00
ATOM   1980 1HB  ASP   119      16.443 -17.439  -8.019  1.00  0.00
ATOM   1981 2HB  ASP   119      17.726 -16.256  -8.243  1.00  0.00
ATOM   1982  QB  ASP   119      17.084 -16.847  -8.131  1.00  0.00
ATOM   1983  CG  ASP   119      16.598 -16.677 -10.020  1.00  0.00
ATOM   1984  OD1 ASP   119      15.610 -16.239 -10.596  1.00  0.00
ATOM   1985  OD2 ASP   119      17.512 -17.251 -10.592  1.00  0.00
ATOM   1986  C   ASP   119      15.753 -15.408  -6.451  1.00  0.00
ATOM   1987  O   ASP   119      16.574 -14.724  -5.833  1.00  0.00
ATOM   1988  N   PRO   120      14.843 -16.147  -5.809  1.00  0.00
ATOM   1989  CD  PRO   120      13.801 -17.015  -6.417  1.00  0.00
ATOM   1990  CA  PRO   120      14.766 -16.190  -4.311  1.00  0.00
ATOM   1991  HA  PRO   120      14.620 -15.195  -3.922  1.00  0.00
ATOM   1992  CB  PRO   120      13.521 -17.034  -4.023  1.00  0.00
ATOM   1993 1HB  PRO   120      12.663 -16.397  -3.863  1.00  0.00
ATOM   1994 2HB  PRO   120      13.684 -17.667  -3.163  1.00  0.00
ATOM   1995  QB  PRO   120      13.173 -17.032  -3.513  1.00  0.00
ATOM   1996  CG  PRO   120      13.315 -17.863  -5.246  1.00  0.00
ATOM   1997 1HG  PRO   120      12.268 -18.087  -5.371  1.00  0.00
ATOM   1998 2HG  PRO   120      13.891 -18.775  -5.175  1.00  0.00
ATOM   1999  QG  PRO   120      13.079 -18.431  -5.273  1.00  0.00
ATOM   2000 1HD  PRO   120      13.001 -16.414  -6.812  1.00  0.00
ATOM   2001 2HD  PRO   120      14.229 -17.644  -7.187  1.00  0.00
ATOM   2002  QD  PRO   120      13.615 -17.029  -7.000  1.00  0.00
ATOM   2003  C   PRO   120      16.010 -16.818  -3.680  1.00  0.00
ATOM   2004  O   PRO   120      16.374 -16.479  -2.551  1.00  0.00
ATOM   2005  N   ASP   121      16.649 -17.734  -4.414  1.00  0.00
ATOM   2006  H   ASP   121      16.301 -17.958  -5.305  1.00  0.00
ATOM   2007  CA  ASP   121      17.847 -18.408  -3.921  1.00  0.00
ATOM   2008  HA  ASP   121      17.615 -18.918  -3.001  1.00  0.00
ATOM   2009  CB  ASP   121      18.328 -19.433  -4.955  1.00  0.00
ATOM   2010 1HB  ASP   121      19.313 -19.776  -4.678  1.00  0.00
ATOM   2011 2HB  ASP   121      18.382 -18.955  -5.922  1.00  0.00
ATOM   2012  QB  ASP   121      18.848 -19.365  -5.300  1.00  0.00
ATOM   2013  CG  ASP   121      17.377 -20.636  -5.039  1.00  0.00
ATOM   2014  OD1 ASP   121      16.577 -20.825  -4.130  1.00  0.00
ATOM   2015  OD2 ASP   121      17.467 -21.358  -6.018  1.00  0.00
ATOM   2016  C   ASP   121      18.963 -17.403  -3.672  1.00  0.00
ATOM   2017  O   ASP   121      19.663 -17.479  -2.658  1.00  0.00
ATOM   2018  N   ASN   122      19.117 -16.470  -4.608  1.00  0.00
ATOM   2019  H   ASN   122      18.522 -16.475  -5.387  1.00  0.00
ATOM   2020  CA  ASN   122      20.148 -15.439  -4.512  1.00  0.00
ATOM   2021  HA  ASN   122      21.111 -15.918  -4.416  1.00  0.00
ATOM   2022  CB  ASN   122      20.144 -14.590  -5.786  1.00  0.00
ATOM   2023 1HB  ASN   122      20.762 -13.722  -5.630  1.00  0.00
ATOM   2024 2HB  ASN   122      19.133 -14.276  -6.000  1.00  0.00
ATOM   2025  QB  ASN   122      19.948 -13.999  -5.815  1.00  0.00
ATOM   2026  CG  ASN   122      20.690 -15.387  -6.974  1.00  0.00
ATOM   2027  OD1 ASN   122      21.424 -16.365  -6.799  1.00  0.00
ATOM   2028  ND2 ASN   122      20.370 -15.025  -8.185  1.00  0.00
ATOM   2029 1HD2 ASN   122      19.787 -14.250  -8.328  1.00  0.00
ATOM   2030 2HD2 ASN   122      20.713 -15.528  -8.954  1.00  0.00
ATOM   2031  QD2 ASN   122      20.250 -14.889  -8.641  1.00  0.00
ATOM   2032  C   ASN   122      19.918 -14.548  -3.293  1.00  0.00
ATOM   2033  O   ASN   122      20.869 -14.147  -2.619  1.00  0.00
ATOM   2034  N   GLU   123      18.648 -14.239  -3.029  1.00  0.00
ATOM   2035  H   GLU   123      17.941 -14.591  -3.612  1.00  0.00
ATOM   2036  CA  GLU   123      18.277 -13.389  -1.901  1.00  0.00
ATOM   2037  HA  GLU   123      18.768 -12.434  -2.005  1.00  0.00
ATOM   2038  CB  GLU   123      16.755 -13.168  -1.901  1.00  0.00
ATOM   2039 1HB  GLU   123      16.257 -14.116  -1.746  1.00  0.00
ATOM   2040 2HB  GLU   123      16.456 -12.759  -2.854  1.00  0.00
ATOM   2041  QB  GLU   123      16.356 -13.437  -2.300  1.00  0.00
ATOM   2042  CG  GLU   123      16.348 -12.192  -0.778  1.00  0.00
ATOM   2043 1HG  GLU   123      16.692 -12.580   0.168  1.00  0.00
ATOM   2044 2HG  GLU   123      15.270 -12.110  -0.757  1.00  0.00
ATOM   2045  QG  GLU   123      15.981 -12.345  -0.294  1.00  0.00
ATOM   2046  CD  GLU   123      16.953 -10.799  -1.003  1.00  0.00
ATOM   2047  OE1 GLU   123      17.271 -10.471  -2.139  1.00  0.00
ATOM   2048  OE2 GLU   123      17.091 -10.079  -0.028  1.00  0.00
ATOM   2049  C   GLU   123      18.717 -14.029  -0.581  1.00  0.00
ATOM   2050  O   GLU   123      19.171 -13.333   0.330  1.00  0.00
ATOM   2051  N   ALA   124      18.565 -15.351  -0.485  1.00  0.00
ATOM   2052  H   ALA   124      18.186 -15.844  -1.244  1.00  0.00
ATOM   2053  CA  ALA   124      18.930 -16.082   0.729  1.00  0.00
ATOM   2054  HA  ALA   124      18.354 -15.693   1.555  1.00  0.00
ATOM   2055  QB  ALA   124      18.526 -17.915   0.520  1.00  0.00
ATOM   2056  CB  ALA   124      18.604 -17.565   0.561  1.00  0.00
ATOM   2057 1HB  ALA   124      19.442 -18.070   0.104  1.00  0.00
ATOM   2058 2HB  ALA   124      17.733 -17.671  -0.072  1.00  0.00
ATOM   2059 3HB  ALA   124      18.403 -18.003   1.528  1.00  0.00
ATOM   2060  C   ALA   124      20.419 -15.924   1.049  1.00  0.00
ATOM   2061  O   ALA   124      20.793 -15.790   2.219  1.00  0.00
ATOM   2062  N   TYR   125      21.260 -15.952   0.013  1.00  0.00
ATOM   2063  H   TYR   125      20.902 -16.069  -0.891  1.00  0.00
ATOM   2064  CA  TYR   125      22.708 -15.824   0.200  1.00  0.00
ATOM   2065  HA  TYR   125      23.038 -16.592   0.884  1.00  0.00
ATOM   2066  CB  TYR   125      23.435 -16.015  -1.137  1.00  0.00
ATOM   2067 1HB  TYR   125      24.465 -15.710  -1.031  1.00  0.00
ATOM   2068 2HB  TYR   125      22.959 -15.407  -1.894  1.00  0.00
ATOM   2069  QB  TYR   125      23.712 -15.558  -1.462  1.00  0.00
ATOM   2070  QD  TYR   125      23.375 -17.623  -1.591  1.00  0.00
ATOM   2071  QE  TYR   125      23.290 -20.010  -2.259  1.00  0.00
ATOM   2072  QR  TYR   125      23.332 -18.816  -1.925  1.00  0.00
ATOM   2073  CG  TYR   125      23.380 -17.469  -1.548  1.00  0.00
ATOM   2074  CD1 TYR   125      22.452 -17.895  -2.506  1.00  0.00
ATOM   2075 1HD  TYR   125      21.776 -17.184  -2.953  1.00  0.00
ATOM   2076  CE1 TYR   125      22.404 -19.243  -2.883  1.00  0.00
ATOM   2077 1HE  TYR   125      21.688 -19.571  -3.620  1.00  0.00
ATOM   2078  CZ  TYR   125      23.284 -20.165  -2.302  1.00  0.00
ATOM   2079  CE2 TYR   125      24.212 -19.737  -1.346  1.00  0.00
ATOM   2080 2HE  TYR   125      24.891 -20.448  -0.897  1.00  0.00
ATOM   2081  CD2 TYR   125      24.261 -18.391  -0.969  1.00  0.00
ATOM   2082 2HD  TYR   125      24.975 -18.062  -0.229  1.00  0.00
ATOM   2083  OH  TYR   125      23.237 -21.491  -2.673  1.00  0.00
ATOM   2084  HH  TYR   125      24.137 -21.791  -2.819  1.00  0.00
ATOM   2085  C   TYR   125      23.077 -14.462   0.784  1.00  0.00
ATOM   2086  O   TYR   125      23.966 -14.369   1.633  1.00  0.00
ATOM   2087  N   GLU   126      22.397 -13.411   0.318  1.00  0.00
ATOM   2088  H   GLU   126      21.707 -13.549  -0.362  1.00  0.00
ATOM   2089  CA  GLU   126      22.671 -12.051   0.798  1.00  0.00
ATOM   2090  HA  GLU   126      23.688 -12.015   1.157  1.00  0.00
ATOM   2091  CB  GLU   126      22.525 -11.036  -0.352  1.00  0.00
ATOM   2092 1HB  GLU   126      23.245 -11.267  -1.123  1.00  0.00
ATOM   2093 2HB  GLU   126      22.712 -10.042   0.027  1.00  0.00
ATOM   2094  QB  GLU   126      22.978 -10.654  -0.548  1.00  0.00
ATOM   2095  CG  GLU   126      21.107 -11.092  -0.950  1.00  0.00
ATOM   2096 1HG  GLU   126      20.386 -10.879  -0.174  1.00  0.00
ATOM   2097 2HG  GLU   126      20.926 -12.081  -1.347  1.00  0.00
ATOM   2098  QG  GLU   126      20.656 -11.480  -0.761  1.00  0.00
ATOM   2099  CD  GLU   126      20.957 -10.063  -2.074  1.00  0.00
ATOM   2100  OE1 GLU   126      21.916  -9.851  -2.803  1.00  0.00
ATOM   2101  OE2 GLU   126      19.881  -9.500  -2.188  1.00  0.00
ATOM   2102  C   GLU   126      21.737 -11.674   1.949  1.00  0.00
ATOM   2103  O   GLU   126      20.554 -12.018   1.936  1.00  0.00
ATOM   2104  N   MET   127      22.282 -10.957   2.936  1.00  0.00
ATOM   2105  H   MET   127      23.229 -10.712   2.881  1.00  0.00
ATOM   2106  CA  MET   127      21.498 -10.526   4.093  1.00  0.00
ATOM   2107  HA  MET   127      20.503 -10.939   4.020  1.00  0.00
ATOM   2108  CB  MET   127      22.157 -11.041   5.381  1.00  0.00
ATOM   2109 1HB  MET   127      23.119 -10.567   5.506  1.00  0.00
ATOM   2110 2HB  MET   127      22.290 -12.111   5.311  1.00  0.00
ATOM   2111  QB  MET   127      22.705 -11.339   5.408  1.00  0.00
ATOM   2112  CG  MET   127      21.275 -10.716   6.591  1.00  0.00
ATOM   2113 1HG  MET   127      20.342 -11.252   6.511  1.00  0.00
ATOM   2114 2HG  MET   127      21.078  -9.655   6.619  1.00  0.00
ATOM   2115  QG  MET   127      20.710 -10.454   6.565  1.00  0.00
ATOM   2116  SD  MET   127      22.127 -11.213   8.109  1.00  0.00
ATOM   2117  QE  MET   127      21.938 -13.358   7.841  1.00  0.00
ATOM   2118  CE  MET   127      21.970 -13.003   7.885  1.00  0.00
ATOM   2119 1HE  MET   127      22.205 -13.502   8.814  1.00  0.00
ATOM   2120 2HE  MET   127      22.651 -13.333   7.118  1.00  0.00
ATOM   2121 3HE  MET   127      20.958 -13.238   7.591  1.00  0.00
ATOM   2122  C   MET   127      21.404  -8.980   4.119  1.00  0.00
ATOM   2123  O   MET   127      22.283  -8.327   4.690  1.00  0.00
ATOM   2124  N   PRO   128      20.372  -8.376   3.521  1.00  0.00
ATOM   2125  CD  PRO   128      19.247  -9.024   2.796  1.00  0.00
ATOM   2126  CA  PRO   128      20.220  -6.884   3.512  1.00  0.00
ATOM   2127  HA  PRO   128      21.136  -6.419   3.189  1.00  0.00
ATOM   2128  CB  PRO   128      19.129  -6.639   2.468  1.00  0.00
ATOM   2129 1HB  PRO   128      19.565  -6.509   1.492  1.00  0.00
ATOM   2130 2HB  PRO   128      18.540  -5.774   2.740  1.00  0.00
ATOM   2131  QB  PRO   128      19.053  -6.142   2.116  1.00  0.00
ATOM   2132  CG  PRO   128      18.292  -7.871   2.494  1.00  0.00
ATOM   2133 1HG  PRO   128      17.827  -8.025   1.534  1.00  0.00
ATOM   2134 2HG  PRO   128      17.540  -7.791   3.267  1.00  0.00
ATOM   2135  QG  PRO   128      17.683  -7.908   2.401  1.00  0.00
ATOM   2136 1HD  PRO   128      19.603  -9.473   1.881  1.00  0.00
ATOM   2137 2HD  PRO   128      18.761  -9.761   3.421  1.00  0.00
ATOM   2138  QD  PRO   128      19.182  -9.617   2.651  1.00  0.00
ATOM   2139  C   PRO   128      19.802  -6.340   4.875  1.00  0.00
ATOM   2140  O   PRO   128      19.072  -7.003   5.617  1.00  0.00
ATOM   2141  N   SER   129      20.265  -5.128   5.192  1.00  0.00
ATOM   2142  H   SER   129      20.838  -4.652   4.553  1.00  0.00
ATOM   2143  CA  SER   129      19.931  -4.492   6.464  1.00  0.00
ATOM   2144  HA  SER   129      19.704  -5.258   7.190  1.00  0.00
ATOM   2145  CB  SER   129      21.119  -3.672   6.966  1.00  0.00
ATOM   2146 1HB  SER   129      20.837  -3.147   7.870  1.00  0.00
ATOM   2147 2HB  SER   129      21.409  -2.955   6.215  1.00  0.00
ATOM   2148  QB  SER   129      21.123  -3.051   7.042  1.00  0.00
ATOM   2149  OG  SER   129      22.213  -4.540   7.229  1.00  0.00
ATOM   2150  HG  SER   129      22.253  -4.691   8.176  1.00  0.00
ATOM   2151  C   SER   129      18.714  -3.585   6.304  1.00  0.00
ATOM   2152  O   SER   129      17.820  -3.579   7.155  1.00  0.00
ATOM   2153  N   GLU   130      18.694  -2.825   5.209  1.00  0.00
ATOM   2154  H   GLU   130      19.441  -2.881   4.576  1.00  0.00
ATOM   2155  CA  GLU   130      17.589  -1.910   4.928  1.00  0.00
ATOM   2156  HA  GLU   130      17.463  -1.243   5.767  1.00  0.00
ATOM   2157  CB  GLU   130      17.906  -1.079   3.683  1.00  0.00
ATOM   2158 1HB  GLU   130      17.021  -0.537   3.377  1.00  0.00
ATOM   2159 2HB  GLU   130      18.222  -1.734   2.884  1.00  0.00
ATOM   2160  QB  GLU   130      17.622  -1.136   3.130  1.00  0.00
ATOM   2161  CG  GLU   130      19.028  -0.082   4.005  1.00  0.00
ATOM   2162 1HG  GLU   130      19.851  -0.612   4.457  1.00  0.00
ATOM   2163 2HG  GLU   130      18.656   0.656   4.699  1.00  0.00
ATOM   2164  QG  GLU   130      19.254   0.022   4.578  1.00  0.00
ATOM   2165  CD  GLU   130      19.521   0.629   2.735  1.00  0.00
ATOM   2166  OE1 GLU   130      19.304   0.117   1.645  1.00  0.00
ATOM   2167  OE2 GLU   130      20.115   1.685   2.876  1.00  0.00
ATOM   2168  C   GLU   130      16.288  -2.680   4.709  1.00  0.00
ATOM   2169  O   GLU   130      15.222  -2.252   5.157  1.00  0.00
ATOM   2170  N   GLU   131      16.392  -3.814   4.012  1.00  0.00
ATOM   2171  H   GLU   131      17.271  -4.092   3.684  1.00  0.00
ATOM   2172  CA  GLU   131      15.225  -4.650   3.724  1.00  0.00
ATOM   2173  HA  GLU   131      14.331  -4.054   3.848  1.00  0.00
ATOM   2174  CB  GLU   131      15.281  -5.159   2.279  1.00  0.00
ATOM   2175 1HB  GLU   131      14.433  -5.798   2.092  1.00  0.00
ATOM   2176 2HB  GLU   131      16.194  -5.720   2.133  1.00  0.00
ATOM   2177  QB  GLU   131      15.313  -5.759   2.112  1.00  0.00
ATOM   2178  CG  GLU   131      15.248  -3.975   1.307  1.00  0.00
ATOM   2179 1HG  GLU   131      16.104  -3.341   1.486  1.00  0.00
ATOM   2180 2HG  GLU   131      14.342  -3.409   1.462  1.00  0.00
ATOM   2181  QG  GLU   131      15.223  -3.375   1.474  1.00  0.00
ATOM   2182  CD  GLU   131      15.288  -4.481  -0.131  1.00  0.00
ATOM   2183  OE1 GLU   131      14.413  -5.250  -0.493  1.00  0.00
ATOM   2184  OE2 GLU   131      16.196  -4.093  -0.849  1.00  0.00
ATOM   2185  C   GLU   131      15.162  -5.835   4.680  1.00  0.00
ATOM   2186  O   GLU   131      16.194  -6.313   5.156  1.00  0.00
ATOM   2187  N   GLY   132      13.944  -6.305   4.949  1.00  0.00
ATOM   2188  H   GLY   132      13.166  -5.876   4.533  1.00  0.00
ATOM   2189  CA  GLY   132      13.737  -7.438   5.846  1.00  0.00
ATOM   2190 1HA  GLY   132      14.561  -7.494   6.542  1.00  0.00
ATOM   2191 2HA  GLY   132      13.700  -8.349   5.265  1.00  0.00
ATOM   2192  QA  GLY   132      14.131  -7.922   5.903  1.00  0.00
ATOM   2193  C   GLY   132      12.438  -7.290   6.627  1.00  0.00
ATOM   2194  O   GLY   132      12.454  -7.012   7.831  1.00  0.00
ATOM   2195  N   TYR   133      11.315  -7.481   5.931  1.00  0.00
ATOM   2196  H   TYR   133      11.376  -7.701   4.980  1.00  0.00
ATOM   2197  CA  TYR   133       9.996  -7.374   6.555  1.00  0.00
ATOM   2198  HA  TYR   133       9.914  -6.411   7.040  1.00  0.00
ATOM   2199  CB  TYR   133       8.903  -7.486   5.488  1.00  0.00
ATOM   2200 1HB  TYR   133       7.939  -7.567   5.968  1.00  0.00
ATOM   2201 2HB  TYR   133       9.079  -8.365   4.886  1.00  0.00
ATOM   2202  QB  TYR   133       8.509  -7.966   5.427  1.00  0.00
ATOM   2203  QD  TYR   133       8.930  -6.127   4.518  1.00  0.00
ATOM   2204  QE  TYR   133       8.969  -4.110   3.076  1.00  0.00
ATOM   2205  QR  TYR   133       8.949  -5.119   3.797  1.00  0.00
ATOM   2206  CG  TYR   133       8.927  -6.259   4.612  1.00  0.00
ATOM   2207  CD1 TYR   133       9.702  -6.245   3.444  1.00  0.00
ATOM   2208 1HD  TYR   133      10.280  -7.116   3.172  1.00  0.00
ATOM   2209  CE1 TYR   133       9.722  -5.107   2.631  1.00  0.00
ATOM   2210 1HE  TYR   133      10.321  -5.099   1.731  1.00  0.00
ATOM   2211  CZ  TYR   133       8.972  -3.980   2.985  1.00  0.00
ATOM   2212  CE2 TYR   133       8.199  -3.992   4.150  1.00  0.00
ATOM   2213 2HE  TYR   133       7.618  -3.121   4.421  1.00  0.00
ATOM   2214  CD2 TYR   133       8.176  -5.130   4.964  1.00  0.00
ATOM   2215 2HD  TYR   133       7.579  -5.139   5.864  1.00  0.00
ATOM   2216  OH  TYR   133       8.993  -2.857   2.181  1.00  0.00
ATOM   2217  HH  TYR   133       9.670  -2.266   2.517  1.00  0.00
ATOM   2218  C   TYR   133       9.804  -8.471   7.601  1.00  0.00
ATOM   2219  O   TYR   133       9.206  -8.234   8.655  1.00  0.00
ATOM   2220  N   GLN   134      10.312  -9.668   7.299  1.00  0.00
ATOM   2221  H   GLN   134      10.775  -9.786   6.441  1.00  0.00
ATOM   2222  CA  GLN   134      10.199 -10.807   8.209  1.00  0.00
ATOM   2223  HA  GLN   134       9.154 -10.998   8.405  1.00  0.00
ATOM   2224  CB  GLN   134      10.818 -12.050   7.557  1.00  0.00
ATOM   2225 1HB  GLN   134      11.885 -11.915   7.471  1.00  0.00
ATOM   2226 2HB  GLN   134      10.394 -12.189   6.572  1.00  0.00
ATOM   2227  QB  GLN   134      11.140 -12.052   7.021  1.00  0.00
ATOM   2228  CG  GLN   134      10.532 -13.291   8.413  1.00  0.00
ATOM   2229 1HG  GLN   134       9.465 -13.413   8.520  1.00  0.00
ATOM   2230 2HG  GLN   134      10.976 -13.161   9.388  1.00  0.00
ATOM   2231  QG  GLN   134      10.221 -13.287   8.954  1.00  0.00
ATOM   2232  CD  GLN   134      11.118 -14.537   7.751  1.00  0.00
ATOM   2233  OE1 GLN   134      11.129 -14.649   6.525  1.00  0.00
ATOM   2234  NE2 GLN   134      11.609 -15.489   8.499  1.00  0.00
ATOM   2235 1HE2 GLN   134      11.600 -15.398   9.475  1.00  0.00
ATOM   2236 2HE2 GLN   134      11.987 -16.292   8.083  1.00  0.00
ATOM   2237  QE2 GLN   134      11.793 -15.845   8.779  1.00  0.00
ATOM   2238  C   GLN   134      10.905 -10.504   9.530  1.00  0.00
ATOM   2239  O   GLN   134      10.406 -10.860  10.601  1.00  0.00
ATOM   2240  N   ASP   135      12.067  -9.851   9.440  1.00  0.00
ATOM   2241  H   ASP   135      12.409  -9.601   8.557  1.00  0.00
ATOM   2242  CA  ASP   135      12.845  -9.504  10.629  1.00  0.00
ATOM   2243  HA  ASP   135      13.086 -10.408  11.168  1.00  0.00
ATOM   2244  CB  ASP   135      14.150  -8.811  10.215  1.00  0.00
ATOM   2245 1HB  ASP   135      14.616  -8.381  11.092  1.00  0.00
ATOM   2246 2HB  ASP   135      13.923  -8.021   9.513  1.00  0.00
ATOM   2247  QB  ASP   135      14.270  -8.201  10.303  1.00  0.00
ATOM   2248  CG  ASP   135      15.128  -9.799   9.560  1.00  0.00
ATOM   2249  OD1 ASP   135      14.947 -11.001   9.710  1.00  0.00
ATOM   2250  OD2 ASP   135      16.053  -9.333   8.915  1.00  0.00
ATOM   2251  C   ASP   135      12.044  -8.581  11.544  1.00  0.00
ATOM   2252  O   ASP   135      12.088  -8.726  12.770  1.00  0.00
ATOM   2253  N   TYR   136      11.318  -7.637  10.940  1.00  0.00
ATOM   2254  H   TYR   136      11.327  -7.579   9.963  1.00  0.00
ATOM   2255  CA  TYR   136      10.506  -6.691  11.704  1.00  0.00
ATOM   2256  HA  TYR   136      11.138  -6.176  12.412  1.00  0.00
ATOM   2257  CB  TYR   136       9.879  -5.662  10.749  1.00  0.00
ATOM   2258 1HB  TYR   136       9.216  -6.171  10.063  1.00  0.00
ATOM   2259 2HB  TYR   136      10.664  -5.175  10.189  1.00  0.00
ATOM   2260  QB  TYR   136       9.940  -5.673  10.126  1.00  0.00
ATOM   2261  QD  TYR   136       9.016  -4.510  11.609  1.00  0.00
ATOM   2262  QE  TYR   136       7.744  -2.805  12.884  1.00  0.00
ATOM   2263  QR  TYR   136       8.380  -3.658  12.246  1.00  0.00
ATOM   2264  CG  TYR   136       9.099  -4.620  11.528  1.00  0.00
ATOM   2265  CD1 TYR   136       9.775  -3.563  12.149  1.00  0.00
ATOM   2266 1HD  TYR   136      10.848  -3.490  12.072  1.00  0.00
ATOM   2267  CE1 TYR   136       9.055  -2.601  12.868  1.00  0.00
ATOM   2268 1HE  TYR   136       9.575  -1.785  13.347  1.00  0.00
ATOM   2269  CZ  TYR   136       7.663  -2.695  12.966  1.00  0.00
ATOM   2270  CE2 TYR   136       6.987  -3.752  12.345  1.00  0.00
ATOM   2271 2HE  TYR   136       5.912  -3.826  12.421  1.00  0.00
ATOM   2272  CD2 TYR   136       7.704  -4.714  11.626  1.00  0.00
ATOM   2273 2HD  TYR   136       7.184  -5.531  11.146  1.00  0.00
ATOM   2274  OH  TYR   136       6.954  -1.747  13.675  1.00  0.00
ATOM   2275  HH  TYR   136       7.396  -0.902  13.564  1.00  0.00
ATOM   2276  C   TYR   136       9.413  -7.444  12.466  1.00  0.00
ATOM   2277  O   TYR   136       8.702  -8.270  11.889  1.00  0.00
ATOM   2278  N   GLU   137       9.296  -7.150  13.764  1.00  0.00
ATOM   2279  H   GLU   137       9.894  -6.484  14.158  1.00  0.00
ATOM   2280  CA  GLU   137       8.288  -7.798  14.610  1.00  0.00
ATOM   2281  HA  GLU   137       7.793  -8.567  14.039  1.00  0.00
ATOM   2282  CB  GLU   137       8.962  -8.442  15.826  1.00  0.00
ATOM   2283 1HB  GLU   137       8.206  -8.863  16.474  1.00  0.00
ATOM   2284 2HB  GLU   137       9.522  -7.692  16.367  1.00  0.00
ATOM   2285  QB  GLU   137       8.864  -8.278  16.421  1.00  0.00
ATOM   2286  CG  GLU   137       9.911  -9.553  15.365  1.00  0.00
ATOM   2287 1HG  GLU   137      10.654  -9.137  14.702  1.00  0.00
ATOM   2288 2HG  GLU   137       9.346 -10.311  14.841  1.00  0.00
ATOM   2289  QG  GLU   137      10.000  -9.724  14.771  1.00  0.00
ATOM   2290  CD  GLU   137      10.605 -10.184  16.568  1.00  0.00
ATOM   2291  OE1 GLU   137       9.923 -10.477  17.538  1.00  0.00
ATOM   2292  OE2 GLU   137      11.809 -10.366  16.504  1.00  0.00
ATOM   2293  C   GLU   137       7.243  -6.775  15.087  1.00  0.00
ATOM   2294  O   GLU   137       7.568  -5.591  15.213  1.00  0.00
ATOM   2295  N   PRO   138       6.001  -7.189  15.355  1.00  0.00
ATOM   2296  CD  PRO   138       5.476  -8.577  15.253  1.00  0.00
ATOM   2297  CA  PRO   138       4.932  -6.248  15.825  1.00  0.00
ATOM   2298  HA  PRO   138       4.848  -5.413  15.152  1.00  0.00
ATOM   2299  CB  PRO   138       3.653  -7.088  15.759  1.00  0.00
ATOM   2300 1HB  PRO   138       3.171  -6.961  14.807  1.00  0.00
ATOM   2301 2HB  PRO   138       2.986  -6.815  16.561  1.00  0.00
ATOM   2302  QB  PRO   138       3.078  -6.888  15.684  1.00  0.00
ATOM   2303  CG  PRO   138       4.108  -8.496  15.918  1.00  0.00
ATOM   2304 1HG  PRO   138       3.423  -9.168  15.423  1.00  0.00
ATOM   2305 2HG  PRO   138       4.185  -8.746  16.968  1.00  0.00
ATOM   2306  QG  PRO   138       3.804  -8.957  16.196  1.00  0.00
ATOM   2307 1HD  PRO   138       5.381  -8.859  14.216  1.00  0.00
ATOM   2308 2HD  PRO   138       6.115  -9.272  15.782  1.00  0.00
ATOM   2309  QD  PRO   138       5.748  -9.065  14.999  1.00  0.00
ATOM   2310  C   PRO   138       5.188  -5.754  17.248  1.00  0.00
ATOM   2311  O   PRO   138       5.730  -6.487  18.078  1.00  0.00
ATOM   2312  N   GLU   139       4.794  -4.503  17.518  1.00  0.00
ATOM   2313  H   GLU   139       4.371  -3.973  16.811  1.00  0.00
ATOM   2314  CA  GLU   139       4.983  -3.903  18.842  1.00  0.00
ATOM   2315  HA  GLU   139       4.805  -2.840  18.766  1.00  0.00
ATOM   2316  CB  GLU   139       3.977  -4.507  19.839  1.00  0.00
ATOM   2317 1HB  GLU   139       4.341  -4.364  20.846  1.00  0.00
ATOM   2318 2HB  GLU   139       3.871  -5.565  19.641  1.00  0.00
ATOM   2319  QB  GLU   139       4.106  -4.964  20.244  1.00  0.00
ATOM   2320  CG  GLU   139       2.608  -3.826  19.693  1.00  0.00
ATOM   2321 1HG  GLU   139       2.742  -2.753  19.710  1.00  0.00
ATOM   2322 2HG  GLU   139       1.975  -4.118  20.515  1.00  0.00
ATOM   2323  QG  GLU   139       2.358  -3.436  20.113  1.00  0.00
ATOM   2324  CD  GLU   139       1.947  -4.231  18.379  1.00  0.00
ATOM   2325  OE1 GLU   139       1.986  -5.405  18.054  1.00  0.00
ATOM   2326  OE2 GLU   139       1.410  -3.358  17.715  1.00  0.00
ATOM   2327  C   GLU   139       6.422  -4.112  19.341  1.00  0.00
ATOM   2328  O   GLU   139       6.657  -4.352  20.532  1.00  0.00
ATOM   2329  N   ALA   140       7.377  -4.015  18.414  1.00  0.00
ATOM   2330  H   ALA   140       7.126  -3.818  17.488  1.00  0.00
ATOM   2331  CA  ALA   140       8.791  -4.190  18.744  1.00  0.00
ATOM   2332  HA  ALA   140       8.884  -4.975  19.479  1.00  0.00
ATOM   2333  QB  ALA   140       9.762  -4.680  17.200  1.00  0.00
ATOM   2334  CB  ALA   140       9.576  -4.587  17.494  1.00  0.00
ATOM   2335 1HB  ALA   140       9.328  -5.601  17.221  1.00  0.00
ATOM   2336 2HB  ALA   140      10.636  -4.518  17.697  1.00  0.00
ATOM   2337 3HB  ALA   140       9.322  -3.922  16.682  1.00  0.00
ATOM   2338  C   ALA   140       9.370  -2.901  19.325  1.00  0.00
ATOM   2339  OT1 ALA   140      10.333  -2.990  20.066  1.00  0.00
ATOM   2340  OT2 ALA   140       8.839  -1.848  19.017  1.00  0.00
TER
ENDMDL
MODEL        3
ATOM      1  N   MET     1     -17.398  15.734   2.582  1.00  0.00
ATOM      2  H   MET     1     -16.570  16.301   2.695  1.00  0.00
ATOM      3  CA  MET     1     -17.536  14.912   1.343  1.00  0.00
ATOM      4  HA  MET     1     -17.596  13.870   1.621  1.00  0.00
ATOM      5  CB  MET     1     -18.827  15.311   0.600  1.00  0.00
ATOM      6 1HB  MET     1     -19.676  15.126   1.241  1.00  0.00
ATOM      7 2HB  MET     1     -18.919  14.719  -0.297  1.00  0.00
ATOM      8  QB  MET     1     -19.298  14.923   0.472  1.00  0.00
ATOM      9  CG  MET     1     -18.795  16.800   0.223  1.00  0.00
ATOM     10 1HG  MET     1     -17.963  16.984  -0.441  1.00  0.00
ATOM     11 2HG  MET     1     -18.681  17.396   1.118  1.00  0.00
ATOM     12  QG  MET     1     -18.322  17.190   0.338  1.00  0.00
ATOM     13  SD  MET     1     -20.340  17.245  -0.607  1.00  0.00
ATOM     14  QE  MET     1     -19.851  19.323  -0.991  1.00  0.00
ATOM     15  CE  MET     1     -19.934  18.978  -0.928  1.00  0.00
ATOM     16 1HE  MET     1     -19.423  19.392  -0.069  1.00  0.00
ATOM     17 2HE  MET     1     -20.838  19.535  -1.108  1.00  0.00
ATOM     18 3HE  MET     1     -19.292  19.042  -1.797  1.00  0.00
ATOM     19  C   MET     1     -16.299  15.116   0.455  1.00  0.00
ATOM     20  O   MET     1     -16.408  15.227  -0.772  1.00  0.00
ATOM     21 1HT  MET     1     -18.330  15.849   3.025  1.00  0.00
ATOM     22 2HT  MET     1     -17.011  16.667   2.336  1.00  0.00
ATOM     23 3HT  MET     1     -16.757  15.255   3.245  1.00  0.00
ATOM     24  N   ASP     2     -15.127  15.157   1.090  1.00  0.00
ATOM     25  H   ASP     2     -15.106  15.059   2.064  1.00  0.00
ATOM     26  CA  ASP     2     -13.868  15.343   0.367  1.00  0.00
ATOM     27  HA  ASP     2     -14.041  16.022  -0.454  1.00  0.00
ATOM     28  CB  ASP     2     -12.814  15.957   1.303  1.00  0.00
ATOM     29 1HB  ASP     2     -13.211  16.863   1.736  1.00  0.00
ATOM     30 2HB  ASP     2     -11.935  16.201   0.727  1.00  0.00
ATOM     31  QB  ASP     2     -12.573  16.532   1.232  1.00  0.00
ATOM     32  CG  ASP     2     -12.416  14.993   2.434  1.00  0.00
ATOM     33  OD1 ASP     2     -12.953  13.893   2.500  1.00  0.00
ATOM     34  OD2 ASP     2     -11.571  15.374   3.228  1.00  0.00
ATOM     35  C   ASP     2     -13.369  14.012  -0.193  1.00  0.00
ATOM     36  O   ASP     2     -14.002  12.972   0.006  1.00  0.00
ATOM     37  N   VAL     3     -12.232  14.059  -0.888  1.00  0.00
ATOM     38  H   VAL     3     -11.779  14.920  -1.007  1.00  0.00
ATOM     39  CA  VAL     3     -11.640  12.851  -1.482  1.00  0.00
ATOM     40  HA  VAL     3     -12.381  12.065  -1.460  1.00  0.00
ATOM     41  CB  VAL     3     -11.255  13.107  -2.952  1.00  0.00
ATOM     42  HB  VAL     3     -10.790  12.220  -3.357  1.00  0.00
ATOM     43  QG1 VAL     3     -12.809  13.504  -3.953  1.00  0.00
ATOM     44  QG2 VAL     3     -10.046  14.564  -3.075  1.00  0.00
ATOM     45  CG1 VAL     3     -12.513  13.428  -3.761  1.00  0.00
ATOM     46 1HG1 VAL     3     -12.936  14.362  -3.419  1.00  0.00
ATOM     47 2HG1 VAL     3     -13.236  12.638  -3.633  1.00  0.00
ATOM     48 3HG1 VAL     3     -12.256  13.514  -4.807  1.00  0.00
ATOM     49  CG2 VAL     3     -10.276  14.288  -3.051  1.00  0.00
ATOM     50 1HG2 VAL     3      -9.844  14.313  -4.041  1.00  0.00
ATOM     51 2HG2 VAL     3      -9.491  14.167  -2.320  1.00  0.00
ATOM     52 3HG2 VAL     3     -10.804  15.211  -2.865  1.00  0.00
ATOM     53  QQG VAL     3     -11.428  14.034  -3.514  1.00  0.00
ATOM     54  C   VAL     3     -10.404  12.373  -0.703  1.00  0.00
ATOM     55  O   VAL     3      -9.920  11.262  -0.938  1.00  0.00
ATOM     56  N   PHE     4      -9.897  13.209   0.215  1.00  0.00
ATOM     57  H   PHE     4     -10.323  14.080   0.354  1.00  0.00
ATOM     58  CA  PHE     4      -8.720  12.853   1.007  1.00  0.00
ATOM     59  HA  PHE     4      -7.903  12.626   0.340  1.00  0.00
ATOM     60  CB  PHE     4      -8.320  14.030   1.899  1.00  0.00
ATOM     61 1HB  PHE     4      -7.551  13.714   2.588  1.00  0.00
ATOM     62 2HB  PHE     4      -9.181  14.374   2.452  1.00  0.00
ATOM     63  QB  PHE     4      -8.366  14.044   2.520  1.00  0.00
ATOM     64  QD  PHE     4      -7.736  15.272   0.948  1.00  0.00
ATOM     65  QE  PHE     4      -6.871  17.115  -0.468  1.00  0.00
ATOM     66  QR  PHE     4      -7.130  16.562  -0.043  1.00  0.00
ATOM     67  CG  PHE     4      -7.791  15.153   1.038  1.00  0.00
ATOM     68  CD1 PHE     4      -8.659  16.155   0.585  1.00  0.00
ATOM     69 1HD  PHE     4      -9.704  16.125   0.854  1.00  0.00
ATOM     70  CE1 PHE     4      -8.170  17.196  -0.213  1.00  0.00
ATOM     71 1HE  PHE     4      -8.840  17.968  -0.562  1.00  0.00
ATOM     72  CZ  PHE     4      -6.815  17.235  -0.560  1.00  0.00
ATOM     73  HZ  PHE     4      -6.437  18.035  -1.175  1.00  0.00
ATOM     74  CE2 PHE     4      -5.947  16.234  -0.105  1.00  0.00
ATOM     75 2HE  PHE     4      -4.902  16.262  -0.373  1.00  0.00
ATOM     76  CD2 PHE     4      -6.437  15.192   0.693  1.00  0.00
ATOM     77 2HD  PHE     4      -5.767  14.420   1.042  1.00  0.00
ATOM     78  C   PHE     4      -9.004  11.631   1.874  1.00  0.00
ATOM     79  O   PHE     4      -8.162  10.735   1.993  1.00  0.00
ATOM     80  N   MET     5     -10.198  11.601   2.473  1.00  0.00
ATOM     81  H   MET     5     -10.824  12.343   2.333  1.00  0.00
ATOM     82  CA  MET     5     -10.596  10.482   3.325  1.00  0.00
ATOM     83  HA  MET     5      -9.868  10.366   4.113  1.00  0.00
ATOM     84  CB  MET     5     -11.969  10.761   3.945  1.00  0.00
ATOM     85 1HB  MET     5     -12.325   9.868   4.437  1.00  0.00
ATOM     86 2HB  MET     5     -12.663  11.044   3.170  1.00  0.00
ATOM     87  QB  MET     5     -12.494  10.456   3.804  1.00  0.00
ATOM     88  CG  MET     5     -11.859  11.893   4.971  1.00  0.00
ATOM     89 1HG  MET     5     -12.846  12.161   5.317  1.00  0.00
ATOM     90 2HG  MET     5     -11.396  12.752   4.507  1.00  0.00
ATOM     91  QG  MET     5     -12.121  12.456   4.912  1.00  0.00
ATOM     92  SD  MET     5     -10.851  11.356   6.378  1.00  0.00
ATOM     93  QE  MET     5     -10.918  13.220   7.485  1.00  0.00
ATOM     94  CE  MET     5     -10.907  12.910   7.303  1.00  0.00
ATOM     95 1HE  MET     5     -11.935  13.238   7.393  1.00  0.00
ATOM     96 2HE  MET     5     -10.337  13.662   6.778  1.00  0.00
ATOM     97 3HE  MET     5     -10.483  12.759   8.285  1.00  0.00
ATOM     98  C   MET     5     -10.656   9.194   2.510  1.00  0.00
ATOM     99  O   MET     5     -10.216   8.138   2.970  1.00  0.00
ATOM    100  N   LYS+    6     -11.194   9.300   1.292  1.00  0.00
ATOM    101  H   LYS+    6     -11.518  10.174   0.989  1.00  0.00
ATOM    102  CA  LYS+    6     -11.308   8.148   0.402  1.00  0.00
ATOM    103  HA  LYS+    6     -11.855   7.367   0.908  1.00  0.00
ATOM    104  CB  LYS+    6     -12.070   8.538  -0.866  1.00  0.00
ATOM    105 1HB  LYS+    6     -12.001   7.736  -1.589  1.00  0.00
ATOM    106 2HB  LYS+    6     -11.635   9.437  -1.285  1.00  0.00
ATOM    107  QB  LYS+    6     -11.818   8.587  -1.437  1.00  0.00
ATOM    108  CG  LYS+    6     -13.539   8.791  -0.526  1.00  0.00
ATOM    109 1HG  LYS+    6     -13.609   9.596   0.190  1.00  0.00
ATOM    110 2HG  LYS+    6     -13.969   7.895  -0.104  1.00  0.00
ATOM    111  QG  LYS+    6     -13.789   8.746   0.043  1.00  0.00
ATOM    112  CD  LYS+    6     -14.301   9.174  -1.798  1.00  0.00
ATOM    113 1HD  LYS+    6     -14.197   8.387  -2.530  1.00  0.00
ATOM    114 2HD  LYS+    6     -13.893  10.093  -2.196  1.00  0.00
ATOM    115  QD  LYS+    6     -14.045   9.240  -2.363  1.00  0.00
ATOM    116  CE  LYS+    6     -15.784   9.372  -1.473  1.00  0.00
ATOM    117 1HE  LYS+    6     -16.173   8.474  -1.016  1.00  0.00
ATOM    118 2HE  LYS+    6     -16.328   9.577  -2.383  1.00  0.00
ATOM    119  QE  LYS+    6     -16.251   9.026  -1.699  1.00  0.00
ATOM    120  NZ  LYS+    6     -15.942  10.518  -0.532  1.00  0.00
ATOM    121 1HZ  LYS+    6     -15.374  11.321  -0.864  1.00  0.00
ATOM    122 2HZ  LYS+    6     -15.622  10.231   0.418  1.00  0.00
ATOM    123 3HZ  LYS+    6     -16.943  10.796  -0.491  1.00  0.00
ATOM    124  QZ  LYS+    6     -15.980  10.783  -0.312  1.00  0.00
ATOM    125  C   LYS+    6      -9.928   7.623   0.021  1.00  0.00
ATOM    126  O   LYS+    6      -9.723   6.410  -0.064  1.00  0.00
ATOM    127  N   GLY     7      -8.991   8.547  -0.216  1.00  0.00
ATOM    128  H   GLY     7      -9.222   9.496  -0.136  1.00  0.00
ATOM    129  CA  GLY     7      -7.631   8.173  -0.599  1.00  0.00
ATOM    130 1HA  GLY     7      -7.047   9.069  -0.749  1.00  0.00
ATOM    131 2HA  GLY     7      -7.666   7.612  -1.523  1.00  0.00
ATOM    132  QA  GLY     7      -7.356   8.341  -1.136  1.00  0.00
ATOM    133  C   GLY     7      -6.971   7.324   0.478  1.00  0.00
ATOM    134  O   GLY     7      -6.322   6.321   0.170  1.00  0.00
ATOM    135  N   LEU     8      -7.148   7.726   1.741  1.00  0.00
ATOM    136  H   LEU     8      -7.680   8.531   1.924  1.00  0.00
ATOM    137  CA  LEU     8      -6.567   6.981   2.860  1.00  0.00
ATOM    138  HA  LEU     8      -5.503   6.889   2.704  1.00  0.00
ATOM    139  CB  LEU     8      -6.812   7.723   4.180  1.00  0.00
ATOM    140 1HB  LEU     8      -6.536   7.083   5.004  1.00  0.00
ATOM    141 2HB  LEU     8      -7.860   7.973   4.259  1.00  0.00
ATOM    142  QB  LEU     8      -7.198   7.528   4.632  1.00  0.00
ATOM    143  CG  LEU     8      -5.978   9.010   4.239  1.00  0.00
ATOM    144  HG  LEU     8      -6.130   9.580   3.334  1.00  0.00
ATOM    145  QD1 LEU     8      -6.535  10.030   5.727  1.00  0.00
ATOM    146  QD2 LEU     8      -4.140   8.594   4.434  1.00  0.00
ATOM    147  CD1 LEU     8      -6.430   9.837   5.443  1.00  0.00
ATOM    148 1HD1 LEU     8      -7.414  10.239   5.255  1.00  0.00
ATOM    149 2HD1 LEU     8      -5.735  10.647   5.605  1.00  0.00
ATOM    150 3HD1 LEU     8      -6.457   9.205   6.320  1.00  0.00
ATOM    151  CD2 LEU     8      -4.489   8.673   4.397  1.00  0.00
ATOM    152 1HD2 LEU     8      -3.943   9.569   4.655  1.00  0.00
ATOM    153 2HD2 LEU     8      -4.111   8.276   3.468  1.00  0.00
ATOM    154 3HD2 LEU     8      -4.368   7.938   5.180  1.00  0.00
ATOM    155  QQD LEU     8      -5.338   9.312   5.081  1.00  0.00
ATOM    156  C   LEU     8      -7.178   5.586   2.946  1.00  0.00
ATOM    157  O   LEU     8      -6.472   4.605   3.191  1.00  0.00
ATOM    158  N   SER     9      -8.495   5.513   2.743  1.00  0.00
ATOM    159  H   SER     9      -8.995   6.336   2.556  1.00  0.00
ATOM    160  CA  SER     9      -9.212   4.242   2.800  1.00  0.00
ATOM    161  HA  SER     9      -9.043   3.788   3.764  1.00  0.00
ATOM    162  CB  SER     9     -10.711   4.484   2.625  1.00  0.00
ATOM    163 1HB  SER     9     -10.890   4.966   1.673  1.00  0.00
ATOM    164 2HB  SER     9     -11.071   5.117   3.421  1.00  0.00
ATOM    165  QB  SER     9     -10.980   5.042   2.547  1.00  0.00
ATOM    166  OG  SER     9     -11.397   3.239   2.676  1.00  0.00
ATOM    167  HG  SER     9     -12.323   3.417   2.851  1.00  0.00
ATOM    168  C   SER     9      -8.720   3.292   1.714  1.00  0.00
ATOM    169  O   SER     9      -8.502   2.105   1.969  1.00  0.00
ATOM    170  N   LYS+   10      -8.565   3.823   0.499  1.00  0.00
ATOM    171  H   LYS+   10      -8.765   4.772   0.363  1.00  0.00
ATOM    172  CA  LYS+   10      -8.111   3.021  -0.636  1.00  0.00
ATOM    173  HA  LYS+   10      -8.777   2.189  -0.762  1.00  0.00
ATOM    174  CB  LYS+   10      -8.135   3.864  -1.914  1.00  0.00
ATOM    175 1HB  LYS+   10      -7.636   3.329  -2.708  1.00  0.00
ATOM    176 2HB  LYS+   10      -7.626   4.801  -1.735  1.00  0.00
ATOM    177  QB  LYS+   10      -7.631   4.065  -2.221  1.00  0.00
ATOM    178  CG  LYS+   10      -9.584   4.141  -2.320  1.00  0.00
ATOM    179 1HG  LYS+   10     -10.087   4.669  -1.525  1.00  0.00
ATOM    180 2HG  LYS+   10     -10.088   3.205  -2.506  1.00  0.00
ATOM    181  QG  LYS+   10     -10.087   3.937  -2.016  1.00  0.00
ATOM    182  CD  LYS+   10      -9.602   4.994  -3.589  1.00  0.00
ATOM    183 1HD  LYS+   10      -9.096   4.468  -4.385  1.00  0.00
ATOM    184 2HD  LYS+   10      -9.098   5.931  -3.400  1.00  0.00
ATOM    185  QD  LYS+   10      -9.097   5.199  -3.893  1.00  0.00
ATOM    186  CE  LYS+   10     -11.051   5.267  -4.001  1.00  0.00
ATOM    187 1HE  LYS+   10     -11.559   5.788  -3.204  1.00  0.00
ATOM    188 2HE  LYS+   10     -11.551   4.331  -4.195  1.00  0.00
ATOM    189  QE  LYS+   10     -11.555   5.060  -3.700  1.00  0.00
ATOM    190  NZ  LYS+   10     -11.067   6.106  -5.233  1.00  0.00
ATOM    191 1HZ  LYS+   10     -12.022   6.484  -5.383  1.00  0.00
ATOM    192 2HZ  LYS+   10     -10.792   5.524  -6.051  1.00  0.00
ATOM    193 3HZ  LYS+   10     -10.396   6.894  -5.125  1.00  0.00
ATOM    194  QZ  LYS+   10     -11.070   6.301  -5.520  1.00  0.00
ATOM    195  C   LYS+   10      -6.714   2.473  -0.411  1.00  0.00
ATOM    196  O   LYS+   10      -6.448   1.311  -0.732  1.00  0.00
ATOM    197  N   ALA    11      -5.827   3.304   0.134  1.00  0.00
ATOM    198  H   ALA    11      -6.095   4.218   0.364  1.00  0.00
ATOM    199  CA  ALA    11      -4.462   2.867   0.381  1.00  0.00
ATOM    200  HA  ALA    11      -4.059   2.499  -0.545  1.00  0.00
ATOM    201  QB  ALA    11      -3.407   4.316   0.983  1.00  0.00
ATOM    202  CB  ALA    11      -3.608   4.040   0.868  1.00  0.00
ATOM    203 1HB  ALA    11      -3.659   4.099   1.946  1.00  0.00
ATOM    204 2HB  ALA    11      -3.979   4.959   0.438  1.00  0.00
ATOM    205 3HB  ALA    11      -2.583   3.890   0.564  1.00  0.00
ATOM    206  C   ALA    11      -4.432   1.741   1.410  1.00  0.00
ATOM    207  O   ALA    11      -3.743   0.731   1.222  1.00  0.00
ATOM    208  N   LYS+   12      -5.196   1.922   2.490  1.00  0.00
ATOM    209  H   LYS+   12      -5.724   2.742   2.571  1.00  0.00
ATOM    210  CA  LYS+   12      -5.271   0.918   3.549  1.00  0.00
ATOM    211  HA  LYS+   12      -4.276   0.707   3.908  1.00  0.00
ATOM    212  CB  LYS+   12      -6.118   1.447   4.709  1.00  0.00
ATOM    213 1HB  LYS+   12      -6.298   0.650   5.415  1.00  0.00
ATOM    214 2HB  LYS+   12      -7.063   1.813   4.327  1.00  0.00
ATOM    215  QB  LYS+   12      -6.680   1.231   4.871  1.00  0.00
ATOM    216  CG  LYS+   12      -5.378   2.590   5.413  1.00  0.00
ATOM    217 1HG  LYS+   12      -5.212   3.395   4.712  1.00  0.00
ATOM    218 2HG  LYS+   12      -4.428   2.233   5.782  1.00  0.00
ATOM    219  QG  LYS+   12      -4.820   2.814   5.247  1.00  0.00
ATOM    220  CD  LYS+   12      -6.221   3.102   6.582  1.00  0.00
ATOM    221 1HD  LYS+   12      -6.432   2.286   7.259  1.00  0.00
ATOM    222 2HD  LYS+   12      -7.149   3.506   6.205  1.00  0.00
ATOM    223  QD  LYS+   12      -6.791   2.896   6.732  1.00  0.00
ATOM    224  CE  LYS+   12      -5.455   4.196   7.332  1.00  0.00
ATOM    225 1HE  LYS+   12      -4.504   3.807   7.662  1.00  0.00
ATOM    226 2HE  LYS+   12      -6.030   4.515   8.189  1.00  0.00
ATOM    227  QE  LYS+   12      -5.267   4.161   7.925  1.00  0.00
ATOM    228  NZ  LYS+   12      -5.226   5.361   6.427  1.00  0.00
ATOM    229 1HZ  LYS+   12      -5.943   5.366   5.676  1.00  0.00
ATOM    230 2HZ  LYS+   12      -4.278   5.289   6.003  1.00  0.00
ATOM    231 3HZ  LYS+   12      -5.292   6.242   6.975  1.00  0.00
ATOM    232  QZ  LYS+   12      -5.171   5.633   6.218  1.00  0.00
ATOM    233  C   LYS+   12      -5.894  -0.368   3.014  1.00  0.00
ATOM    234  O   LYS+   12      -5.451  -1.472   3.344  1.00  0.00
ATOM    235  N   GLU    13      -6.929  -0.205   2.188  1.00  0.00
ATOM    236  H   GLU    13      -7.225   0.706   1.977  1.00  0.00
ATOM    237  CA  GLU    13      -7.637  -1.333   1.596  1.00  0.00
ATOM    238  HA  GLU    13      -7.959  -1.994   2.386  1.00  0.00
ATOM    239  CB  GLU    13      -8.877  -0.818   0.847  1.00  0.00
ATOM    240 1HB  GLU    13      -8.565  -0.202   0.020  1.00  0.00
ATOM    241 2HB  GLU    13      -9.482  -0.229   1.523  1.00  0.00
ATOM    242  QB  GLU    13      -9.024  -0.216   0.771  1.00  0.00
ATOM    243  CG  GLU    13      -9.709  -1.994   0.316  1.00  0.00
ATOM    244 1HG  GLU    13     -10.006  -2.625   1.144  1.00  0.00
ATOM    245 2HG  GLU    13      -9.113  -2.569  -0.376  1.00  0.00
ATOM    246  QG  GLU    13      -9.559  -2.597   0.384  1.00  0.00
ATOM    247  CD  GLU    13     -10.953  -1.474  -0.392  1.00  0.00
ATOM    248  OE1 GLU    13     -10.800  -0.738  -1.354  1.00  0.00
ATOM    249  OE2 GLU    13     -12.043  -1.818   0.036  1.00  0.00
ATOM    250  C   GLU    13      -6.730  -2.108   0.639  1.00  0.00
ATOM    251  O   GLU    13      -6.784  -3.335   0.592  1.00  0.00
ATOM    252  N   GLY    14      -5.929  -1.381  -0.146  1.00  0.00
ATOM    253  H   GLY    14      -5.952  -0.404  -0.082  1.00  0.00
ATOM    254  CA  GLY    14      -5.043  -2.010  -1.130  1.00  0.00
ATOM    255 1HA  GLY    14      -4.524  -1.236  -1.674  1.00  0.00
ATOM    256 2HA  GLY    14      -5.642  -2.584  -1.821  1.00  0.00
ATOM    257  QA  GLY    14      -5.083  -1.910  -1.747  1.00  0.00
ATOM    258  C   GLY    14      -4.010  -2.938  -0.486  1.00  0.00
ATOM    259  O   GLY    14      -3.812  -4.064  -0.955  1.00  0.00
ATOM    260  N   VAL    15      -3.345  -2.462   0.571  1.00  0.00
ATOM    261  H   VAL    15      -3.538  -1.552   0.893  1.00  0.00
ATOM    262  CA  VAL    15      -2.318  -3.263   1.253  1.00  0.00
ATOM    263  HA  VAL    15      -1.611  -3.628   0.523  1.00  0.00
ATOM    264  CB  VAL    15      -1.556  -2.377   2.272  1.00  0.00
ATOM    265  HB  VAL    15      -2.266  -1.971   2.972  1.00  0.00
ATOM    266  QG1 VAL    15      -0.250  -3.390   3.253  1.00  0.00
ATOM    267  QG2 VAL    15      -0.714  -0.940   1.349  1.00  0.00
ATOM    268  CG1 VAL    15      -0.496  -3.196   3.063  1.00  0.00
ATOM    269 1HG1 VAL    15       0.502  -2.899   2.775  1.00  0.00
ATOM    270 2HG1 VAL    15      -0.620  -4.251   2.866  1.00  0.00
ATOM    271 3HG1 VAL    15      -0.632  -3.018   4.119  1.00  0.00
ATOM    272  CG2 VAL    15      -0.874  -1.213   1.523  1.00  0.00
ATOM    273 1HG2 VAL    15      -1.538  -0.830   0.762  1.00  0.00
ATOM    274 2HG2 VAL    15       0.037  -1.566   1.061  1.00  0.00
ATOM    275 3HG2 VAL    15      -0.641  -0.425   2.224  1.00  0.00
ATOM    276  QQG VAL    15      -0.482  -2.165   2.301  1.00  0.00
ATOM    277  C   VAL    15      -2.962  -4.467   1.961  1.00  0.00
ATOM    278  O   VAL    15      -2.502  -5.606   1.819  1.00  0.00
ATOM    279  N   VAL    16      -4.026  -4.196   2.718  1.00  0.00
ATOM    280  H   VAL    16      -4.339  -3.270   2.786  1.00  0.00
ATOM    281  CA  VAL    16      -4.733  -5.241   3.461  1.00  0.00
ATOM    282  HA  VAL    16      -4.034  -5.734   4.121  1.00  0.00
ATOM    283  CB  VAL    16      -5.849  -4.594   4.313  1.00  0.00
ATOM    284  HB  VAL    16      -6.472  -3.985   3.674  1.00  0.00
ATOM    285  QG1 VAL    16      -6.926  -5.910   5.157  1.00  0.00
ATOM    286  QG2 VAL    16      -5.064  -3.500   5.640  1.00  0.00
ATOM    287  CG1 VAL    16      -6.721  -5.660   4.996  1.00  0.00
ATOM    288 1HG1 VAL    16      -6.096  -6.310   5.591  1.00  0.00
ATOM    289 2HG1 VAL    16      -7.236  -6.242   4.245  1.00  0.00
ATOM    290 3HG1 VAL    16      -7.446  -5.177   5.636  1.00  0.00
ATOM    291  CG2 VAL    16      -5.214  -3.708   5.387  1.00  0.00
ATOM    292 1HG2 VAL    16      -5.989  -3.180   5.922  1.00  0.00
ATOM    293 2HG2 VAL    16      -4.549  -2.996   4.920  1.00  0.00
ATOM    294 3HG2 VAL    16      -4.655  -4.324   6.078  1.00  0.00
ATOM    295  QQG VAL    16      -5.995  -4.705   5.399  1.00  0.00
ATOM    296  C   VAL    16      -5.311  -6.278   2.491  1.00  0.00
ATOM    297  O   VAL    16      -5.237  -7.484   2.742  1.00  0.00
ATOM    298  N   ALA    17      -5.898  -5.790   1.401  1.00  0.00
ATOM    299  H   ALA    17      -5.929  -4.825   1.273  1.00  0.00
ATOM    300  CA  ALA    17      -6.505  -6.661   0.399  1.00  0.00
ATOM    301  HA  ALA    17      -7.279  -7.245   0.869  1.00  0.00
ATOM    302  QB  ALA    17      -7.280  -5.620  -0.973  1.00  0.00
ATOM    303  CB  ALA    17      -7.134  -5.818  -0.713  1.00  0.00
ATOM    304 1HB  ALA    17      -6.371  -5.211  -1.176  1.00  0.00
ATOM    305 2HB  ALA    17      -7.896  -5.180  -0.292  1.00  0.00
ATOM    306 3HB  ALA    17      -7.574  -6.469  -1.452  1.00  0.00
ATOM    307  C   ALA    17      -5.474  -7.604  -0.204  1.00  0.00
ATOM    308  O   ALA    17      -5.775  -8.775  -0.448  1.00  0.00
ATOM    309  N   ALA    18      -4.264  -7.091  -0.447  1.00  0.00
ATOM    310  H   ALA    18      -4.086  -6.150  -0.237  1.00  0.00
ATOM    311  CA  ALA    18      -3.204  -7.908  -1.035  1.00  0.00
ATOM    312  HA  ALA    18      -3.535  -8.277  -1.995  1.00  0.00
ATOM    313  QB  ALA    18      -1.647  -6.866  -1.285  1.00  0.00
ATOM    314  CB  ALA    18      -1.944  -7.063  -1.238  1.00  0.00
ATOM    315 1HB  ALA    18      -1.517  -6.819  -0.276  1.00  0.00
ATOM    316 2HB  ALA    18      -2.200  -6.155  -1.759  1.00  0.00
ATOM    317 3HB  ALA    18      -1.225  -7.623  -1.819  1.00  0.00
ATOM    318  C   ALA    18      -2.881  -9.097  -0.134  1.00  0.00
ATOM    319  O   ALA    18      -2.758 -10.228  -0.613  1.00  0.00
ATOM    320  N   ALA    19      -2.764  -8.836   1.173  1.00  0.00
ATOM    321  H   ALA    19      -2.886  -7.912   1.493  1.00  0.00
ATOM    322  CA  ALA    19      -2.473  -9.903   2.135  1.00  0.00
ATOM    323  HA  ALA    19      -1.567 -10.407   1.831  1.00  0.00
ATOM    324  QB  ALA    19      -2.213  -9.177   3.865  1.00  0.00
ATOM    325  CB  ALA    19      -2.264  -9.316   3.535  1.00  0.00
ATOM    326 1HB  ALA    19      -2.778  -8.370   3.608  1.00  0.00
ATOM    327 2HB  ALA    19      -1.208  -9.167   3.707  1.00  0.00
ATOM    328 3HB  ALA    19      -2.654  -9.995   4.281  1.00  0.00
ATOM    329  C   ALA    19      -3.614 -10.919   2.172  1.00  0.00
ATOM    330  O   ALA    19      -3.380 -12.130   2.228  1.00  0.00
ATOM    331  N   GLU    20      -4.842 -10.405   2.148  1.00  0.00
ATOM    332  H   GLU    20      -4.951  -9.432   2.109  1.00  0.00
ATOM    333  CA  GLU    20      -6.033 -11.250   2.188  1.00  0.00
ATOM    334  HA  GLU    20      -5.986 -11.878   3.065  1.00  0.00
ATOM    335  CB  GLU    20      -7.287 -10.367   2.279  1.00  0.00
ATOM    336 1HB  GLU    20      -7.378  -9.780   1.377  1.00  0.00
ATOM    337 2HB  GLU    20      -7.194  -9.701   3.125  1.00  0.00
ATOM    338  QB  GLU    20      -7.286  -9.741   2.251  1.00  0.00
ATOM    339  CG  GLU    20      -8.542 -11.234   2.448  1.00  0.00
ATOM    340 1HG  GLU    20      -8.442 -11.838   3.338  1.00  0.00
ATOM    341 2HG  GLU    20      -8.651 -11.876   1.588  1.00  0.00
ATOM    342  QG  GLU    20      -8.546 -11.857   2.463  1.00  0.00
ATOM    343  CD  GLU    20      -9.774 -10.346   2.578  1.00  0.00
ATOM    344  OE1 GLU    20     -10.031  -9.584   1.659  1.00  0.00
ATOM    345  OE2 GLU    20     -10.443 -10.440   3.593  1.00  0.00
ATOM    346  C   GLU    20      -6.105 -12.140   0.948  1.00  0.00
ATOM    347  O   GLU    20      -6.475 -13.311   1.042  1.00  0.00
ATOM    348  N   LYS+   21      -5.771 -11.568  -0.211  1.00  0.00
ATOM    349  H   LYS+   21      -5.500 -10.627  -0.219  1.00  0.00
ATOM    350  CA  LYS+   21      -5.821 -12.309  -1.469  1.00  0.00
ATOM    351  HA  LYS+   21      -6.825 -12.679  -1.615  1.00  0.00
ATOM    352  CB  LYS+   21      -5.472 -11.372  -2.630  1.00  0.00
ATOM    353 1HB  LYS+   21      -5.310 -11.955  -3.524  1.00  0.00
ATOM    354 2HB  LYS+   21      -4.567 -10.830  -2.390  1.00  0.00
ATOM    355  QB  LYS+   21      -4.939 -11.392  -2.957  1.00  0.00
ATOM    356  CG  LYS+   21      -6.615 -10.374  -2.862  1.00  0.00
ATOM    357 1HG  LYS+   21      -6.241  -9.524  -3.413  1.00  0.00
ATOM    358 2HG  LYS+   21      -7.003 -10.037  -1.911  1.00  0.00
ATOM    359  QG  LYS+   21      -6.622  -9.781  -2.662  1.00  0.00
ATOM    360  CD  LYS+   21      -7.748 -11.038  -3.661  1.00  0.00
ATOM    361 1HD  LYS+   21      -8.651 -10.457  -3.553  1.00  0.00
ATOM    362 2HD  LYS+   21      -7.917 -12.037  -3.285  1.00  0.00
ATOM    363  QD  LYS+   21      -8.284 -11.247  -3.419  1.00  0.00
ATOM    364  CE  LYS+   21      -7.369 -11.112  -5.145  1.00  0.00
ATOM    365 1HE  LYS+   21      -8.136 -11.645  -5.686  1.00  0.00
ATOM    366 2HE  LYS+   21      -6.427 -11.628  -5.253  1.00  0.00
ATOM    367  QE  LYS+   21      -7.282 -11.637  -5.469  1.00  0.00
ATOM    368  NZ  LYS+   21      -7.246  -9.732  -5.694  1.00  0.00
ATOM    369 1HZ  LYS+   21      -6.327  -9.329  -5.412  1.00  0.00
ATOM    370 2HZ  LYS+   21      -8.012  -9.139  -5.319  1.00  0.00
ATOM    371 3HZ  LYS+   21      -7.305  -9.763  -6.729  1.00  0.00
ATOM    372  QZ  LYS+   21      -7.215  -9.410  -5.820  1.00  0.00
ATOM    373  C   LYS+   21      -4.856 -13.492  -1.466  1.00  0.00
ATOM    374  O   LYS+   21      -5.214 -14.586  -1.914  1.00  0.00
ATOM    375  N   THR    22      -3.634 -13.272  -0.966  1.00  0.00
ATOM    376  H   THR    22      -3.403 -12.378  -0.629  1.00  0.00
ATOM    377  CA  THR    22      -2.633 -14.340  -0.926  1.00  0.00
ATOM    378  HA  THR    22      -2.607 -14.823  -1.893  1.00  0.00
ATOM    379  CB  THR    22      -1.242 -13.770  -0.623  1.00  0.00
ATOM    380  HB  THR    22      -1.183 -13.445   0.412  1.00  0.00
ATOM    381  QG2 THR    22       0.055 -15.115  -0.942  1.00  0.00
ATOM    382  OG1 THR    22      -0.984 -12.680  -1.497  1.00  0.00
ATOM    383 1HG  THR    22      -0.926 -13.022  -2.393  1.00  0.00
ATOM    384  CG2 THR    22      -0.192 -14.859  -0.881  1.00  0.00
ATOM    385 1HG2 THR    22      -0.382 -15.324  -1.837  1.00  0.00
ATOM    386 2HG2 THR    22      -0.245 -15.603  -0.101  1.00  0.00
ATOM    387 3HG2 THR    22       0.793 -14.417  -0.888  1.00  0.00
ATOM    388  C   THR    22      -3.006 -15.379   0.129  1.00  0.00
ATOM    389  O   THR    22      -2.892 -16.586  -0.107  1.00  0.00
ATOM    390  N   LYS+   23      -3.456 -14.896   1.290  1.00  0.00
ATOM    391  H   LYS+   23      -3.527 -13.929   1.403  1.00  0.00
ATOM    392  CA  LYS+   23      -3.854 -15.776   2.387  1.00  0.00
ATOM    393  HA  LYS+   23      -3.022 -16.419   2.630  1.00  0.00
ATOM    394  CB  LYS+   23      -4.209 -14.949   3.631  1.00  0.00
ATOM    395 1HB  LYS+   23      -5.064 -14.326   3.418  1.00  0.00
ATOM    396 2HB  LYS+   23      -3.368 -14.325   3.899  1.00  0.00
ATOM    397  QB  LYS+   23      -4.216 -14.325   3.658  1.00  0.00
ATOM    398  CG  LYS+   23      -4.545 -15.885   4.805  1.00  0.00
ATOM    399 1HG  LYS+   23      -3.705 -16.531   5.001  1.00  0.00
ATOM    400 2HG  LYS+   23      -5.404 -16.485   4.551  1.00  0.00
ATOM    401  QG  LYS+   23      -4.555 -16.508   4.776  1.00  0.00
ATOM    402  CD  LYS+   23      -4.852 -15.058   6.053  1.00  0.00
ATOM    403 1HD  LYS+   23      -5.692 -14.407   5.858  1.00  0.00
ATOM    404 2HD  LYS+   23      -3.988 -14.461   6.311  1.00  0.00
ATOM    405  QD  LYS+   23      -4.840 -14.434   6.085  1.00  0.00
ATOM    406  CE  LYS+   23      -5.190 -15.992   7.215  1.00  0.00
ATOM    407 1HE  LYS+   23      -4.352 -16.648   7.407  1.00  0.00
ATOM    408 2HE  LYS+   23      -6.058 -16.583   6.960  1.00  0.00
ATOM    409  QE  LYS+   23      -5.205 -16.616   7.184  1.00  0.00
ATOM    410  NZ  LYS+   23      -5.479 -15.187   8.435  1.00  0.00
ATOM    411 1HZ  LYS+   23      -5.727 -15.821   9.219  1.00  0.00
ATOM    412 2HZ  LYS+   23      -6.273 -14.541   8.243  1.00  0.00
ATOM    413 3HZ  LYS+   23      -4.637 -14.632   8.693  1.00  0.00
ATOM    414  QZ  LYS+   23      -5.546 -14.998   8.718  1.00  0.00
ATOM    415  C   LYS+   23      -5.036 -16.643   1.952  1.00  0.00
ATOM    416  O   LYS+   23      -5.095 -17.828   2.276  1.00  0.00
ATOM    417  N   GLN    24      -5.968 -16.036   1.216  1.00  0.00
ATOM    418  H   GLN    24      -5.859 -15.091   0.990  1.00  0.00
ATOM    419  CA  GLN    24      -7.136 -16.759   0.723  1.00  0.00
ATOM    420  HA  GLN    24      -7.654 -17.204   1.558  1.00  0.00
ATOM    421  CB  GLN    24      -8.085 -15.797  -0.001  1.00  0.00
ATOM    422 1HB  GLN    24      -7.621 -15.460  -0.915  1.00  0.00
ATOM    423 2HB  GLN    24      -8.289 -14.948   0.634  1.00  0.00
ATOM    424  QB  GLN    24      -7.955 -15.204  -0.141  1.00  0.00
ATOM    425  CG  GLN    24      -9.399 -16.514  -0.335  1.00  0.00
ATOM    426 1HG  GLN    24      -9.840 -16.896   0.573  1.00  0.00
ATOM    427 2HG  GLN    24      -9.198 -17.333  -1.009  1.00  0.00
ATOM    428  QG  GLN    24      -9.519 -17.115  -0.218  1.00  0.00
ATOM    429  CD  GLN    24     -10.371 -15.542  -0.999  1.00  0.00
ATOM    430  OE1 GLN    24      -9.965 -14.714  -1.813  1.00  0.00
ATOM    431  NE2 GLN    24     -11.639 -15.596  -0.694  1.00  0.00
ATOM    432 1HE2 GLN    24     -11.960 -16.255  -0.045  1.00  0.00
ATOM    433 2HE2 GLN    24     -12.270 -14.974  -1.114  1.00  0.00
ATOM    434  QE2 GLN    24     -12.115 -15.614  -0.580  1.00  0.00
ATOM    435  C   GLN    24      -6.688 -17.861  -0.235  1.00  0.00
ATOM    436  O   GLN    24      -7.238 -18.959  -0.225  1.00  0.00
ATOM    437  N   GLY    25      -5.689 -17.551  -1.064  1.00  0.00
ATOM    438  H   GLY    25      -5.294 -16.653  -1.029  1.00  0.00
ATOM    439  CA  GLY    25      -5.174 -18.514  -2.034  1.00  0.00
ATOM    440 1HA  GLY    25      -4.385 -18.046  -2.602  1.00  0.00
ATOM    441 2HA  GLY    25      -5.971 -18.803  -2.703  1.00  0.00
ATOM    442  QA  GLY    25      -5.178 -18.424  -2.653  1.00  0.00
ATOM    443  C   GLY    25      -4.616 -19.762  -1.346  1.00  0.00
ATOM    444  O   GLY    25      -4.897 -20.888  -1.765  1.00  0.00
ATOM    445  N   VAL    26      -3.826 -19.548  -0.289  1.00  0.00
ATOM    446  H   VAL    26      -3.644 -18.629  -0.013  1.00  0.00
ATOM    447  CA  VAL    26      -3.221 -20.660   0.455  1.00  0.00
ATOM    448  HA  VAL    26      -2.822 -21.366  -0.257  1.00  0.00
ATOM    449  CB  VAL    26      -2.054 -20.165   1.330  1.00  0.00
ATOM    450  HB  VAL    26      -1.668 -20.993   1.912  1.00  0.00
ATOM    451  QG1 VAL    26      -0.687 -19.497   0.203  1.00  0.00
ATOM    452  QG2 VAL    26      -2.625 -18.781   2.492  1.00  0.00
ATOM    453  CG1 VAL    26      -0.947 -19.625   0.418  1.00  0.00
ATOM    454 1HG1 VAL    26      -0.227 -19.079   1.009  1.00  0.00
ATOM    455 2HG1 VAL    26      -1.378 -18.966  -0.322  1.00  0.00
ATOM    456 3HG1 VAL    26      -0.455 -20.447  -0.077  1.00  0.00
ATOM    457  CG2 VAL    26      -2.518 -19.045   2.271  1.00  0.00
ATOM    458 1HG2 VAL    26      -3.238 -19.434   2.975  1.00  0.00
ATOM    459 2HG2 VAL    26      -2.965 -18.257   1.695  1.00  0.00
ATOM    460 3HG2 VAL    26      -1.672 -18.651   2.805  1.00  0.00
ATOM    461  QQG VAL    26      -1.656 -19.139   1.347  1.00  0.00
ATOM    462  C   VAL    26      -4.254 -21.384   1.324  1.00  0.00
ATOM    463  O   VAL    26      -4.276 -22.616   1.370  1.00  0.00
ATOM    464  N   ALA    27      -5.103 -20.611   2.008  1.00  0.00
ATOM    465  H   ALA    27      -5.032 -19.639   1.928  1.00  0.00
ATOM    466  CA  ALA    27      -6.135 -21.185   2.875  1.00  0.00
ATOM    467  HA  ALA    27      -5.662 -21.826   3.603  1.00  0.00
ATOM    468  QB  ALA    27      -7.045 -19.801   3.785  1.00  0.00
ATOM    469  CB  ALA    27      -6.871 -20.065   3.613  1.00  0.00
ATOM    470 1HB  ALA    27      -7.594 -19.612   2.949  1.00  0.00
ATOM    471 2HB  ALA    27      -6.161 -19.316   3.935  1.00  0.00
ATOM    472 3HB  ALA    27      -7.380 -20.474   4.472  1.00  0.00
ATOM    473  C   ALA    27      -7.130 -22.009   2.064  1.00  0.00
ATOM    474  O   ALA    27      -7.500 -23.120   2.456  1.00  0.00
ATOM    475  N   GLU    28      -7.542 -21.457   0.922  1.00  0.00
ATOM    476  H   GLU    28      -7.195 -20.580   0.668  1.00  0.00
ATOM    477  CA  GLU    28      -8.481 -22.136   0.034  1.00  0.00
ATOM    478  HA  GLU    28      -9.361 -22.399   0.604  1.00  0.00
ATOM    479  CB  GLU    28      -8.902 -21.202  -1.111  1.00  0.00
ATOM    480 1HB  GLU    28      -9.406 -21.773  -1.873  1.00  0.00
ATOM    481 2HB  GLU    28      -8.023 -20.734  -1.533  1.00  0.00
ATOM    482  QB  GLU    28      -8.714 -21.253  -1.703  1.00  0.00
ATOM    483  CG  GLU    28      -9.849 -20.111  -0.580  1.00  0.00
ATOM    484 1HG  GLU    28     -10.075 -19.417  -1.378  1.00  0.00
ATOM    485 2HG  GLU    28      -9.367 -19.581   0.227  1.00  0.00
ATOM    486  QG  GLU    28      -9.721 -19.499  -0.575  1.00  0.00
ATOM    487  CD  GLU    28     -11.147 -20.730  -0.067  1.00  0.00
ATOM    488  OE1 GLU    28     -11.723 -21.531  -0.784  1.00  0.00
ATOM    489  OE2 GLU    28     -11.543 -20.392   1.036  1.00  0.00
ATOM    490  C   GLU    28      -7.865 -23.418  -0.521  1.00  0.00
ATOM    491  O   GLU    28      -8.549 -24.437  -0.632  1.00  0.00
ATOM    492  N   ALA    29      -6.569 -23.361  -0.846  1.00  0.00
ATOM    493  H   ALA    29      -6.081 -22.521  -0.721  1.00  0.00
ATOM    494  CA  ALA    29      -5.866 -24.530  -1.369  1.00  0.00
ATOM    495  HA  ALA    29      -6.345 -24.849  -2.285  1.00  0.00
ATOM    496  QB  ALA    29      -4.065 -24.092  -1.733  1.00  0.00
ATOM    497  CB  ALA    29      -4.409 -24.176  -1.664  1.00  0.00
ATOM    498 1HB  ALA    29      -3.831 -24.247  -0.755  1.00  0.00
ATOM    499 2HB  ALA    29      -4.351 -23.168  -2.047  1.00  0.00
ATOM    500 3HB  ALA    29      -4.013 -24.862  -2.398  1.00  0.00
ATOM    501  C   ALA    29      -5.927 -25.664  -0.350  1.00  0.00
ATOM    502  O   ALA    29      -6.143 -26.825  -0.715  1.00  0.00
ATOM    503  N   ALA    30      -5.765 -25.314   0.930  1.00  0.00
ATOM    504  H   ALA    30      -5.616 -24.370   1.155  1.00  0.00
ATOM    505  CA  ALA    30      -5.835 -26.303   2.002  1.00  0.00
ATOM    506  HA  ALA    30      -5.087 -27.063   1.832  1.00  0.00
ATOM    507  QB  ALA    30      -5.511 -25.477   3.671  1.00  0.00
ATOM    508  CB  ALA    30      -5.572 -25.634   3.354  1.00  0.00
ATOM    509 1HB  ALA    30      -4.801 -24.885   3.242  1.00  0.00
ATOM    510 2HB  ALA    30      -5.250 -26.379   4.066  1.00  0.00
ATOM    511 3HB  ALA    30      -6.480 -25.167   3.706  1.00  0.00
ATOM    512  C   ALA    30      -7.216 -26.950   2.005  1.00  0.00
ATOM    513  O   ALA    30      -7.348 -28.162   2.173  1.00  0.00
ATOM    514  N   GLY    31      -8.245 -26.123   1.795  1.00  0.00
ATOM    515  H   GLY    31      -8.067 -25.167   1.655  1.00  0.00
ATOM    516  CA  GLY    31      -9.620 -26.606   1.746  1.00  0.00
ATOM    517 1HA  GLY    31     -10.289 -25.770   1.615  1.00  0.00
ATOM    518 2HA  GLY    31      -9.856 -27.107   2.677  1.00  0.00
ATOM    519  QA  GLY    31     -10.072 -26.438   2.146  1.00  0.00
ATOM    520  C   GLY    31      -9.811 -27.584   0.588  1.00  0.00
ATOM    521  O   GLY    31     -10.532 -28.577   0.713  1.00  0.00
ATOM    522  N   LYS+   32      -9.166 -27.284  -0.547  1.00  0.00
ATOM    523  H   LYS+   32      -8.617 -26.473  -0.580  1.00  0.00
ATOM    524  CA  LYS+   32      -9.273 -28.124  -1.738  1.00  0.00
ATOM    525  HA  LYS+   32     -10.310 -28.182  -2.035  1.00  0.00
ATOM    526  CB  LYS+   32      -8.466 -27.508  -2.886  1.00  0.00
ATOM    527 1HB  LYS+   32      -8.417 -28.209  -3.705  1.00  0.00
ATOM    528 2HB  LYS+   32      -7.468 -27.285  -2.541  1.00  0.00
ATOM    529  QB  LYS+   32      -7.942 -27.747  -3.123  1.00  0.00
ATOM    530  CG  LYS+   32      -9.144 -26.220  -3.358  1.00  0.00
ATOM    531 1HG  LYS+   32      -9.187 -25.516  -2.544  1.00  0.00
ATOM    532 2HG  LYS+   32     -10.144 -26.442  -3.699  1.00  0.00
ATOM    533  QG  LYS+   32      -9.665 -25.979  -3.121  1.00  0.00
ATOM    534  CD  LYS+   32      -8.334 -25.613  -4.506  1.00  0.00
ATOM    535 1HD  LYS+   32      -8.283 -26.317  -5.322  1.00  0.00
ATOM    536 2HD  LYS+   32      -7.334 -25.387  -4.161  1.00  0.00
ATOM    537  QD  LYS+   32      -7.809 -25.852  -4.742  1.00  0.00
ATOM    538  CE  LYS+   32      -9.010 -24.328  -4.985  1.00  0.00
ATOM    539 1HE  LYS+   32      -9.069 -23.625  -4.168  1.00  0.00
ATOM    540 2HE  LYS+   32     -10.006 -24.554  -5.337  1.00  0.00
ATOM    541  QE  LYS+   32      -9.538 -24.089  -4.752  1.00  0.00
ATOM    542  NZ  LYS+   32      -8.216 -23.731  -6.096  1.00  0.00
ATOM    543 1HZ  LYS+   32      -7.278 -23.453  -5.743  1.00  0.00
ATOM    544 2HZ  LYS+   32      -8.711 -22.893  -6.465  1.00  0.00
ATOM    545 3HZ  LYS+   32      -8.103 -24.431  -6.856  1.00  0.00
ATOM    546  QZ  LYS+   32      -8.031 -23.592  -6.355  1.00  0.00
ATOM    547  C   LYS+   32      -8.757 -29.535  -1.464  1.00  0.00
ATOM    548  O   LYS+   32      -9.359 -30.514  -1.913  1.00  0.00
ATOM    549  N   THR    33      -7.646 -29.633  -0.725  1.00  0.00
ATOM    550  H   THR    33      -7.213 -28.814  -0.395  1.00  0.00
ATOM    551  CA  THR    33      -7.066 -30.941  -0.398  1.00  0.00
ATOM    552  HA  THR    33      -7.156 -31.574  -1.269  1.00  0.00
ATOM    553  CB  THR    33      -5.571 -30.801  -0.059  1.00  0.00
ATOM    554  HB  THR    33      -5.050 -30.394  -0.910  1.00  0.00
ATOM    555  QG2 THR    33      -5.325 -29.655   1.424  1.00  0.00
ATOM    556  OG1 THR    33      -5.040 -32.083   0.245  1.00  0.00
ATOM    557 1HG  THR    33      -4.139 -31.966   0.558  1.00  0.00
ATOM    558  CG2 THR    33      -5.371 -29.872   1.141  1.00  0.00
ATOM    559 1HG2 THR    33      -5.585 -28.857   0.848  1.00  0.00
ATOM    560 2HG2 THR    33      -4.351 -29.942   1.486  1.00  0.00
ATOM    561 3HG2 THR    33      -6.040 -30.166   1.936  1.00  0.00
ATOM    562  C   THR    33      -7.821 -31.612   0.757  1.00  0.00
ATOM    563  O   THR    33      -7.871 -32.842   0.836  1.00  0.00
ATOM    564  N   LYS+   34      -8.410 -30.796   1.638  1.00  0.00
ATOM    565  H   LYS+   34      -8.339 -29.828   1.516  1.00  0.00
ATOM    566  CA  LYS+   34      -9.174 -31.316   2.783  1.00  0.00
ATOM    567  HA  LYS+   34      -8.709 -32.231   3.119  1.00  0.00
ATOM    568  CB  LYS+   34      -9.145 -30.307   3.931  1.00  0.00
ATOM    569 1HB  LYS+   34      -9.815 -30.632   4.714  1.00  0.00
ATOM    570 2HB  LYS+   34      -9.459 -29.338   3.567  1.00  0.00
ATOM    571  QB  LYS+   34      -9.637 -29.985   4.141  1.00  0.00
ATOM    572  CG  LYS+   34      -7.720 -30.204   4.494  1.00  0.00
ATOM    573 1HG  LYS+   34      -7.062 -29.821   3.731  1.00  0.00
ATOM    574 2HG  LYS+   34      -7.385 -31.187   4.793  1.00  0.00
ATOM    575  QG  LYS+   34      -7.223 -30.504   4.262  1.00  0.00
ATOM    576  CD  LYS+   34      -7.695 -29.264   5.707  1.00  0.00
ATOM    577 1HD  LYS+   34      -6.748 -29.366   6.217  1.00  0.00
ATOM    578 2HD  LYS+   34      -8.496 -29.529   6.381  1.00  0.00
ATOM    579  QD  LYS+   34      -7.622 -29.447   6.299  1.00  0.00
ATOM    580  CE  LYS+   34      -7.870 -27.809   5.254  1.00  0.00
ATOM    581 1HE  LYS+   34      -8.843 -27.690   4.796  1.00  0.00
ATOM    582 2HE  LYS+   34      -7.103 -27.560   4.536  1.00  0.00
ATOM    583  QE  LYS+   34      -7.973 -27.625   4.666  1.00  0.00
ATOM    584  NZ  LYS+   34      -7.763 -26.904   6.432  1.00  0.00
ATOM    585 1HZ  LYS+   34      -6.786 -26.911   6.787  1.00  0.00
ATOM    586 2HZ  LYS+   34      -8.407 -27.230   7.181  1.00  0.00
ATOM    587 3HZ  LYS+   34      -8.019 -25.936   6.151  1.00  0.00
ATOM    588  QZ  LYS+   34      -7.737 -26.692   6.706  1.00  0.00
ATOM    589  C   LYS+   34     -10.635 -31.618   2.408  1.00  0.00
ATOM    590  O   LYS+   34     -11.385 -32.155   3.228  1.00  0.00
ATOM    591  N   GLU    35     -11.035 -31.269   1.178  1.00  0.00
ATOM    592  H   GLU    35     -10.397 -30.843   0.572  1.00  0.00
ATOM    593  CA  GLU    35     -12.401 -31.504   0.712  1.00  0.00
ATOM    594  HA  GLU    35     -13.087 -30.981   1.360  1.00  0.00
ATOM    595  CB  GLU    35     -12.561 -30.961  -0.715  1.00  0.00
ATOM    596 1HB  GLU    35     -11.973 -31.561  -1.394  1.00  0.00
ATOM    597 2HB  GLU    35     -12.213 -29.938  -0.749  1.00  0.00
ATOM    598  QB  GLU    35     -12.093 -30.750  -1.072  1.00  0.00
ATOM    599  CG  GLU    35     -14.035 -31.013  -1.136  1.00  0.00
ATOM    600 1HG  GLU    35     -14.625 -30.418  -0.451  1.00  0.00
ATOM    601 2HG  GLU    35     -14.378 -32.035  -1.106  1.00  0.00
ATOM    602  QG  GLU    35     -14.501 -31.227  -0.779  1.00  0.00
ATOM    603  CD  GLU    35     -14.208 -30.465  -2.555  1.00  0.00
ATOM    604  OE1 GLU    35     -13.544 -29.495  -2.889  1.00  0.00
ATOM    605  OE2 GLU    35     -15.004 -31.026  -3.288  1.00  0.00
ATOM    606  C   GLU    35     -12.733 -32.998   0.739  1.00  0.00
ATOM    607  O   GLU    35     -13.856 -33.382   1.072  1.00  0.00
ATOM    608  N   GLY    36     -11.750 -33.828   0.380  1.00  0.00
ATOM    609  H   GLY    36     -10.882 -33.455   0.120  1.00  0.00
ATOM    610  CA  GLY    36     -11.940 -35.278   0.356  1.00  0.00
ATOM    611 1HA  GLY    36     -11.101 -35.739  -0.144  1.00  0.00
ATOM    612 2HA  GLY    36     -12.845 -35.509  -0.185  1.00  0.00
ATOM    613  QA  GLY    36     -11.973 -35.624  -0.164  1.00  0.00
ATOM    614  C   GLY    36     -12.043 -35.839   1.767  1.00  0.00
ATOM    615  O   GLY    36     -12.176 -35.086   2.735  1.00  0.00
ATOM    616  N   VAL    37     -12.001 -37.172   1.873  1.00  0.00
ATOM    617  H   VAL    37     -11.908 -37.711   1.062  1.00  0.00
ATOM    618  CA  VAL    37     -12.109 -37.851   3.174  1.00  0.00
ATOM    619  HA  VAL    37     -13.134 -37.792   3.504  1.00  0.00
ATOM    620  CB  VAL    37     -11.726 -39.336   3.042  1.00  0.00
ATOM    621  HB  VAL    37     -11.769 -39.801   4.017  1.00  0.00
ATOM    622  QG1 VAL    37     -12.947 -40.200   1.888  1.00  0.00
ATOM    623  QG2 VAL    37      -9.974 -39.509   2.338  1.00  0.00
ATOM    624  CG1 VAL    37     -12.714 -40.037   2.108  1.00  0.00
ATOM    625 1HG1 VAL    37     -12.718 -39.539   1.149  1.00  0.00
ATOM    626 2HG1 VAL    37     -13.705 -39.997   2.537  1.00  0.00
ATOM    627 3HG1 VAL    37     -12.418 -41.065   1.977  1.00  0.00
ATOM    628  CG2 VAL    37     -10.306 -39.476   2.473  1.00  0.00
ATOM    629 1HG2 VAL    37     -10.121 -40.510   2.220  1.00  0.00
ATOM    630 2HG2 VAL    37      -9.588 -39.151   3.209  1.00  0.00
ATOM    631 3HG2 VAL    37     -10.214 -38.867   1.584  1.00  0.00
ATOM    632  QQG VAL    37     -11.461 -39.855   2.113  1.00  0.00
ATOM    633  C   VAL    37     -11.223 -37.181   4.228  1.00  0.00
ATOM    634  O   VAL    37     -10.045 -36.908   3.982  1.00  0.00
ATOM    635  N   LEU    38     -11.816 -36.916   5.392  1.00  0.00
ATOM    636  H   LEU    38     -12.760 -37.155   5.508  1.00  0.00
ATOM    637  CA  LEU    38     -11.104 -36.267   6.491  1.00  0.00
ATOM    638  HA  LEU    38     -10.638 -35.370   6.109  1.00  0.00
ATOM    639  CB  LEU    38     -12.094 -35.863   7.597  1.00  0.00
ATOM    640 1HB  LEU    38     -12.807 -35.163   7.181  1.00  0.00
ATOM    641 2HB  LEU    38     -11.553 -35.373   8.395  1.00  0.00
ATOM    642  QB  LEU    38     -12.180 -35.268   7.788  1.00  0.00
ATOM    643  CG  LEU    38     -12.845 -37.102   8.155  1.00  0.00
ATOM    644  HG  LEU    38     -12.916 -37.861   7.385  1.00  0.00
ATOM    645  QD1 LEU    38     -11.926 -37.817   9.652  1.00  0.00
ATOM    646  QD2 LEU    38     -14.594 -36.605   8.697  1.00  0.00
ATOM    647  CD1 LEU    38     -12.101 -37.681   9.367  1.00  0.00
ATOM    648 1HD1 LEU    38     -12.741 -38.382   9.884  1.00  0.00
ATOM    649 2HD1 LEU    38     -11.829 -36.881  10.038  1.00  0.00
ATOM    650 3HD1 LEU    38     -11.209 -38.189   9.035  1.00  0.00
ATOM    651  CD2 LEU    38     -14.263 -36.700   8.595  1.00  0.00
ATOM    652 1HD2 LEU    38     -14.200 -36.044   9.451  1.00  0.00
ATOM    653 2HD2 LEU    38     -14.822 -37.585   8.858  1.00  0.00
ATOM    654 3HD2 LEU    38     -14.759 -36.187   7.783  1.00  0.00
ATOM    655  QQD LEU    38     -13.260 -37.211   9.175  1.00  0.00
ATOM    656  C   LEU    38     -10.004 -37.165   7.067  1.00  0.00
ATOM    657  O   LEU    38      -9.052 -36.664   7.668  1.00  0.00
ATOM    658  N   TYR    39     -10.138 -38.485   6.885  1.00  0.00
ATOM    659  H   TYR    39     -10.918 -38.826   6.400  1.00  0.00
ATOM    660  CA  TYR    39      -9.140 -39.427   7.395  1.00  0.00
ATOM    661  HA  TYR    39      -9.054 -39.304   8.466  1.00  0.00
ATOM    662  CB  TYR    39      -9.583 -40.869   7.088  1.00  0.00
ATOM    663 1HB  TYR    39      -9.656 -40.997   6.018  1.00  0.00
ATOM    664 2HB  TYR    39     -10.548 -41.045   7.534  1.00  0.00
ATOM    665  QB  TYR    39     -10.102 -41.021   6.776  1.00  0.00
ATOM    666  QD  TYR    39      -8.476 -41.968   7.704  1.00  0.00
ATOM    667  QE  TYR    39      -6.842 -43.591   8.623  1.00  0.00
ATOM    668  QR  TYR    39      -7.659 -42.780   8.164  1.00  0.00
ATOM    669  CG  TYR    39      -8.583 -41.862   7.645  1.00  0.00
ATOM    670  CD1 TYR    39      -8.609 -42.191   9.006  1.00  0.00
ATOM    671 1HD  TYR    39      -9.342 -41.736   9.656  1.00  0.00
ATOM    672  CE1 TYR    39      -7.687 -43.107   9.526  1.00  0.00
ATOM    673 1HE  TYR    39      -7.708 -43.360  10.575  1.00  0.00
ATOM    674  CZ  TYR    39      -6.737 -43.697   8.683  1.00  0.00
ATOM    675  CE2 TYR    39      -6.709 -43.369   7.322  1.00  0.00
ATOM    676 2HE  TYR    39      -5.977 -43.823   6.672  1.00  0.00
ATOM    677  CD2 TYR    39      -7.631 -42.452   6.802  1.00  0.00
ATOM    678 2HD  TYR    39      -7.610 -42.200   5.753  1.00  0.00
ATOM    679  OH  TYR    39      -5.827 -44.598   9.194  1.00  0.00
ATOM    680  HH  TYR    39      -6.317 -45.297   9.637  1.00  0.00
ATOM    681  C   TYR    39      -7.785 -39.127   6.749  1.00  0.00
ATOM    682  O   TYR    39      -6.773 -38.989   7.441  1.00  0.00
ATOM    683  N   VAL    40      -7.792 -39.016   5.420  1.00  0.00
ATOM    684  H   VAL    40      -8.637 -39.126   4.936  1.00  0.00
ATOM    685  CA  VAL    40      -6.576 -38.713   4.665  1.00  0.00
ATOM    686  HA  VAL    40      -5.795 -39.396   4.966  1.00  0.00
ATOM    687  CB  VAL    40      -6.847 -38.896   3.154  1.00  0.00
ATOM    688  HB  VAL    40      -7.696 -38.291   2.871  1.00  0.00
ATOM    689  QG1 VAL    40      -5.342 -38.377   2.122  1.00  0.00
ATOM    690  QG2 VAL    40      -7.233 -40.714   2.805  1.00  0.00
ATOM    691  CG1 VAL    40      -5.627 -38.476   2.316  1.00  0.00
ATOM    692 1HG1 VAL    40      -5.451 -37.417   2.444  1.00  0.00
ATOM    693 2HG1 VAL    40      -5.816 -38.688   1.276  1.00  0.00
ATOM    694 3HG1 VAL    40      -4.759 -39.026   2.646  1.00  0.00
ATOM    695  CG2 VAL    40      -7.159 -40.367   2.872  1.00  0.00
ATOM    696 1HG2 VAL    40      -7.347 -40.500   1.818  1.00  0.00
ATOM    697 2HG2 VAL    40      -8.035 -40.664   3.433  1.00  0.00
ATOM    698 3HG2 VAL    40      -6.319 -40.977   3.166  1.00  0.00
ATOM    699  QQG VAL    40      -6.288 -39.545   2.463  1.00  0.00
ATOM    700  C   VAL    40      -6.130 -37.276   4.972  1.00  0.00
ATOM    701  O   VAL    40      -4.937 -37.004   5.131  1.00  0.00
ATOM    702  N   GLY    41      -7.108 -36.372   5.042  1.00  0.00
ATOM    703  H   GLY    41      -8.032 -36.662   4.895  1.00  0.00
ATOM    704  CA  GLY    41      -6.847 -34.963   5.316  1.00  0.00
ATOM    705 1HA  GLY    41      -7.783 -34.425   5.317  1.00  0.00
ATOM    706 2HA  GLY    41      -6.213 -34.564   4.537  1.00  0.00
ATOM    707  QA  GLY    41      -6.998 -34.494   4.927  1.00  0.00
ATOM    708  C   GLY    41      -6.164 -34.766   6.665  1.00  0.00
ATOM    709  O   GLY    41      -5.308 -33.895   6.807  1.00  0.00
ATOM    710  N   SER    42      -6.560 -35.570   7.653  1.00  0.00
ATOM    711  H   SER    42      -7.256 -36.236   7.474  1.00  0.00
ATOM    712  CA  SER    42      -5.997 -35.472   9.001  1.00  0.00
ATOM    713  HA  SER    42      -6.180 -34.481   9.384  1.00  0.00
ATOM    714  CB  SER    42      -6.678 -36.484   9.920  1.00  0.00
ATOM    715 1HB  SER    42      -6.182 -36.486  10.882  1.00  0.00
ATOM    716 2HB  SER    42      -6.614 -37.468   9.486  1.00  0.00
ATOM    717  QB  SER    42      -6.398 -36.977  10.184  1.00  0.00
ATOM    718  OG  SER    42      -8.046 -36.131  10.078  1.00  0.00
ATOM    719  HG  SER    42      -8.142 -35.696  10.928  1.00  0.00
ATOM    720  C   SER    42      -4.491 -35.729   8.991  1.00  0.00
ATOM    721  O   SER    42      -3.738 -35.052   9.696  1.00  0.00
ATOM    722  N   LYS+   43      -4.066 -36.707   8.193  1.00  0.00
ATOM    723  H   LYS+   43      -4.716 -37.198   7.659  1.00  0.00
ATOM    724  CA  LYS+   43      -2.647 -37.057   8.091  1.00  0.00
ATOM    725  HA  LYS+   43      -2.275 -37.293   9.077  1.00  0.00
ATOM    726  CB  LYS+   43      -2.473 -38.280   7.191  1.00  0.00
ATOM    727 1HB  LYS+   43      -1.425 -38.424   6.975  1.00  0.00
ATOM    728 2HB  LYS+   43      -3.012 -38.126   6.267  1.00  0.00
ATOM    729  QB  LYS+   43      -2.219 -38.275   6.621  1.00  0.00
ATOM    730  CG  LYS+   43      -3.022 -39.523   7.903  1.00  0.00
ATOM    731 1HG  LYS+   43      -4.088 -39.420   8.030  1.00  0.00
ATOM    732 2HG  LYS+   43      -2.554 -39.614   8.872  1.00  0.00
ATOM    733  QG  LYS+   43      -3.321 -39.517   8.451  1.00  0.00
ATOM    734  CD  LYS+   43      -2.729 -40.784   7.075  1.00  0.00
ATOM    735 1HD  LYS+   43      -2.922 -41.659   7.677  1.00  0.00
ATOM    736 2HD  LYS+   43      -1.692 -40.779   6.770  1.00  0.00
ATOM    737  QD  LYS+   43      -2.307 -41.219   7.223  1.00  0.00
ATOM    738  CE  LYS+   43      -3.623 -40.819   5.830  1.00  0.00
ATOM    739 1HE  LYS+   43      -3.393 -39.975   5.195  1.00  0.00
ATOM    740 2HE  LYS+   43      -4.661 -40.772   6.129  1.00  0.00
ATOM    741  QE  LYS+   43      -4.027 -40.374   5.662  1.00  0.00
ATOM    742  NZ  LYS+   43      -3.378 -42.084   5.080  1.00  0.00
ATOM    743 1HZ  LYS+   43      -2.356 -42.233   4.973  1.00  0.00
ATOM    744 2HZ  LYS+   43      -3.820 -42.020   4.140  1.00  0.00
ATOM    745 3HZ  LYS+   43      -3.791 -42.883   5.603  1.00  0.00
ATOM    746  QZ  LYS+   43      -3.322 -42.379   4.905  1.00  0.00
ATOM    747  C   LYS+   43      -1.851 -35.887   7.529  1.00  0.00
ATOM    748  O   LYS+   43      -0.753 -35.585   8.004  1.00  0.00
ATOM    749  N   THR    44      -2.426 -35.225   6.526  1.00  0.00
ATOM    750  H   THR    44      -3.307 -35.513   6.205  1.00  0.00
ATOM    751  CA  THR    44      -1.786 -34.067   5.898  1.00  0.00
ATOM    752  HA  THR    44      -0.716 -34.185   5.978  1.00  0.00
ATOM    753  CB  THR    44      -2.157 -33.999   4.406  1.00  0.00
ATOM    754  HB  THR    44      -1.811 -34.895   3.913  1.00  0.00
ATOM    755  QG2 THR    44      -4.035 -33.858   4.189  1.00  0.00
ATOM    756  OG1 THR    44      -1.529 -32.869   3.818  1.00  0.00
ATOM    757 1HG  THR    44      -1.278 -33.100   2.920  1.00  0.00
ATOM    758  CG2 THR    44      -3.678 -33.884   4.229  1.00  0.00
ATOM    759 1HG2 THR    44      -4.073 -33.185   4.952  1.00  0.00
ATOM    760 2HG2 THR    44      -4.132 -34.852   4.383  1.00  0.00
ATOM    761 3HG2 THR    44      -3.900 -33.535   3.232  1.00  0.00
ATOM    762  C   THR    44      -2.184 -32.754   6.598  1.00  0.00
ATOM    763  O   THR    44      -1.748 -31.675   6.184  1.00  0.00
ATOM    764  N   LYS+   45      -3.020 -32.849   7.645  1.00  0.00
ATOM    765  H   LYS+   45      -3.350 -33.736   7.920  1.00  0.00
ATOM    766  CA  LYS+   45      -3.477 -31.665   8.367  1.00  0.00
ATOM    767  HA  LYS+   45      -4.002 -31.018   7.682  1.00  0.00
ATOM    768  CB  LYS+   45      -4.442 -32.080   9.494  1.00  0.00
ATOM    769 1HB  LYS+   45      -3.919 -32.709  10.198  1.00  0.00
ATOM    770 2HB  LYS+   45      -5.266 -32.630   9.067  1.00  0.00
ATOM    771  QB  LYS+   45      -4.592 -32.669   9.632  1.00  0.00
ATOM    772  CG  LYS+   45      -4.992 -30.842  10.230  1.00  0.00
ATOM    773 1HG  LYS+   45      -4.168 -30.194  10.493  1.00  0.00
ATOM    774 2HG  LYS+   45      -5.504 -31.157  11.126  1.00  0.00
ATOM    775  QG  LYS+   45      -4.836 -30.676  10.809  1.00  0.00
ATOM    776  CD  LYS+   45      -5.966 -30.075   9.327  1.00  0.00
ATOM    777 1HD  LYS+   45      -6.755 -30.736   9.003  1.00  0.00
ATOM    778 2HD  LYS+   45      -5.438 -29.697   8.464  1.00  0.00
ATOM    779  QD  LYS+   45      -6.096 -30.217   8.734  1.00  0.00
ATOM    780  CE  LYS+   45      -6.571 -28.907  10.105  1.00  0.00
ATOM    781 1HE  LYS+   45      -5.783 -28.240  10.427  1.00  0.00
ATOM    782 2HE  LYS+   45      -7.097 -29.283  10.971  1.00  0.00
ATOM    783  QE  LYS+   45      -6.440 -28.761  10.699  1.00  0.00
ATOM    784  NZ  LYS+   45      -7.522 -28.165   9.231  1.00  0.00
ATOM    785 1HZ  LYS+   45      -8.444 -28.645   9.235  1.00  0.00
ATOM    786 2HZ  LYS+   45      -7.148 -28.138   8.259  1.00  0.00
ATOM    787 3HZ  LYS+   45      -7.637 -27.195   9.586  1.00  0.00
ATOM    788  QZ  LYS+   45      -7.743 -27.993   9.027  1.00  0.00
ATOM    789  C   LYS+   45      -2.286 -30.906   8.955  1.00  0.00
ATOM    790  O   LYS+   45      -2.227 -29.680   8.866  1.00  0.00
ATOM    791  N   GLU    46      -1.348 -31.640   9.550  1.00  0.00
ATOM    792  H   GLU    46      -1.450 -32.614   9.588  1.00  0.00
ATOM    793  CA  GLU    46      -0.165 -31.021  10.147  1.00  0.00
ATOM    794  HA  GLU    46      -0.482 -30.318  10.902  1.00  0.00
ATOM    795  CB  GLU    46       0.708 -32.092  10.805  1.00  0.00
ATOM    796 1HB  GLU    46       1.657 -31.661  11.086  1.00  0.00
ATOM    797 2HB  GLU    46       0.870 -32.901  10.107  1.00  0.00
ATOM    798  QB  GLU    46       1.264 -32.281  10.596  1.00  0.00
ATOM    799  CG  GLU    46       0.004 -32.629  12.059  1.00  0.00
ATOM    800 1HG  GLU    46      -1.005 -32.917  11.803  1.00  0.00
ATOM    801 2HG  GLU    46      -0.028 -31.850  12.808  1.00  0.00
ATOM    802  QG  GLU    46      -0.517 -32.384  12.305  1.00  0.00
ATOM    803  CD  GLU    46       0.740 -33.848  12.635  1.00  0.00
ATOM    804  OE1 GLU    46       1.497 -34.480  11.907  1.00  0.00
ATOM    805  OE2 GLU    46       0.535 -34.131  13.803  1.00  0.00
ATOM    806  C   GLU    46       0.646 -30.280   9.089  1.00  0.00
ATOM    807  O   GLU    46       1.169 -29.190   9.345  1.00  0.00
ATOM    808  N   GLY    47       0.745 -30.882   7.902  1.00  0.00
ATOM    809  H   GLY    47       0.305 -31.747   7.770  1.00  0.00
ATOM    810  CA  GLY    47       1.493 -30.291   6.797  1.00  0.00
ATOM    811 1HA  GLY    47       1.468 -30.967   5.956  1.00  0.00
ATOM    812 2HA  GLY    47       2.519 -30.149   7.105  1.00  0.00
ATOM    813  QA  GLY    47       1.993 -30.558   6.530  1.00  0.00
ATOM    814  C   GLY    47       0.913 -28.943   6.366  1.00  0.00
ATOM    815  O   GLY    47       1.666 -28.013   6.067  1.00  0.00
ATOM    816  N   VAL    48      -0.424 -28.847   6.323  1.00  0.00
ATOM    817  H   VAL    48      -0.973 -29.621   6.564  1.00  0.00
ATOM    818  CA  VAL    48      -1.076 -27.602   5.905  1.00  0.00
ATOM    819  HA  VAL    48      -0.520 -27.200   5.070  1.00  0.00
ATOM    820  CB  VAL    48      -2.516 -27.853   5.432  1.00  0.00
ATOM    821  HB  VAL    48      -2.977 -26.908   5.183  1.00  0.00
ATOM    822  QG1 VAL    48      -2.484 -28.948   3.895  1.00  0.00
ATOM    823  QG2 VAL    48      -3.518 -28.702   6.789  1.00  0.00
ATOM    824  CG1 VAL    48      -2.490 -28.741   4.188  1.00  0.00
ATOM    825 1HG1 VAL    48      -3.494 -29.061   3.954  1.00  0.00
ATOM    826 2HG1 VAL    48      -1.870 -29.605   4.375  1.00  0.00
ATOM    827 3HG1 VAL    48      -2.088 -28.180   3.358  1.00  0.00
ATOM    828  CG2 VAL    48      -3.328 -28.542   6.531  1.00  0.00
ATOM    829 1HG2 VAL    48      -4.366 -28.591   6.235  1.00  0.00
ATOM    830 2HG2 VAL    48      -3.241 -27.978   7.449  1.00  0.00
ATOM    831 3HG2 VAL    48      -2.948 -29.538   6.684  1.00  0.00
ATOM    832  QQG VAL    48      -3.001 -28.825   5.342  1.00  0.00
ATOM    833  C   VAL    48      -1.073 -26.557   7.015  1.00  0.00
ATOM    834  O   VAL    48      -1.023 -25.367   6.727  1.00  0.00
ATOM    835  N   VAL    49      -1.124 -26.992   8.275  1.00  0.00
ATOM    836  H   VAL    49      -1.163 -27.953   8.458  1.00  0.00
ATOM    837  CA  VAL    49      -1.117 -26.040   9.388  1.00  0.00
ATOM    838  HA  VAL    49      -1.942 -25.352   9.263  1.00  0.00
ATOM    839  CB  VAL    49      -1.295 -26.793  10.727  1.00  0.00
ATOM    840  HB  VAL    49      -0.582 -27.603  10.776  1.00  0.00
ATOM    841  QG1 VAL    49      -1.028 -25.635  12.210  1.00  0.00
ATOM    842  QG2 VAL    49      -3.054 -27.503  10.815  1.00  0.00
ATOM    843  CG1 VAL    49      -1.080 -25.854  11.930  1.00  0.00
ATOM    844 1HG1 VAL    49      -1.373 -26.358  12.838  1.00  0.00
ATOM    845 2HG1 VAL    49      -1.676 -24.964  11.802  1.00  0.00
ATOM    846 3HG1 VAL    49      -0.035 -25.582  11.991  1.00  0.00
ATOM    847  CG2 VAL    49      -2.717 -27.368  10.798  1.00  0.00
ATOM    848 1HG2 VAL    49      -2.995 -27.775   9.838  1.00  0.00
ATOM    849 2HG2 VAL    49      -3.414 -26.585  11.066  1.00  0.00
ATOM    850 3HG2 VAL    49      -2.752 -28.149  11.542  1.00  0.00
ATOM    851  QQG VAL    49      -2.041 -26.569  11.513  1.00  0.00
ATOM    852  C   VAL    49       0.197 -25.247   9.358  1.00  0.00
ATOM    853  O   VAL    49       0.191 -24.016   9.449  1.00  0.00
ATOM    854  N   HIS+   50       1.312 -25.970   9.224  1.00  0.00
ATOM    855  H   HIS+   50       1.242 -26.947   9.151  1.00  0.00
ATOM    856  CA  HIS+   50       2.631 -25.343   9.180  1.00  0.00
ATOM    857  HA  HIS+   50       2.717 -24.653  10.006  1.00  0.00
ATOM    858  CB  HIS+   50       3.716 -26.423   9.327  1.00  0.00
ATOM    859 1HB  HIS+   50       3.698 -27.067   8.460  1.00  0.00
ATOM    860 2HB  HIS+   50       3.515 -27.010  10.212  1.00  0.00
ATOM    861  QB  HIS+   50       3.607 -27.038   9.336  1.00  0.00
ATOM    862  CG  HIS+   50       5.078 -25.786   9.450  1.00  0.00
ATOM    863  ND1 HIS+   50       5.469 -25.091  10.582  1.00  0.00
ATOM    864  CD2 HIS+   50       6.146 -25.730   8.589  1.00  0.00
ATOM    865  CE1 HIS+   50       6.723 -24.652  10.377  1.00  0.00
ATOM    866  NE2 HIS+   50       7.184 -25.015   9.177  1.00  0.00
ATOM    867 2HD  HIS+   50       6.176 -26.175   7.606  1.00  0.00
ATOM    868 1HE  HIS+   50       7.289 -24.075  11.093  1.00  0.00
ATOM    869 2HE  HIS+   50       8.063 -24.817   8.791  1.00  0.00
ATOM    870  C   HIS+   50       2.833 -24.573   7.867  1.00  0.00
ATOM    871  O   HIS+   50       3.303 -23.433   7.877  1.00  0.00
ATOM    872  N   GLY    51       2.497 -25.216   6.744  1.00  0.00
ATOM    873  H   GLY    51       2.145 -26.130   6.805  1.00  0.00
ATOM    874  CA  GLY    51       2.667 -24.603   5.425  1.00  0.00
ATOM    875 1HA  GLY    51       2.374 -25.313   4.667  1.00  0.00
ATOM    876 2HA  GLY    51       3.709 -24.354   5.286  1.00  0.00
ATOM    877  QA  GLY    51       3.042 -24.833   4.976  1.00  0.00
ATOM    878  C   GLY    51       1.831 -23.334   5.261  1.00  0.00
ATOM    879  O   GLY    51       2.341 -22.312   4.804  1.00  0.00
ATOM    880  N   VAL    52       0.552 -23.417   5.633  1.00  0.00
ATOM    881  H   VAL    52       0.214 -24.263   5.976  1.00  0.00
ATOM    882  CA  VAL    52      -0.363 -22.281   5.521  1.00  0.00
ATOM    883  HA  VAL    52      -0.376 -21.951   4.496  1.00  0.00
ATOM    884  CB  VAL    52      -1.794 -22.724   5.905  1.00  0.00
ATOM    885  HB  VAL    52      -1.765 -23.203   6.870  1.00  0.00
ATOM    886  QG1 VAL    52      -2.982 -21.244   5.979  1.00  0.00
ATOM    887  QG2 VAL    52      -2.430 -23.948   4.612  1.00  0.00
ATOM    888  CG1 VAL    52      -2.756 -21.524   5.964  1.00  0.00
ATOM    889 1HG1 VAL    52      -3.771 -21.882   6.060  1.00  0.00
ATOM    890 2HG1 VAL    52      -2.665 -20.943   5.059  1.00  0.00
ATOM    891 3HG1 VAL    52      -2.511 -20.906   6.816  1.00  0.00
ATOM    892  CG2 VAL    52      -2.309 -23.714   4.858  1.00  0.00
ATOM    893 1HG2 VAL    52      -2.532 -23.188   3.942  1.00  0.00
ATOM    894 2HG2 VAL    52      -3.205 -24.194   5.228  1.00  0.00
ATOM    895 3HG2 VAL    52      -1.553 -24.462   4.667  1.00  0.00
ATOM    896  QQG VAL    52      -2.706 -22.596   5.295  1.00  0.00
ATOM    897  C   VAL    52       0.110 -21.128   6.417  1.00  0.00
ATOM    898  O   VAL    52       0.065 -19.965   6.016  1.00  0.00
ATOM    899  N   ALA    53       0.535 -21.463   7.637  1.00  0.00
ATOM    900  H   ALA    53       0.526 -22.406   7.905  1.00  0.00
ATOM    901  CA  ALA    53       0.991 -20.450   8.588  1.00  0.00
ATOM    902  HA  ALA    53       0.192 -19.748   8.761  1.00  0.00
ATOM    903  QB  ALA    53       1.439 -21.272  10.231  1.00  0.00
ATOM    904  CB  ALA    53       1.354 -21.115   9.916  1.00  0.00
ATOM    905 1HB  ALA    53       0.510 -21.689  10.277  1.00  0.00
ATOM    906 2HB  ALA    53       1.606 -20.356  10.643  1.00  0.00
ATOM    907 3HB  ALA    53       2.200 -21.771   9.774  1.00  0.00
ATOM    908  C   ALA    53       2.205 -19.696   8.050  1.00  0.00
ATOM    909  O   ALA    53       2.303 -18.477   8.207  1.00  0.00
ATOM    910  N   THR    54       3.129 -20.433   7.430  1.00  0.00
ATOM    911  H   THR    54       2.992 -21.397   7.344  1.00  0.00
ATOM    912  CA  THR    54       4.345 -19.833   6.877  1.00  0.00
ATOM    913  HA  THR    54       4.856 -19.298   7.663  1.00  0.00
ATOM    914  CB  THR    54       5.273 -20.948   6.358  1.00  0.00
ATOM    915  HB  THR    54       4.775 -21.500   5.575  1.00  0.00
ATOM    916  QG2 THR    54       6.886 -20.215   5.684  1.00  0.00
ATOM    917  OG1 THR    54       5.586 -21.825   7.432  1.00  0.00
ATOM    918 1HG  THR    54       5.916 -21.295   8.161  1.00  0.00
ATOM    919  CG2 THR    54       6.580 -20.354   5.811  1.00  0.00
ATOM    920 1HG2 THR    54       6.355 -19.669   5.007  1.00  0.00
ATOM    921 2HG2 THR    54       7.210 -21.149   5.442  1.00  0.00
ATOM    922 3HG2 THR    54       7.094 -19.826   6.602  1.00  0.00
ATOM    923  C   THR    54       4.009 -18.850   5.749  1.00  0.00
ATOM    924  O   THR    54       4.553 -17.742   5.703  1.00  0.00
ATOM    925  N   VAL    55       3.122 -19.269   4.841  1.00  0.00
ATOM    926  H   VAL    55       2.733 -20.165   4.931  1.00  0.00
ATOM    927  CA  VAL    55       2.735 -18.420   3.704  1.00  0.00
ATOM    928  HA  VAL    55       3.636 -18.040   3.246  1.00  0.00
ATOM    929  CB  VAL    55       1.966 -19.237   2.644  1.00  0.00
ATOM    930  HB  VAL    55       1.622 -18.579   1.859  1.00  0.00
ATOM    931  QG1 VAL    55       3.118 -20.538   1.906  1.00  0.00
ATOM    932  QG2 VAL    55       0.482 -20.109   3.424  1.00  0.00
ATOM    933  CG1 VAL    55       2.898 -20.290   2.046  1.00  0.00
ATOM    934 1HG1 VAL    55       2.434 -20.732   1.176  1.00  0.00
ATOM    935 2HG1 VAL    55       3.092 -21.059   2.780  1.00  0.00
ATOM    936 3HG1 VAL    55       3.829 -19.824   1.761  1.00  0.00
ATOM    937  CG2 VAL    55       0.764 -19.941   3.277  1.00  0.00
ATOM    938 1HG2 VAL    55       1.101 -20.571   4.077  1.00  0.00
ATOM    939 2HG2 VAL    55       0.270 -20.546   2.534  1.00  0.00
ATOM    940 3HG2 VAL    55       0.076 -19.210   3.662  1.00  0.00
ATOM    941  QQG VAL    55       1.800 -20.324   2.665  1.00  0.00
ATOM    942  C   VAL    55       1.899 -17.227   4.166  1.00  0.00
ATOM    943  O   VAL    55       2.123 -16.101   3.713  1.00  0.00
ATOM    944  N   ALA    56       0.953 -17.472   5.079  1.00  0.00
ATOM    945  H   ALA    56       0.833 -18.384   5.409  1.00  0.00
ATOM    946  CA  ALA    56       0.107 -16.400   5.603  1.00  0.00
ATOM    947  HA  ALA    56      -0.368 -15.894   4.778  1.00  0.00
ATOM    948  QB  ALA    56      -1.228 -17.087   6.744  1.00  0.00
ATOM    949  CB  ALA    56      -0.973 -16.959   6.526  1.00  0.00
ATOM    950 1HB  ALA    56      -0.590 -17.820   7.050  1.00  0.00
ATOM    951 2HB  ALA    56      -1.835 -17.244   5.940  1.00  0.00
ATOM    952 3HB  ALA    56      -1.260 -16.198   7.243  1.00  0.00
ATOM    953  C   ALA    56       0.943 -15.393   6.382  1.00  0.00
ATOM    954  O   ALA    56       0.703 -14.190   6.301  1.00  0.00
ATOM    955  N   GLU    57       1.912 -15.904   7.142  1.00  0.00
ATOM    956  H   GLU    57       2.042 -16.871   7.168  1.00  0.00
ATOM    957  CA  GLU    57       2.772 -15.052   7.946  1.00  0.00
ATOM    958  HA  GLU    57       2.164 -14.485   8.635  1.00  0.00
ATOM    959  CB  GLU    57       3.761 -15.919   8.746  1.00  0.00
ATOM    960 1HB  GLU    57       4.390 -16.468   8.060  1.00  0.00
ATOM    961 2HB  GLU    57       3.205 -16.618   9.356  1.00  0.00
ATOM    962  QB  GLU    57       3.798 -16.543   8.708  1.00  0.00
ATOM    963  CG  GLU    57       4.643 -15.040   9.654  1.00  0.00
ATOM    964 1HG  GLU    57       5.161 -14.313   9.045  1.00  0.00
ATOM    965 2HG  GLU    57       5.371 -15.666  10.150  1.00  0.00
ATOM    966  QG  GLU    57       5.266 -14.989   9.598  1.00  0.00
ATOM    967  CD  GLU    57       3.807 -14.308  10.712  1.00  0.00
ATOM    968  OE1 GLU    57       2.713 -14.762  11.018  1.00  0.00
ATOM    969  OE2 GLU    57       4.279 -13.296  11.203  1.00  0.00
ATOM    970  C   GLU    57       3.526 -14.089   7.038  1.00  0.00
ATOM    971  O   GLU    57       3.622 -12.910   7.344  1.00  0.00
ATOM    972  N   LYS+   58       4.049 -14.613   5.929  1.00  0.00
ATOM    973  H   LYS+   58       3.929 -15.570   5.750  1.00  0.00
ATOM    974  CA  LYS+   58       4.804 -13.802   4.968  1.00  0.00
ATOM    975  HA  LYS+   58       5.634 -13.340   5.483  1.00  0.00
ATOM    976  CB  LYS+   58       5.357 -14.710   3.859  1.00  0.00
ATOM    977 1HB  LYS+   58       4.536 -15.120   3.290  1.00  0.00
ATOM    978 2HB  LYS+   58       5.922 -15.515   4.305  1.00  0.00
ATOM    979  QB  LYS+   58       5.229 -15.318   3.798  1.00  0.00
ATOM    980  CG  LYS+   58       6.273 -13.906   2.920  1.00  0.00
ATOM    981 1HG  LYS+   58       7.056 -13.437   3.498  1.00  0.00
ATOM    982 2HG  LYS+   58       5.693 -13.144   2.418  1.00  0.00
ATOM    983  QG  LYS+   58       6.374 -13.291   2.958  1.00  0.00
ATOM    984  CD  LYS+   58       6.903 -14.836   1.872  1.00  0.00
ATOM    985 1HD  LYS+   58       7.294 -15.715   2.364  1.00  0.00
ATOM    986 2HD  LYS+   58       7.709 -14.316   1.375  1.00  0.00
ATOM    987  QD  LYS+   58       7.502 -15.016   1.869  1.00  0.00
ATOM    988  CE  LYS+   58       5.850 -15.256   0.839  1.00  0.00
ATOM    989 1HE  LYS+   58       5.422 -14.376   0.383  1.00  0.00
ATOM    990 2HE  LYS+   58       5.072 -15.821   1.328  1.00  0.00
ATOM    991  QE  LYS+   58       5.247 -15.098   0.856  1.00  0.00
ATOM    992  NZ  LYS+   58       6.493 -16.098  -0.210  1.00  0.00
ATOM    993 1HZ  LYS+   58       7.350 -15.625  -0.559  1.00  0.00
ATOM    994 2HZ  LYS+   58       5.826 -16.236  -0.997  1.00  0.00
ATOM    995 3HZ  LYS+   58       6.749 -17.020   0.195  1.00  0.00
ATOM    996  QZ  LYS+   58       6.642 -16.294  -0.454  1.00  0.00
ATOM    997  C   LYS+   58       3.928 -12.702   4.353  1.00  0.00
ATOM    998  O   LYS+   58       4.392 -11.576   4.154  1.00  0.00
ATOM    999  N   THR    59       2.681 -13.042   4.022  1.00  0.00
ATOM   1000  H   THR    59       2.374 -13.959   4.180  1.00  0.00
ATOM   1001  CA  THR    59       1.768 -12.076   3.397  1.00  0.00
ATOM   1002  HA  THR    59       2.273 -11.584   2.580  1.00  0.00
ATOM   1003  CB  THR    59       0.540 -12.811   2.852  1.00  0.00
ATOM   1004  HB  THR    59      -0.124 -12.103   2.381  1.00  0.00
ATOM   1005  QG2 THR    59       1.066 -14.112   1.585  1.00  0.00
ATOM   1006  OG1 THR    59      -0.138 -13.449   3.926  1.00  0.00
ATOM   1007 1HG  THR    59      -0.727 -12.809   4.329  1.00  0.00
ATOM   1008  CG2 THR    59       0.967 -13.862   1.827  1.00  0.00
ATOM   1009 1HG2 THR    59       1.190 -13.381   0.888  1.00  0.00
ATOM   1010 2HG2 THR    59       0.163 -14.570   1.687  1.00  0.00
ATOM   1011 3HG2 THR    59       1.843 -14.385   2.181  1.00  0.00
ATOM   1012  C   THR    59       1.309 -11.031   4.405  1.00  0.00
ATOM   1013  O   THR    59       1.389  -9.823   4.156  1.00  0.00
ATOM   1014  N   LYS+   60       0.824 -11.518   5.540  1.00  0.00
ATOM   1015  H   LYS+   60       0.784 -12.488   5.647  1.00  0.00
ATOM   1016  CA  LYS+   60       0.333 -10.655   6.613  1.00  0.00
ATOM   1017  HA  LYS+   60      -0.454 -10.028   6.225  1.00  0.00
ATOM   1018  CB  LYS+   60      -0.235 -11.512   7.752  1.00  0.00
ATOM   1019 1HB  LYS+   60      -0.435 -10.885   8.606  1.00  0.00
ATOM   1020 2HB  LYS+   60       0.490 -12.265   8.026  1.00  0.00
ATOM   1021  QB  LYS+   60       0.028 -11.575   8.316  1.00  0.00
ATOM   1022  CG  LYS+   60      -1.537 -12.201   7.312  1.00  0.00
ATOM   1023 1HG  LYS+   60      -1.803 -12.959   8.035  1.00  0.00
ATOM   1024 2HG  LYS+   60      -1.387 -12.664   6.348  1.00  0.00
ATOM   1025  QG  LYS+   60      -1.595 -12.811   7.192  1.00  0.00
ATOM   1026  CD  LYS+   60      -2.677 -11.177   7.213  1.00  0.00
ATOM   1027 1HD  LYS+   60      -2.455 -10.461   6.436  1.00  0.00
ATOM   1028 2HD  LYS+   60      -2.785 -10.663   8.156  1.00  0.00
ATOM   1029  QD  LYS+   60      -2.620 -10.562   7.296  1.00  0.00
ATOM   1030  CE  LYS+   60      -3.983 -11.897   6.872  1.00  0.00
ATOM   1031 1HE  LYS+   60      -4.203 -12.624   7.641  1.00  0.00
ATOM   1032 2HE  LYS+   60      -3.880 -12.399   5.921  1.00  0.00
ATOM   1033  QE  LYS+   60      -4.042 -12.512   6.781  1.00  0.00
ATOM   1034  NZ  LYS+   60      -5.091 -10.906   6.792  1.00  0.00
ATOM   1035 1HZ  LYS+   60      -5.386 -10.635   7.751  1.00  0.00
ATOM   1036 2HZ  LYS+   60      -5.897 -11.329   6.286  1.00  0.00
ATOM   1037 3HZ  LYS+   60      -4.766 -10.062   6.281  1.00  0.00
ATOM   1038  QZ  LYS+   60      -5.349 -10.675   6.773  1.00  0.00
ATOM   1039  C   LYS+   60       1.445  -9.760   7.158  1.00  0.00
ATOM   1040  O   LYS+   60       1.213  -8.585   7.448  1.00  0.00
ATOM   1041  N   GLU    61       2.651 -10.317   7.295  1.00  0.00
ATOM   1042  H   GLU    61       2.775 -11.259   7.047  1.00  0.00
ATOM   1043  CA  GLU    61       3.781  -9.526   7.807  1.00  0.00
ATOM   1044  HA  GLU    61       3.435  -8.976   8.672  1.00  0.00
ATOM   1045  CB  GLU    61       4.957 -10.429   8.254  1.00  0.00
ATOM   1046 1HB  GLU    61       4.579 -11.203   8.904  1.00  0.00
ATOM   1047 2HB  GLU    61       5.672  -9.831   8.798  1.00  0.00
ATOM   1048  QB  GLU    61       5.126 -10.517   8.851  1.00  0.00
ATOM   1049  CG  GLU    61       5.665 -11.084   7.053  1.00  0.00
ATOM   1050 1HG  GLU    61       4.931 -11.340   6.309  1.00  0.00
ATOM   1051 2HG  GLU    61       6.164 -11.984   7.384  1.00  0.00
ATOM   1052  QG  GLU    61       5.547 -11.662   6.846  1.00  0.00
ATOM   1053  CD  GLU    61       6.694 -10.131   6.442  1.00  0.00
ATOM   1054  OE1 GLU    61       7.323  -9.396   7.191  1.00  0.00
ATOM   1055  OE2 GLU    61       6.837 -10.149   5.231  1.00  0.00
ATOM   1056  C   GLU    61       4.238  -8.504   6.757  1.00  0.00
ATOM   1057  O   GLU    61       4.688  -7.406   7.100  1.00  0.00
ATOM   1058  N   GLN    62       4.100  -8.874   5.475  1.00  0.00
ATOM   1059  H   GLN    62       3.723  -9.756   5.271  1.00  0.00
ATOM   1060  CA  GLN    62       4.482  -7.990   4.382  1.00  0.00
ATOM   1061  HA  GLN    62       5.525  -7.729   4.484  1.00  0.00
ATOM   1062  CB  GLN    62       4.274  -8.699   3.037  1.00  0.00
ATOM   1063 1HB  GLN    62       3.221  -8.902   2.900  1.00  0.00
ATOM   1064 2HB  GLN    62       4.819  -9.630   3.036  1.00  0.00
ATOM   1065  QB  GLN    62       4.020  -9.266   2.968  1.00  0.00
ATOM   1066  CG  GLN    62       4.776  -7.819   1.884  1.00  0.00
ATOM   1067 1HG  GLN    62       5.835  -7.643   2.001  1.00  0.00
ATOM   1068 2HG  GLN    62       4.250  -6.876   1.896  1.00  0.00
ATOM   1069  QG  GLN    62       5.042  -7.259   1.948  1.00  0.00
ATOM   1070  CD  GLN    62       4.528  -8.517   0.550  1.00  0.00
ATOM   1071  OE1 GLN    62       3.388  -8.848   0.224  1.00  0.00
ATOM   1072  NE2 GLN    62       5.534  -8.763  -0.245  1.00  0.00
ATOM   1073 1HE2 GLN    62       6.441  -8.499   0.016  1.00  0.00
ATOM   1074 2HE2 GLN    62       5.381  -9.210  -1.104  1.00  0.00
ATOM   1075  QE2 GLN    62       5.911  -8.855  -0.544  1.00  0.00
ATOM   1076  C   GLN    62       3.642  -6.717   4.434  1.00  0.00
ATOM   1077  O   GLN    62       4.165  -5.623   4.243  1.00  0.00
ATOM   1078  N   VAL    63       2.343  -6.875   4.701  1.00  0.00
ATOM   1079  H   VAL    63       1.989  -7.778   4.846  1.00  0.00
ATOM   1080  CA  VAL    63       1.434  -5.723   4.786  1.00  0.00
ATOM   1081  HA  VAL    63       1.679  -5.040   3.984  1.00  0.00
ATOM   1082  CB  VAL    63      -0.026  -6.161   4.613  1.00  0.00
ATOM   1083  HB  VAL    63      -0.669  -5.292   4.673  1.00  0.00
ATOM   1084  QG1 VAL    63      -0.209  -6.958   2.924  1.00  0.00
ATOM   1085  QG2 VAL    63      -0.522  -7.407   5.946  1.00  0.00
ATOM   1086  CG1 VAL    63      -0.178  -6.807   3.243  1.00  0.00
ATOM   1087 1HG1 VAL    63      -1.217  -6.995   3.051  1.00  0.00
ATOM   1088 2HG1 VAL    63       0.373  -7.739   3.231  1.00  0.00
ATOM   1089 3HG1 VAL    63       0.217  -6.140   2.491  1.00  0.00
ATOM   1090  CG2 VAL    63      -0.428  -7.171   5.692  1.00  0.00
ATOM   1091 1HG2 VAL    63      -0.129  -6.797   6.661  1.00  0.00
ATOM   1092 2HG2 VAL    63       0.061  -8.114   5.503  1.00  0.00
ATOM   1093 3HG2 VAL    63      -1.497  -7.310   5.674  1.00  0.00
ATOM   1094  QQG VAL    63      -0.365  -7.183   4.435  1.00  0.00
ATOM   1095  C   VAL    63       1.615  -4.983   6.110  1.00  0.00
ATOM   1096  O   VAL    63       1.344  -3.784   6.200  1.00  0.00
ATOM   1097  N   THR    64       2.094  -5.704   7.124  1.00  0.00
ATOM   1098  H   THR    64       2.301  -6.652   6.983  1.00  0.00
ATOM   1099  CA  THR    64       2.340  -5.110   8.429  1.00  0.00
ATOM   1100  HA  THR    64       1.420  -4.677   8.802  1.00  0.00
ATOM   1101  CB  THR    64       2.827  -6.187   9.413  1.00  0.00
ATOM   1102  HB  THR    64       3.752  -6.611   9.053  1.00  0.00
ATOM   1103  QG2 THR    64       3.106  -5.440  11.130  1.00  0.00
ATOM   1104  OG1 THR    64       1.842  -7.206   9.509  1.00  0.00
ATOM   1105 1HG  THR    64       2.131  -7.836  10.174  1.00  0.00
ATOM   1106  CG2 THR    64       3.052  -5.582  10.804  1.00  0.00
ATOM   1107 1HG2 THR    64       3.748  -4.759  10.730  1.00  0.00
ATOM   1108 2HG2 THR    64       3.457  -6.337  11.462  1.00  0.00
ATOM   1109 3HG2 THR    64       2.112  -5.226  11.199  1.00  0.00
ATOM   1110  C   THR    64       3.391  -4.004   8.278  1.00  0.00
ATOM   1111  O   THR    64       3.291  -2.954   8.919  1.00  0.00
ATOM   1112  N   ASN    65       4.398  -4.260   7.433  1.00  0.00
ATOM   1113  H   ASN    65       4.416  -5.125   6.951  1.00  0.00
ATOM   1114  CA  ASN    65       5.472  -3.288   7.211  1.00  0.00
ATOM   1115  HA  ASN    65       5.554  -2.657   8.082  1.00  0.00
ATOM   1116  CB  ASN    65       6.799  -4.023   7.013  1.00  0.00
ATOM   1117 1HB  ASN    65       7.582  -3.304   6.828  1.00  0.00
ATOM   1118 2HB  ASN    65       6.715  -4.691   6.166  1.00  0.00
ATOM   1119  QB  ASN    65       7.149  -3.997   6.497  1.00  0.00
ATOM   1120  CG  ASN    65       7.139  -4.829   8.262  1.00  0.00
ATOM   1121  OD1 ASN    65       6.964  -4.346   9.382  1.00  0.00
ATOM   1122  ND2 ASN    65       7.618  -6.035   8.138  1.00  0.00
ATOM   1123 1HD2 ASN    65       7.756  -6.419   7.246  1.00  0.00
ATOM   1124 2HD2 ASN    65       7.839  -6.560   8.936  1.00  0.00
ATOM   1125  QD2 ASN    65       7.798  -6.490   8.091  1.00  0.00
ATOM   1126  C   ASN    65       5.196  -2.407   5.988  1.00  0.00
ATOM   1127  O   ASN    65       5.364  -1.188   6.048  1.00  0.00
ATOM   1128  N   VAL    66       4.782  -3.034   4.884  1.00  0.00
ATOM   1129  H   VAL    66       4.676  -4.006   4.903  1.00  0.00
ATOM   1130  CA  VAL    66       4.495  -2.307   3.646  1.00  0.00
ATOM   1131  HA  VAL    66       5.369  -1.737   3.369  1.00  0.00
ATOM   1132  CB  VAL    66       4.180  -3.313   2.513  1.00  0.00
ATOM   1133  HB  VAL    66       3.393  -3.977   2.839  1.00  0.00
ATOM   1134  QG1 VAL    66       3.623  -2.422   0.932  1.00  0.00
ATOM   1135  QG2 VAL    66       5.730  -4.325   2.134  1.00  0.00
ATOM   1136  CG1 VAL    66       3.729  -2.592   1.232  1.00  0.00
ATOM   1137 1HG1 VAL    66       4.498  -1.899   0.919  1.00  0.00
ATOM   1138 2HG1 VAL    66       2.816  -2.050   1.426  1.00  0.00
ATOM   1139 3HG1 VAL    66       3.556  -3.317   0.450  1.00  0.00
ATOM   1140  CG2 VAL    66       5.435  -4.132   2.207  1.00  0.00
ATOM   1141 1HG2 VAL    66       5.174  -4.970   1.576  1.00  0.00
ATOM   1142 2HG2 VAL    66       5.863  -4.495   3.129  1.00  0.00
ATOM   1143 3HG2 VAL    66       6.154  -3.508   1.698  1.00  0.00
ATOM   1144  QQG VAL    66       4.677  -3.373   1.533  1.00  0.00
ATOM   1145  C   VAL    66       3.325  -1.345   3.864  1.00  0.00
ATOM   1146  O   VAL    66       3.385  -0.184   3.450  1.00  0.00
ATOM   1147  N   GLY    67       2.268  -1.839   4.507  1.00  0.00
ATOM   1148  H   GLY    67       2.276  -2.771   4.798  1.00  0.00
ATOM   1149  CA  GLY    67       1.083  -1.027   4.769  1.00  0.00
ATOM   1150 1HA  GLY    67       0.363  -1.616   5.315  1.00  0.00
ATOM   1151 2HA  GLY    67       0.653  -0.717   3.829  1.00  0.00
ATOM   1152  QA  GLY    67       0.508  -1.167   4.572  1.00  0.00
ATOM   1153  C   GLY    67       1.439   0.205   5.590  1.00  0.00
ATOM   1154  O   GLY    67       0.933   1.295   5.320  1.00  0.00
ATOM   1155  N   GLY    68       2.321   0.031   6.579  1.00  0.00
ATOM   1156  H   GLY    68       2.699  -0.859   6.738  1.00  0.00
ATOM   1157  CA  GLY    68       2.742   1.153   7.416  1.00  0.00
ATOM   1158 1HA  GLY    68       3.447   0.804   8.155  1.00  0.00
ATOM   1159 2HA  GLY    68       1.879   1.571   7.915  1.00  0.00
ATOM   1160  QA  GLY    68       2.663   1.187   8.035  1.00  0.00
ATOM   1161  C   GLY    68       3.404   2.226   6.560  1.00  0.00
ATOM   1162  O   GLY    68       3.128   3.419   6.718  1.00  0.00
ATOM   1163  N   ALA    69       4.261   1.783   5.637  1.00  0.00
ATOM   1164  H   ALA    69       4.420   0.820   5.558  1.00  0.00
ATOM   1165  CA  ALA    69       4.954   2.693   4.726  1.00  0.00
ATOM   1166  HA  ALA    69       5.489   3.431   5.306  1.00  0.00
ATOM   1167  QB  ALA    69       6.195   1.731   3.673  1.00  0.00
ATOM   1168  CB  ALA    69       5.959   1.913   3.874  1.00  0.00
ATOM   1169 1HB  ALA    69       6.168   2.466   2.968  1.00  0.00
ATOM   1170 2HB  ALA    69       5.543   0.951   3.619  1.00  0.00
ATOM   1171 3HB  ALA    69       6.875   1.776   4.432  1.00  0.00
ATOM   1172  C   ALA    69       3.956   3.407   3.817  1.00  0.00
ATOM   1173  O   ALA    69       4.103   4.596   3.532  1.00  0.00
ATOM   1174  N   VAL    70       2.944   2.662   3.366  1.00  0.00
ATOM   1175  H   VAL    70       2.886   1.727   3.642  1.00  0.00
ATOM   1176  CA  VAL    70       1.908   3.203   2.489  1.00  0.00
ATOM   1177  HA  VAL    70       2.381   3.656   1.627  1.00  0.00
ATOM   1178  CB  VAL    70       0.997   2.044   2.016  1.00  0.00
ATOM   1179  HB  VAL    70       0.662   1.484   2.877  1.00  0.00
ATOM   1180  QG1 VAL    70      -0.519   2.676   1.063  1.00  0.00
ATOM   1181  QG2 VAL    70       1.993   0.902   0.882  1.00  0.00
ATOM   1182  CG1 VAL    70      -0.230   2.559   1.244  1.00  0.00
ATOM   1183 1HG1 VAL    70      -0.898   1.731   1.040  1.00  0.00
ATOM   1184 2HG1 VAL    70       0.088   3.001   0.312  1.00  0.00
ATOM   1185 3HG1 VAL    70      -0.747   3.297   1.837  1.00  0.00
ATOM   1186  CG2 VAL    70       1.803   1.120   1.100  1.00  0.00
ATOM   1187 1HG2 VAL    70       1.270   0.189   0.967  1.00  0.00
ATOM   1188 2HG2 VAL    70       2.768   0.922   1.541  1.00  0.00
ATOM   1189 3HG2 VAL    70       1.940   1.594   0.137  1.00  0.00
ATOM   1190  QQG VAL    70       0.737   1.789   0.972  1.00  0.00
ATOM   1191  C   VAL    70       1.117   4.277   3.233  1.00  0.00
ATOM   1192  O   VAL    70       0.838   5.344   2.683  1.00  0.00
ATOM   1193  N   VAL    71       0.774   3.977   4.482  1.00  0.00
ATOM   1194  H   VAL    71       1.037   3.109   4.854  1.00  0.00
ATOM   1195  CA  VAL    71       0.026   4.906   5.320  1.00  0.00
ATOM   1196  HA  VAL    71      -0.910   5.141   4.834  1.00  0.00
ATOM   1197  CB  VAL    71      -0.266   4.227   6.676  1.00  0.00
ATOM   1198  HB  VAL    71       0.654   3.825   7.076  1.00  0.00
ATOM   1199  QG1 VAL    71      -0.995   5.457   7.911  1.00  0.00
ATOM   1200  QG2 VAL    71      -1.504   2.817   6.414  1.00  0.00
ATOM   1201  CG1 VAL    71      -0.859   5.224   7.678  1.00  0.00
ATOM   1202 1HG1 VAL    71      -1.143   4.700   8.577  1.00  0.00
ATOM   1203 2HG1 VAL    71      -1.724   5.697   7.242  1.00  0.00
ATOM   1204 3HG1 VAL    71      -0.117   5.973   7.913  1.00  0.00
ATOM   1205  CG2 VAL    71      -1.267   3.085   6.463  1.00  0.00
ATOM   1206 1HG2 VAL    71      -1.272   2.446   7.333  1.00  0.00
ATOM   1207 2HG2 VAL    71      -0.984   2.510   5.597  1.00  0.00
ATOM   1208 3HG2 VAL    71      -2.257   3.495   6.312  1.00  0.00
ATOM   1209  QQG VAL    71      -1.249   4.137   7.162  1.00  0.00
ATOM   1210  C   VAL    71       0.838   6.193   5.492  1.00  0.00
ATOM   1211  O   VAL    71       0.298   7.297   5.371  1.00  0.00
ATOM   1212  N   THR    72       2.132   6.035   5.767  1.00  0.00
ATOM   1213  H   THR    72       2.496   5.129   5.842  1.00  0.00
ATOM   1214  CA  THR    72       3.024   7.178   5.943  1.00  0.00
ATOM   1215  HA  THR    72       2.621   7.823   6.709  1.00  0.00
ATOM   1216  CB  THR    72       4.413   6.685   6.383  1.00  0.00
ATOM   1217  HB  THR    72       4.829   6.045   5.620  1.00  0.00
ATOM   1218  QG2 THR    72       5.578   8.153   6.669  1.00  0.00
ATOM   1219  OG1 THR    72       4.285   5.961   7.598  1.00  0.00
ATOM   1220 1HG  THR    72       5.050   5.384   7.681  1.00  0.00
ATOM   1221  CG2 THR    72       5.355   7.875   6.613  1.00  0.00
ATOM   1222 1HG2 THR    72       5.601   8.330   5.666  1.00  0.00
ATOM   1223 2HG2 THR    72       6.262   7.529   7.092  1.00  0.00
ATOM   1224 3HG2 THR    72       4.871   8.601   7.249  1.00  0.00
ATOM   1225  C   THR    72       3.122   7.965   4.633  1.00  0.00
ATOM   1226  O   THR    72       3.129   9.201   4.639  1.00  0.00
ATOM   1227  N   GLY    73       3.213   7.236   3.515  1.00  0.00
ATOM   1228  H   GLY    73       3.212   6.260   3.583  1.00  0.00
ATOM   1229  CA  GLY    73       3.329   7.857   2.197  1.00  0.00
ATOM   1230 1HA  GLY    73       3.399   7.081   1.450  1.00  0.00
ATOM   1231 2HA  GLY    73       4.225   8.454   2.167  1.00  0.00
ATOM   1232  QA  GLY    73       3.812   7.768   1.808  1.00  0.00
ATOM   1233  C   GLY    73       2.126   8.741   1.882  1.00  0.00
ATOM   1234  O   GLY    73       2.290   9.855   1.371  1.00  0.00
ATOM   1235  N   VAL    74       0.926   8.249   2.191  1.00  0.00
ATOM   1236  H   VAL    74       0.857   7.366   2.601  1.00  0.00
ATOM   1237  CA  VAL    74      -0.295   9.009   1.938  1.00  0.00
ATOM   1238  HA  VAL    74      -0.221   9.448   0.954  1.00  0.00
ATOM   1239  CB  VAL    74      -1.532   8.095   1.965  1.00  0.00
ATOM   1240  HB  VAL    74      -2.415   8.697   1.797  1.00  0.00
ATOM   1241  QG1 VAL    74      -1.393   6.796   0.599  1.00  0.00
ATOM   1242  QG2 VAL    74      -1.680   7.223   3.640  1.00  0.00
ATOM   1243  CG1 VAL    74      -1.420   7.042   0.860  1.00  0.00
ATOM   1244 1HG1 VAL    74      -2.354   6.514   0.768  1.00  0.00
ATOM   1245 2HG1 VAL    74      -0.633   6.346   1.105  1.00  0.00
ATOM   1246 3HG1 VAL    74      -1.191   7.529  -0.077  1.00  0.00
ATOM   1247  CG2 VAL    74      -1.651   7.388   3.324  1.00  0.00
ATOM   1248 1HG2 VAL    74      -2.578   6.836   3.361  1.00  0.00
ATOM   1249 2HG2 VAL    74      -1.637   8.123   4.113  1.00  0.00
ATOM   1250 3HG2 VAL    74      -0.824   6.712   3.447  1.00  0.00
ATOM   1251  QQG VAL    74      -1.536   7.010   2.119  1.00  0.00
ATOM   1252  C   VAL    74      -0.457  10.136   2.953  1.00  0.00
ATOM   1253  O   VAL    74      -1.050  11.165   2.640  1.00  0.00
ATOM   1254  N   THR    75       0.065   9.932   4.169  1.00  0.00
ATOM   1255  H   THR    75       0.522   9.087   4.361  1.00  0.00
ATOM   1256  CA  THR    75      -0.035  10.946   5.211  1.00  0.00
ATOM   1257  HA  THR    75      -1.077  11.183   5.369  1.00  0.00
ATOM   1258  CB  THR    75       0.557  10.399   6.524  1.00  0.00
ATOM   1259  HB  THR    75       1.597  10.154   6.376  1.00  0.00
ATOM   1260  QG2 THR    75       0.402  11.684   7.909  1.00  0.00
ATOM   1261  OG1 THR    75      -0.159   9.232   6.903  1.00  0.00
ATOM   1262 1HG  THR    75       0.441   8.661   7.390  1.00  0.00
ATOM   1263  CG2 THR    75       0.431  11.440   7.645  1.00  0.00
ATOM   1264 1HG2 THR    75      -0.605  11.724   7.759  1.00  0.00
ATOM   1265 2HG2 THR    75       1.019  12.311   7.396  1.00  0.00
ATOM   1266 3HG2 THR    75       0.792  11.017   8.573  1.00  0.00
ATOM   1267  C   THR    75       0.704  12.212   4.776  1.00  0.00
ATOM   1268  O   THR    75       0.145  13.309   4.844  1.00  0.00
ATOM   1269  N   ALA    76       1.954  12.051   4.325  1.00  0.00
ATOM   1270  H   ALA    76       2.344  11.151   4.290  1.00  0.00
ATOM   1271  CA  ALA    76       2.748  13.195   3.875  1.00  0.00
ATOM   1272  HA  ALA    76       2.769  13.930   4.665  1.00  0.00
ATOM   1273  QB  ALA    76       4.519  12.687   3.486  1.00  0.00
ATOM   1274  CB  ALA    76       4.181  12.782   3.560  1.00  0.00
ATOM   1275 1HB  ALA    76       4.703  12.558   4.480  1.00  0.00
ATOM   1276 2HB  ALA    76       4.680  13.595   3.051  1.00  0.00
ATOM   1277 3HB  ALA    76       4.174  11.908   2.927  1.00  0.00
ATOM   1278  C   ALA    76       2.137  13.828   2.639  1.00  0.00
ATOM   1279  O   ALA    76       2.035  15.046   2.558  1.00  0.00
ATOM   1280  N   VAL    77       1.723  12.991   1.685  1.00  0.00
ATOM   1281  H   VAL    77       1.822  12.022   1.815  1.00  0.00
ATOM   1282  CA  VAL    77       1.118  13.490   0.449  1.00  0.00
ATOM   1283  HA  VAL    77       1.819  14.144  -0.047  1.00  0.00
ATOM   1284  CB  VAL    77       0.797  12.298  -0.480  1.00  0.00
ATOM   1285  HB  VAL    77       0.227  11.564   0.068  1.00  0.00
ATOM   1286  QG1 VAL    77      -0.196  12.853  -1.999  1.00  0.00
ATOM   1287  QG2 VAL    77       2.421  11.515  -1.062  1.00  0.00
ATOM   1288  CG1 VAL    77      -0.006  12.749  -1.712  1.00  0.00
[truncated: 1,168,143 more chars]
